# Supplementary material for: Pseudogenes document protracted parallel regression of oral anatomy in myrmecophagous mammals
Source: Mol Biol Evol. 2026 Jan 13;43(2):msag009. doi: 10.1093/molbev/msag009 (PMC12906968; doi:10.1093/molbev/msag009)
Supplement: msag009_Supplementary_Data [file msag009_supplementary_data.zip]

Archive with 40 entries (40 files):
- Supplementary Code S1. Myrmecophagy Logistic PCA.r
- Supplementary Code S2. Myrmecophagy PGLS.r
- Supplementary Dataset S1. Master Alignments.txt
- Supplementary Dataset S2. PAML Tree and Alignments.txt
- Supplementary Dataset S3. Myrmecophagy Logistic PCA.txt
- Supplementary Dataset S4. Myrmecophagy Phylogeny.nwk
- Supplementary Dataset S5. Myrmecophagy PGLS.csv
- Supplementary Figure S1. Gene Trees.pdf
- Supplementary Figure S10. Numbat ACP4 TAS1R2.pdf
- Supplementary Figure S11. Numbat TAS1R1.pdf
- Supplementary Figure S12. Monotreme Mutations.pdf
- Supplementary Figure S13. Logistic PCA Plot.png
- Supplementary Figure S14. PGLS Plot.pdf
- Supplementary Figure S2. Ostentoria ACP4 AMBN AMELX AMTN.pdf
- Supplementary Figure S3. Ostentoria DSPP ENAM KLK4 MMP20.pdf
- Supplementary Figure S4. Ostentoria ODAM ODAPH TAS1R3 MYH16 PKD2L1.pdf
- Supplementary Figure S5. Ostentoria TAS1R1.pdf
- Supplementary Figure S6. Ostentoria TAS1R2.pdf
- Supplementary Figure S7. Xenarthra TAS1Rs.pdf
- Supplementary Figure S8. Xenarthra MYH16 PKD2L1.pdf
- Supplementary Figure S9. Aardvark Mutations.pdf
- Supplementary Table S1. Genome Assembly Information.xlsx
- Supplementary Table S10. MMP20 analyses.xlsx
- Supplementary Table S11. MYH16 analyses.xlsx
- Supplementary Table S12. ODAM analyses.xlsx
- Supplementary Table S13. ODAPH analyses.xlsx
- Supplementary Table S14. PKD2L1 analyses.xlsx
- Supplementary Table S15. TAS1R1 analyses.xlsx
- Supplementary Table S16. TAS1R2 analyses.xlsx
- Supplementary Table S17. TAS1R3 analyses.xlsx
- Supplementary Table S18. Annotation Pseudogene Comparisons.xlsx
- Supplementary Table S19. Control Gene Comparison.xlsx
- Supplementary Table S2. PAML Taxa.xlsx
- Supplementary Table S3. ACP4 analyses.xlsx
- Supplementary Table S4. AMBN analyses.xlsx
- Supplementary Table S5. AMELX analyses.xlsx
- Supplementary Table S6. AMTN analyses.xlsx
- Supplementary Table S7. DSPP analyses.xlsx
- Supplementary Table S8. ENAM analyses.xlsx
- Supplementary Table S9. KLK4 analyses.xlsx
