# Supplementary material for: Pseudogenes document protracted parallel regression of oral anatomy in myrmecophagous mammals
Source: Mol Biol Evol. 2026 Jan 13;43(2):msag009. doi: 10.1093/molbev/msag009 (PMC12906968; doi:10.1093/molbev/msag009)
Supplement: msag009_Supplementary_Data [file msag009_supplementary_data.zip › Supplementary Code S1. Myrmecophagy Logistic PCA.r]

###LOGISTIC PCA in R – See logisticPCA documentation for further details https://cran.r-project.org/web/packages/logisticPCA/vignettes/logisticPCA.html
setwd("~/Desktop/R analyses")
library(logisticPCA)
library(ggplot2)
pseudogenes = read.table("MyrmecophagyLogisticPCA.txt", header = TRUE, row.names = 1)
print(pseudogenes)
 
###ESTIMATE CV 
logpca_cv = cv.lpca(pseudogenes, ks = 1:10, ms = 1:10)
plot(logpca_cv)
logpca_cv

###CREATE LOGISTIC PCA MODEL
logpca_model = logisticPCA(pseudogenes, k = 10, m = 7) ###select values with lowest negative log likelihood
plot(logpca_model, type = "trace")
logpca_model
print(logpca_model)


###PLOT WITH SPECIES NAMES
library(ggrepel)
species = rownames(pseudogenes)
plot(logpca_model, type = "scores") + 
  # Use the specialized function to repel overlapping labels
  geom_text_repel(aes(label = species), 
                  size = 2.5,       # Optional: Adjust font size
                  max.overlaps = 50 # Optional: Increase this if many labels are being dropped
                  ) + 
  ggtitle("Logistic PCA: Candidate Gene Functionality - 99.7% of deviance explained")
