# Supplementary material for: Pseudogenes document protracted parallel regression of oral anatomy in myrmecophagous mammals
Source: Mol Biol Evol. 2026 Jan 13;43(2):msag009. doi: 10.1093/molbev/msag009 (PMC12906968; doi:10.1093/molbev/msag009)
Supplement: msag009_Supplementary_Data [file msag009_supplementary_data.zip › Supplementary Code S2. Myrmecophagy PGLS.r]

###Set up
setwd("~/Desktop/R analyses")
library(nlme)
library(phytools)
library(geiger)
myrmecophagy.data <- read.csv("Myrmecophagy PGLS.csv", row.names = 1)
print(myrmecophagy.data)
myrmecophagy.tree <- read.tree("Myrmecophagy Phylogeny.nwk")
print(myrmecophagy.tree)
plot(myrmecophagy.tree)
name.check(myrmecophagy.tree, myrmecophagy.data)
spp<-rownames(myrmecophagy.data)

###Fitting linear regression model using OLS
ols.myrmecophagy <- lm(Pseudogenes ~ Myrmecophagy, data = myrmecophagy.data)
summary(ols.myrmecophagy)

###Fitting linear regression model using PGLS assuming Brownian motion
corBM<-corBrownian(phy=myrmecophagy.tree,form=~spp)
corBM
pgls.myrmecophagy<-gls(Pseudogenes ~ Myrmecophagy , data=myrmecophagy.data,correlation=corBM)
summary(pgls.myrmecophagy)

###Combine X and Y data into a temporary dataframe
data_points <- data.frame(
  X = myrmecophagy.data$Myrmecophagy,
  Y = myrmecophagy.data$Pseudogenes
)

###Use aggregate() to count the occurrences of each unique pair
counts <- aggregate(
  x = list(Count = data_points$X),
  by = list(X = data_points$X, Y = data_points$Y),
  FUN = length
)

###Create the scatterplot using the aggregated 'counts' data
plot(counts$X,                   # X-axis: Myrmecophagy Score
     counts$Y,                   # Y-axis: Number of Oral Pseudogenes
     xlab = "Myrmecophagy Score",
     ylab = "Number of Oral Pseudogenes",
     main = "Comparing OLS and PGLS Regression Fits (Point Size by Count)",
     pch = 19,
     col = "darkgray",
     cex = 0.5 + 3 * (counts$Count / max(counts$Count))
)

###Add the OLS regression line (Solid Blue)
abline(ols.myrmecophagy,
       col = "blue",
       lwd = 3,
       lty = 1)

###Add the PGLS regression line (Dashed Red)
abline(a = coef(pgls.myrmecophagy)[1],
       b = coef(pgls.myrmecophagy)[2],
       col = "red",
       lwd = 3,
       lty = 2)

###Create a single, combined legend
legend("topleft",
       legend = c("OLS Regression Line", "PGLS Regression Line"),
       col = c("blue", "red"), 
       lwd = c(3, 3),
       lty = c(1, 2),
       bty = "n")
