# Supplementary material for: Pseudogenes document protracted parallel regression of oral anatomy in myrmecophagous mammals
Source: Mol Biol Evol. 2026 Jan 13;43(2):msag009. doi: 10.1093/molbev/msag009 (PMC12906968; doi:10.1093/molbev/msag009)
Supplement: msag009_Supplementary_Data [file msag009_supplementary_data.zip › Supplementary Dataset S1. Master Alignments.txt]

###Supplementary Dataset S1. Complete DNA sequence alignments for all focal genes and taxa.

###AARDVARK ACP4
>Homo_sapiens_NM_033068 Homo sapiens acid phosphatase 4 (ACP4), mRNA
---------------------------------------------------------------------------------------------------------------------------------------------------------------------------------------------------------AUGGCCGGCCUGGGGUUUUGGGGCCACC---CUGCUGGACCUCUCCUGCUGCUGCUGCUGCUGGUGCUGCCACCCCGGGCCCUGCCAGAAGGACCCCUGGUGUUCGUGGCUCUG--------------------------------------------------------------------------GUAUUCCGCCAUGGCGACCGGGCCCCGCUGGCCUCCUACCCCAUGGACCCACACAAGGAGGUGGCCUCCACCCUGUGGCCACGAGGCCUGGGCCAGCUGACCACG-----------------------------------------------------------------------------GA-GGGGGUCCGCCAGCAGCUGGAGCUGGGCCGCUUCCUGAGGAGCCGCUACGAGGCCUUCCUGAGUCCGGAGUACCGGCGGGAGGAG----------------------------------------------------------------------------------------------------------------------------------------------------------------------------------------------------------------------------------------------------------------------------------------------------------------------------------------------------------------------------------------------------------------------------------------------------------------------------------------------------------------------------------------------------------------------------------------------------------------------------------------------------------------------------------------------------------------------------------------------------------------------------------------------------------------------------------------------------------------------------------------------------------------------------------------------------------------------------------------------------------------------------------------------------------------------------------------------------------------------------------------------------------------------------------------------------------------------------------------------------------------------------------------------------------------------------------------------------------------------------------------------------------------------------------------------------------------------------------------------------------------------------------------------------------------------------------------------------------------------------------------------------------------------------------------------------------------------------------------------------------------------------------------------------------------------------------------------------GUGUACAUCCGCAGCACGGACUUUGACCGCACGCUGGAGAGUGCCCAGGCCAACCUUGCCGGGCUGUUUCCCGAGGCUGCUCCAGGGAGCCCCGAGGCCCGCUGGAGGCCGAUCCCGGUGCACACGGUGCCCGUGGCUGAGGAUAAG-------------------------------------------------------------------------------------------------------------------------------------------------------------------------------------------------------------------------------------------------------------------------------------------------------------------------CUGCUGAGGUUCCCCAUGCGCAGCUGUCCCCGAUACCACGAGCUGCUGCGGGAGGCCACCGAGGCCGCCGAGUACCAGGAGGCCCUGGAGGGCUGGACG-------------------------------------------------------------------------------------------------------GGCUUCCUGAGUCGCCUGGAGAACUUCACGGGACUGUCGCUGGUUGGAGAGCCACUGCGCAGGGCAUGGAAGGUUCUGGACACCCUCAUGUGCCAG---------------------------------------------------------------------------------------------------------------------------------------------------------------------------------------------------------------------------------------------------------------------------------------------------------------------------------------------------------------------------------------------------------------------------------------------------------------------------------------------------------------------------------------------------------------------------------------------------------------------------------------------------------------------------------------------------------------------------------------------------------------------------------------------------------------------------------------------------------------------------------------------------------------------------------------------------------------------------------------------------------------------------------------------------------------------------------------------------------------------------------------------------------------------------------------------------------------------------------------------------------------------------------------------------------------------------------------------------------------------------------------------------------------------------------------------------------------------------------------------------------------------------------------------------------------------------------------------------------------------------------------------------------------------------------------------------------------------------------------------------------------------------------------------------------------------------------------------------------------------------------------------------------------------------------------------------------------------------------------------------------------------------------------------------------------------------------------------------------------------------------------------------------------------------------------------------------------------------------------------------------------------------------------------------------------------------------------------------------------------------------------------------------------------------------------------------------------------------------------------------------------------------------------------------------------------------------------------------------------------------------------------------------------------------------------------------------------------------------------------------------------------------------------------------------------------------------------------------------------------CAAGCCCACGGUCUUCCACUACCAGCCUGGGCCUCCCCAGAUGUCCUGCGGACUCUUGCCCAGAUCUCGGCUUUGGAUAUUGGAGCCCACGUGGGCCCACCCCGGGCAGCAGAGAAGGCCCAGCUGACAGGGG---------------------------------------------------------------------------------------GGAUCCUGCUGAAUGCUAUCCUUGCAAACUUCUCCCGGGUCCAGCGCCUGGGGCUGCCCCUCAAGAUGGUCAUGUACUCAGCU--------------------------------------------------------------------------------------------------------------------------------------------------------------------------------------------------------------------------------------------------------------------------------------------------------------------------------------------------------------------------------------------------------CAUGACAGCACCCUGCUGGCCCUCCAGGGGGCCCUGGGCCUCUAUGAUGGACACACCCCGCCAUAUGCUGCCUGCCUCGGCUUUGAGUUCCGGAAGCACCUGGGGAAUCCCGCCAAAGAUGGAGG-----------------------------------------------------------------------------------------------------------------------------------------------------------------------------------------------------------------------------------------------------------------GAAUGUCACCGUCUCCCUCUUCUACCGCAAUGACUCCGCCCACCUGCCCCUGCCUCUCAGCCUCCCCGGGUGCCCGGCCCCCUGUCCACUAGGCCGCUUCUACCAGCUGACUGCCCCGGCCCGGCCUCCCGCCCAUGGGGUCUCCUGCCAUGGCCCCUAUGAGGCUGCCAUCCCCCCAG------------------------------------------------------------------------------------------------------------------------------------------------------------------------------------------------------------------------------------------------------------------------------------------------------------------------------------------------------------------------------------------------------------------------------------------------------------------------------------------------------------------------------------------------------------------------------------------------------------------------------------------------------------------------------------------------------------------------------------------------------------------------------------------------------------------------------------------------------------------------------------------------------------------------------------------------------------------------------------------------------------------------------------------------------------------------------------------------------------------------------------------------------------------------------------------------------------------------------------------------------------------------------------------------------------------------------------------------------------------------------------------------------------------------------------------------------------------------------------------------------------------------------------------------------------------------------------------------------------------------------------------------------------------------------------------------------------------------------------------------------------------------------------------------------------------------------------------------------------------------------------------------------------------------------------------------------------------------------------------------------------------------------------------------------------------------------------------------------------------------------------------------------------------------------------------------------------------------------------------------------------------------------------------------------------------------------------------------------------------------------------------------------------------------------------------------------------------------------------------------------------------------------------------------------------------------------------------------------------------------------------------------------------------------------------------------------------------------------------------------------------------------------------------------------------------------------------------------------------------------------------------------------------------------------------------------------------------------------------------------------------------------------------------------------------------------------------------------------------------------------------------------------------------------------------------------------------------------------------------------------------------------------------------------------------------CUCCAGUGGUGCCCCUGCUGGCCGGAGCUGUAGCUGUGCUGGUGGCACUCAGCUUGGGGCUGGGCCUGCUGGCCUGGAGACCAGGGUGCCUGCGGGCCU-UGGGGGGCCCCGUGUGA---------------------------------------------------------------------------------------------------------------------------
>Trichechus_manatus_NW_004444023 Trichechus manatus latirostris isolate Lorelei unplaced genomic scaffold, TriManLat1.0 scaffold00087, whole genome shotgun sequence
----------------------------------------------------------------------------------------------------TGGGACGTGCTCCTAT-GGGGCCGTTGAGGAAGAGGCTAATGAGCAGGTGAGGCTGGGGCACCGCCAGTGAAGCTGAGCTCAGCGTCTGGGCTGTGTGGAGATGGCTGGGCCACGGCTTCGGGGCTACC---TCGCTGGACCTCTCCTGCTGCTGCTGTGGCTGTTG------GCCCAGGCCCTGGCAGAAGGACCCCTGGTGTTCGTGGCTCTGGTGAGGTGTCCCCTGCCCCAATCTGACCACACACTCC----CCCAGTCCAGCCCTGACCTGGTCCCACCCCCAGGTGTTCCGCCATGGTGACCGGGCTCCGTTGGCATCCTACCCGACGGACCCGCACAAGGAGGCGGCCCCCACCCTGTGGCCGCGCGGTCTGGGCCAGCTGACCAGGGTAAGAAGCTGGAGGGTGGGGGCAAGGGGTGGG-TGGGGGTGGAGAGGGAT-CTGCTGAGGCCTGCTCTGCCCCCAGGA-GGGGGTCCGCCAGCAGCTGGAGCTGGGCCGCTTCTTGAGGAGCCGCTACAAGACTTTTCTGAGCCCTGAGTACTGGAGGGAGGAGGTACTGCCACAATGACCTTGACCCAGTCT-CTGACCTCTCACCTCTGACTTGCACTGACTCCGGCACTCCTTCTGGGCATCTACCTCTGGCCCCCTTCACCCACCTAACCTGCACCTGACCTCTGAGCCCCCAATGAACCCATACTGACCTCCG-------------------------------------ACCTCCAACCTTTATCAACTTTGACCCTCCTGAACTCCATCTGTTTTTTTGACTCT---TGATTGAATGTATACTTCTGACCTCTCATCCTCCCGTGATGCTTGTATCTCTGACACGCTCTCTTCCAACCTGCTCTCTTTATCTTGATCTCTGACCTCCAACCTTCTACTCTGACTTTATTGCCTGGACTCCACCTCTGCCTTCTCACTCCCACCAACCAGATCTTCTGATCTCTGACCCCAAACTTGATTCTGTCTTTTGACCC---TTAATTCAACTTGCCCTCTTGAC-CTCCAACCTTTGATCTCTATCCTTCATC-ATTCTGACCTTCTTTTCTTTTCTCCTCCTCTATCTTCTGACATCCC----CCCCAATTAGGATCAGTCCTCCCAATCTCTGACCTCTGA--CTCGATAGACAAGCACTAAACTCTGACCTCATGTCCTCCAACTTGCCCTCCTCATCTTGACC-TTAACTTCCAG-CCTCCACCAATTCTGATCT-------------------------------------------------------------------------------------------------------------------------------------------------TTCTTCTGACACTCATTAACTCAAAGAGCCCTTTGACCTCTGACACCCTTTACCCAACATGACCACCCAACTTCTGATCTCCAACTCGGCTGCTTCTAACATTGACCTCTGCCCCTTGACCCCAGCTTCACACATTGAAGGTCAGACACTAGAACCTGCGCTGAGATTT-GACTCCAAATACCTGACCTTCAGCCACTCTTCATGACCTTTAACCTACTCC-CAAGCTGAAATCTTAAGCTT-----T--------------------------------------------------------------------------------------------------------------------------------------------------------------------------------------------------------------------------------------------------------------------------------------------------------------------------------------------------------------------------------------------------------------------------------------------------------------------------------------------------------------------------------------------------------------------------------------------------------------------------------------------TGGTTTGCCAACACACCTGACCTCTGACCCCGATCAAGGCCCCCATCGTGGTGCCCCCTCCCCCTTCCAGGTGTACATTCGCAGCACGGACTTTGACCGGACGCTGGAGAGCGCTCAGGCCAACCTGGCCGGGCTCTTTCCCGAGGCTGCCCCGGGGACCCCCGAGTCCAGCTGGCGGCCAATCCCTGTACACACAGTGCCTGTCACCGAGGACAAGGTGAGGAGCTGGAAGGGG-GTGGGGGAGAGAGGGATGGAGAGAGGGAGAAATAGAGACGAGGAGAGAGAAGGACAGAGAGACACACAGCTGCAAAGACCGAGGCTTGGAGAAGGGGCTCTGGGACTGCCCTC----CGCT--------------------------------------------------------------------------------CCCGGCAGCCCTGGCTCCTTAGACCTGCTGTGGTATCTCGGACACGTGGCTG----TCCTCTCTGAGCCTCAGTTTCCCCCACCCACCTCCAGCTGCTGAGGTTCCCCATGCGCAGCTGTCCCCGCTACCAAGAGCTGCTTCGAGAGACCAAGGAGGCGGCTGAGTACCAGGCAGCCCTGGAGGGCTGGACGGTGGGCGGGGCCGGGGGTCGGTGGGGCAGGAGGAGGGAGACGGTGAGAGGGG--CATGGCAGGGAGGACGCGGCACGAAGATCACCCAGTTCTGTGGGTCCAGGACTTCCTGACGCGCCTGGGCAACTCCACGGGGCTGTCGCTGGTCGGCGAACCGCTCCGCAGAGCATGGAAGGTTCTGGACACGCTGTTCTGCCAGGTGAGCCCCCA---------------------------------------------------------------------------------------------------------------------------------------TCTCTGCCCAG-----CCAAGTGGTGAAGGGCACGTGGGTTCAAGTTCCAGTTTTGCCCCTAACTAGCTGTGCTTGCTCAGACGAGTTACTTA--------ACCCCCGTGTCTCAATTTCCCCATCTGCACAATGGAGATGGTGATGCCCGTATCAACACCTCCTGG-------------GGTGGCTGTGAAGATTAAACGGATTAGTCCACATCATGGGTTTAGAACAGCGCCTAGT------TCATAGTAAGCGCCTCA-CGAGGGTTTGGGGCCGCACTTTTGCAATTCGGTGTCTGCTGTTCCTTAATCCGAAA-------------------------------------------------------------------------------------------------------------------------------------AGCTC---------------------------------------------------CAGGAACCAA---------------------------------------------------------------------------------------------------------------------------------------------AACACAGGTA--------------------------GCAGAAAA---------------------------------CCAAAACCC------------------------------------------------------------------------------AAACCTGTTGTCATTGA-------------GTCCATTCAGACTCCTAGCGACCCTATA-------------------------------------------GCA----------------GAAGCCGACCTGAAA-----------------TGACATG---------------------ATATTCCTAATTTCATGGTGGAAATTTGAATGTGTATTATATGGAGGCGCCTC----CAGACTCCACTGGGTGTGTTAGTGGCATACGTTATCTGCACCCTAGGACCTTTCTACAGTCCAAAACGCTGTGAATGCCGAAACACATCTGGCCCAAAGGGTTTCAGATAAGGGCTGGTCAACTGTATTATAATT--ATGTTAAT--TATATATAATCACACATATTAATTATATAATTATTAATTACTATTGTTGCTGTCGTTAGCTGCTGACAAGTTGATTCCCACTCCTGGCGACCAATGTGTGTCAAACTAG--AGCTGTGCTCCATAGGGTTTTCAACAGCTGATTTTTCGGAAGCAGATAACCAGGCCGTTTTTCTGAGGCGCCTCTGAGTTGGTTCAAAGCACCAACCTTTCGGC-TAGTAGTTGAGCGCTTAACCGTTTGGGCCACCCAGGGACTCCATATTAATTACTAATCGTATATAAT----ATATAATTTATAGTATTTTAGATTATATTATACCAATAATTATATTTTAGACAATGTATATAAATAAAATCATCCTATTTTATATAAAATTTA-----TACATTTTAATATGAAACTAGGAGTCCCTGGGTGGCATAAATGGTTAAGCGCTCAACTACTAGCCAAAGGTTGACGGTTTGAGCCC----------------------AGTCAGAGGC----------------ACCTTGG----------AAGACAGGTCTGG----GGATTAGC------------------------------------------------------------------------------TTCCG-AAA---GATCACAGCCTTGAA-----AACCTTATGG--CACAGTTCTACTCTG------------CACAC------------------ATGCGGTCGTCATT-GTTGGAATCAACTAGTCAGCGACTA---AGAACAA---------------CATCCAACTAT---------------------------ACAATATAT-------------------------------------------------ATTTTAACAATA-----------------------------------------------------------------------------------------------------------------------AAAATTGT--------------------------------------------------------------------------------------------------------------------------------------------------TATATTATTATTATTATTACTACCTATAACCATTGCCCACCCCATAATTCCTCTGACCAGACCCAGGCTCAGAAGGGCTCAGAGGAGGGGTGGGGAAACATATTCGAGCACGAGGGCAGCGAACCATAGCTAATGGGGGCCACACAGGCACTGGGAGGGCCTGAGGGGGCAGTAAAGAGCCTGGAATGTCCTCGTCTCTTTGTCCTGTCTCTCTGTCTCTCCGCAGCGAGCCCATGGTCTTCCACTCCCATCCTGGGCCTCCCCGGATGTCCTGCAAACTCTCACTCAGATCTCAGCTTTGGATATCGGGGCCCATGTGGGCCCACCCCGGGCAGCAGAGAAGGCCCAGCTGACAGGGGGTGAGG--------TGTGGGGCTGGGAGGTCGGGAGGCCTAGGTGCCTTCCTCTGGGGTTTTCAGCGCTCTGTTCCCACCCCCTCAGGGATCCTGCTGGATGCTATCCTCGCCAACTTCTCTCGGGTTCAGCACCTGGGGCTGCCCCTCAAGATGGTTATATATTCAGCTGTGAGTCCTACGGATGGGATGAAAGGGATGGCAGCTTGGGTAATGAAGAGTTGGTGGTCCCAATGAGACCTCAGTCCATTGCCTTGGGTAACTCATATCTTTAAACCCTACTCTCAGACCATATCACTA-------AGAGTCTTGGAAGA-GGGAGGTGATGGTGTCATGGAG-------AAAAAAAAAAGCCTCATCTGAAAGGTCAGGCTGTTTAATCGAACTGTCCAATCCTATTTTGCATTCCTTTGCCCAATCTTTATTAAAATATCACACATAAC-TGGTAGGACTCCCTCCAGGTTGAGGAGGGAGAGGAAGAACAAGTTTCAGGGGG-TGGGGACA-----TCAGGAGAGCAGG-GGTCTCAGCCCTTGGATATCGGCCTGCAGCACGACAGCACCCTGCTGGCCCTCCAGGGAGCCCTGGGCCTCTATGACGGCCACACCCCACCGTACGCTGCCTGCCTTGGCTTCGAGTTCCAGAGGCACCTTAGGGACCCAGACGAAGACGGAGGGTGAGGAGGATGGTCTGGACCCCAGGACAATGGGTTGGGTGGAATTCTCAAGAGGAGGGATGGTGTGTGCCAGGCAGAGGACATGGCCCAGGCCGCGGCCTGGAGGAAAATTTGCATTTTAGGAGATTGACAGGTGGGA-------GCCC---GTTTCTCCATTTCCCTCATACTCTGCCTCTGTTTCTCCAGACT--TAGTCAGGGG------GGTGGGGGAGGTGGGGATGCCACCATCTTCTCTCTTCCCCCAGGAATGTCACCATCTCCCTTTTCTACCGCAACGACTCCTCTCGTCCGCCCCTGACCCTCAGCCTCCCTGGGTGCACGGACCCTTGCCCATTAGGCCGCTTCCACCAGCTGACAGCCCCAGCACGGCCCCCGGCCCATGGGATCCCCTGCTACAGCCTCCATGAGCTTGCCACCCCTGCAGGTGATGGTCTTCAGTGATGGGGTTGAGGGTAGGGGACCCC-------AAGTCCTGGAACTCACAACCCCG--------------TGTCTTAGTTATCTAGAGCTGCAATAACAGACATACCACAGCTGGCTGGCTTT----AACA------------------------------------------------------------------------------------------------------------------------------------------------------------------------------------------------------------------------------------------------------------------------------------------------------------------------------------------------------------------------------------------------------------------------------------------------------------------------------------------------------------------------------------------------------------------------------------------------------------------------------------------------------------------------------------------------------------------------------------------------------------------------------------------------------------------------------------------------------------------------------AAGTTATTTTATCA------------------------------------------------------------------------------------------------------------------------------------------------------------------------------------------------------------------------------------------------------------------------------------------------------CAGTTTAGGAGGCTAGAAGTTTGAATTCAGGCCTCTGTCTCTAGGGGAAGGCG--------------CTCTCTGCCGG---------------CTTGTCTCTTTTCGGCTTGCGTTCCTTGGCTCCTTGGTGAACTTCATGGAGTGTGGCATCTATCTTCC-----TCCATCTCTGC-----TTGCTTAAATCAGCTCCTTTTATATCTCAAAAGAGATTGACTCAAGACATACCCTATACTAATACAGGTAGTCCCCAATTTACAATGGGGTTACCTTCCAAC-ACTCCGTCTTAAGTTGGTTCTGATGAAACTCCAA--------------------------------TAC-----CTTTTA------GTTTTCATTATTACTGGCTTTTCTTATCAGTTTCTTTATAAATCTGATCTTTATCTTT-GGGGTTGGAAATATTACATATAAACTT----------------------------------------ACAGCT-----------TCAACATAGGTGCTTCCTGCT----------------------------TCTCAAATTATACACAGGTTATGTAAGC------------------------TGCCCCC-------CACCTAAGAAAAAGAGACATTAAGT--------GCAG---------------------------------CTCATAGTAACTAG-----------------------------------------------------------------------------------------------------------------------------------------AATACATCATAAATTGGGA-TACTACCTGTACTACCCCACTAAAATAACAAAGAAAA-CCCATTCCCAGGTAGGATTACAACCACAGGTAT----------------------------------------------------------------------------------------------------------------------------------------------------------------------------------------------------------------------------------------------------------------------------------------------------------------------------------------------------------------------------------------------------------------------------------------------------------------------------------------------------------------------------------------------------------------------------------------------------------------------------------------------------------------------------------------------------------------------------------------------------------------------------------------------------------------------------------------------------------------------------------------AGGGGTTAGGATTTACAACACAGATTTT--------GGGGGGACGCAATTCAATCCATA--ATCCCC---------TATTCTCCCTGCAGCCACCGCGATGCCCCTGATGGCTGGAGCTGTGGCCGTGCTAGCGGCCGTCAGCATGGGGCTGGGCCTGCTGGCCTGGAGACCAGGCTGCCTGAGGGCCT-GGGGGGGCCCTGTGTGAGCCGAACCC-TGGGTAATCCCAACCTCACCCCCTTACAGCTGACACCCGATCCCAACATGACTGCTCACT----GCTCCTTGGGCTCCTGTGATTTACTGTGTGC------------------
>Chrysochloris_asiatica_NW_006408634 Chrysochloris asiatica unplaced genomic scaffold, ChrAsi1.0 scaffold00116, whole genome shotgun sequence
GAGTCTCCTTCCCTGCATCTGTTTCTTTGTCTTCCAGCACTCACAACAATGTGTGTGTGTGGCGGGGGGTCTAGATCCTTATACTCCTAGCTCGGCATGCTGCGACCTGTTTCTAT-GGGGGCCGCGAGGCC-AGGTTAATGAGCAGGTAAGGCCGGGGCACAGCCAGTGGGGCTGAGCTCAGCGTCTGGGCTGCGTGGAAATGGCTGGGCCACAGTTTGGCGGTCACCTCGCGGCCGGATCTCTCCTGCTATTGCTGTTG------------ACCGGGGCCCTGGCAGAAAGACCCCTGCTGTTCGTGGCTCTGGTGAGGTAGCCCCTGCCCCTGCCTGATCTCTCGCTCCCTCTCCCAGTCCAGCCCTGACCAGGTCCTGTCCCCAGGTGTTCCGCCATGGTGACAGGGCCCCACTGGCCTCCTACCCCACGGACCCGCATAAGGAGGCGGCCCCCACCTTGTGGCCACGTGGTCTGGGCCAGCTGACCAGGGTGAGAAGTTGGTGGGTGGGGACTGGGGCTGGG-TAGGGGTGGGAAGGGGGTCTGCTGAGGCCTGCTCTATCCCTAGGA-GGGGGTCCATCAGCAGCTGGAGCTGGGCCGCTTCCTGAGGAGCCGCTATAAGACCTTTCTGAGTCCTGAGTACCGAAGGGAGGAGGTACTGCCATGGGGACCCTGA--------CCTGATCTCTCACCTCTGACCTCCACTGGCTCTGGCATTTCTTCTGGGCACTCACCTCAGGCCCCCTCCACCAACCTGACCTGCACCTGACTTCTGAACCCTCAGAGACTCCATACTAACCTCTGATTCCCTTTCTTTCAACCTGTCTTGTCTTGACATCCTACTTCCAACCTTTATCAACACTGACCCTCCTGAACT-----------------TGT---TGACTGA------CCTTCCGACCTCCCAACCTCACATGATGCTTGTACCTCTGACATGGTCTCTTCCAACCTGCCCTTTTTATCTTGACCTTTGGCCTCCAACTTTGTACTC-GAATTTACT-TTTAGAAACCACCTCTGCCTTCTGACTCCCACAAACCACATATTCTGACCTCTGACCCCAAATTTGATT---TTTTTCTACCC-CATCAATTCAATCTGCCTTCCTGAC-CCCTCTGCCTTTATCTCTATCTTTCGTGAATTCTGACCTTCTGT---------CTCTTTTTTCTTTTGACTCTCCCCGTCCCCATTTGGGATCAGTCTGCCCAACTTCTGTTCTCTGATCCCCGACAGACAAGTGCT-AACTTTGATACCATGTTCTCCAACCTGCTCTCCTCATCTTGACCTCTGATTTCCAGCCC-CCACCAATGCTGATCTTTTTTTTTTTTCAATGTTTTATTGTGAATTCTGTGATAGTTTACATGGGAGAACATTAGTTTTACATTTATTCTATCGTATATTGTCTCATTGCCATGGCTACAATCCCCTCCATGCAATCCTTCCCCCATACCCCCAATGCTGATCTTTCTTATGTCCATCAACACAAGGAACCCTTTGACCTCTGACATTCTTTACC---TATGTCCACCCAACTTCTGACCTTCAAACAGACTGC------CATGGACTTCTGACCCTTGACCCCAGTTGCACACATTGAAGGCCAG------GTGCCTGCTGTGAGATTT-GAGTCCCAGTGGCTGACTTTTAGCCCTTCTCCATGACCTTTAACCTACGCC-AAAACTGAAATATGAAGTTT-----TGGTTGTGCCATAAGAGTCCCAACCAGTTCTTCCCAGTTCAGTCATGGCTGAGGTGGCAAAACCAGAACGGACCCGAATGTTTAAATTTGGGATCAACTGCAACAATGACGAACAGGAAAAATGGCATGGCA--------TAGCAATTTCCTCTCCCTCTTAGAAAACAAGAGTATGCAATAAATGTTGCATAGCAACCAAATCTCTTGTTCACTCC--ATATTGAGCAGCGTCAGAAACAACAGTGCCCGACTCAAAGATGGCGGCTGACCACAGCTTTTGAGTATGTGTGTGTGTACAATACATGTTGCATAGCAACCAAATCTCTTGTCCAATAGATTTTGAGCAGCTTCAGAAATAACAGTGCCCGCCTCAAAGATGGCGGCTGGCCACAGCTTTTGAGTATGTGTGCTCTCCACCAGCTTGGCAAATCTCCGTTCTCCCACATCAGGGTCCTGAAAGAACTCACCACGACGCTCCCCAGGTCCTCCTCGAGGGCTTTCAGCCATCATTTTCCCGGTTCCATTTCCTTTATAGATCACCCACATTTAAAAAATTCTGGTTCTTTTGTGTTTCACTTCATCAGTAATGGCTGAACTAGTTGTAACCAGTTCAAATCTCTGGTTTGCCAGCACACCTGGCCTCTGACCCTCATTGAGGTCCTCAG---AGTGCCCCCCACCCCTTTTAGGTGTACATCCGCAGCACGGACTTTGACCGGACGCTGGAGAGCGCTCAGGCTAACCTCGCTGGTCTCTTCCCTGAGGCTGCTCCCGGGACCCCCGAGTCTAACTGGAGACCAATCCCCGTACACACGGTGCCTGTCACTGAGGACAAGGTGAGAGGTTGTG----------GGGAGAGAGGAATG----------GAAACAGAAACCATGAGAG----------------ACAGAGCCCGAGGGGCTGAGGCTTGGAGTGAGGCCTCCAGGACTTCCCATCCAGCACTGACTTCAT-GGGGACAGCTGCCTAC-----------------------------------------------------ATCCCCGCA-CCCCACCCCC-------AGCTGTGGCATCCCAGACACGTGACTACCTTCCCTCTCTGAGCCTCAGTTTC-CCCACTCACTTCCAGCTGCTGAGATTCCCCACGCGGAACTGTCCCCGCTACCGTGAGCTGCTTCAAGAAGCCACACAAACCGCTGAATACCAGGCTGCCCTGGAAGGCTGGACAGTGAGCGGGGTTGGA-----GTGGGGTTGGTGGAGGGGGTCGGTGGG--------------AGAAAGACGCCACCTAA-GCTCACCTAAGCCCGTGGGTCCAGGACTTCCTGACACGCCTGGGCAACTCCACTGGGCTGTCGCTGGTTGGGGAGCCGCTTCGTAGAGCATGGAAGGTTCTGGACACGCTGATCTGCCAGGTGAGTCCCCAGCCAAATGGTGAAGGGTTGTTGTTAAGTGCCATCGAGTCGGTTCCGACCCATAGCGACTGACCAAAGAGCTGCTGAGCTCGAGCCGCCAATCTTGCCGTTCAAATGGCTTTGCAATCAGACGCATTAACCCACCGCGTCACACCAGGACTCCTAAGTGATGAAGGGTACTTGGGTTCAAGTCCCAATCTTACCATTGACTAGCTGAGCTTCCTCGGACTAGTTACTTA-------AACGCCTGTGCCTCAGCGTCCTCATCGGCA--------ACCATGTTACAGGTATTGACAGGTCCTGAGGGGGTTAGGGGTGGGGGTTATGAAGATTAAATGAATTCTTCCTCATCCTGGCTATAGAGCCGCGCTCAGGACGCATGCGTAGTAAGGGTTTCAGCAGGGGTTTGCAGCCGAGTGTTTGCAATTAAATACCTGATGTCCTGCAATCCGAAACTTATTTTTGATAAATGTTGTTAAGTGCTGTCAAGTCGGTTCCGACTCATAGGACCCTGTATAGGGTTTCCAAGGAGCCGCTGGTGGGTTTGAACTGTCGACCTCGTGGTTCGCAGTCCAGTGCTGATACTACAGCTCCACACCAGGGGTACTTTCTAATGAACAGAAGGAGGGTATATGGTGACGCTACAACAAGCAAGTCTATTGGCGCCATTTTTCCAACTGCAATGAGCCTGCGCTCATTGTGTCTCTGCTGCGTTTTGGTCATTCTTGCAATGTTTCACGCTTTTTCTTCAAGCTATCGCAGAGTTCATGGGAAGCGCCGTGGCTCGGTAGGCTTAGCACTGGTCGGGGGTTCGAGCCCACTAGCTGCTCTGCGGAAGAAAGGTTTTCTGCTCCTGCAAAGATTTATAGCCTCGGAAACCCTATTACGGTGTCTGTGAGCCGGAACCGATTGAACGGCACTTAATAAAAACAATTGCACACTACGACAGTTTAGTGTGGACATTTGTTGTTATTGGTAAGGGCGGTCGCGTCGGTTACGACTCAGAGCGACCCTGCACAGGGTTTCCGAGGAGTGGCTGGTAGGTTTGAACCACCAGCTTGCAATTCAAACATTTTTGTGTAGCTTACCTGATGGCGATGTTCACTGTGTTGGATCAGCAATCTCTCCGAGGTCGATCTGCATTCCTAGTTTTACAGCAGAATTATAAATATGTCATATATGGAGTCTCCCCAGGATCGACCTCCCTG------------ACACGTGGTATATGAACCCTAGTAGGTTTCCACAATCTCAAAGGCTGTGAATTTCAAAACACATCTGACCCCA-GGGTTTCGGATAA-AACTGGTCAGCTGTTGTATAATTACATGTTAATGATATATATAATCACGCATGAGAATTATATCATTAT-------CATTACTGTGGTTGTGAAGTGCTGACAACCCAGTTCACACTCCTGGGGACCCAGGCGTGTCAGACTAGAAAGCTGTGCTCCTCGGGGTTTTCAATGGCTGAGTTTTCAGAAGTAGACAGCCAGGCCTTTCTTCTGAGGTACCTCTGGGTGGGTTCAAATCGCCCACTTTCTGGCTTAATAGTTGAGTACTTAACTGTTTGTACCATCCAAGGACTCTTCATTCATGACTTACCATATATAATT-------------------TTGTTATTATAAGATAGCAGTAATTATATTTGATAGAATTTCTATAA--TAAACCATCCTATTTTATAGAATA--TAGAATGTATATTTTTGCATACAATTAAGAGTCCCTGAGTGGCACAAATAGTTAAATATTCAATTACTTGCTGGAGGTTGGCAGCGAAAATCTCGGCCCTCAATGGGATGGATTAACACAGTGGCCGTAACAATGGGCTTAAACATGGCAATGATGACGAGGCAAGGATGGTGCAGGATGGGCAGTGTTTCATTCTGCTGCACATTGTTGTTGTTAAGTGCTATCTAGTCGGTTCTGGTTCATAGTGACCCTGTATAGGGTTTCCGAGGATTGGCTGATGTATTTGAACTGCTGACCTTGTGGTTCACAGTCCAGTGCTGATCCTACAATGCCACACCAAGAGTCCCTGTTGTCTATGGAGCTGCTTTAAGTTGGAACCGATTGGATAGCACCTAACCACAGCAATAGTAGTCACAGGCGTACAAACCTATGGCACAGAATCAACTTGATGGCAACTAACAACATATTGGAGTGCTGGTGTGGCGCTGTAGGATAACACACTGGACTACAAGGTCAGTTTGAACCACAGGGTCGGTGGTTCAAACTGACCAGTCACTCCTTGGAAATGGTACACAGGGTCACCATGGAGTCCTGATGTGGTGCTGCGTGGTAAGCACTGGACCACAAGGCCGGTTTGTTTGAACCACAAAGTTGGCGGTTCGAACTCACCAGTCACTCCTCAGAAACCCTATACAGGTTTGCTATGAGTCAGAACCGACTTGACAACACTTAACAATAGTAACGTGAGACAGAACTGATAACCATGGCACTTAACTACAACAACAACATGTAACTATGAAATATAAATACATTACTATTACTGCTTATGACCATTGCCCACCCCATAACTTCTCCAACCAACCCCAGCCCTGCAGGGGAT--------------GGAGATAGATTCGAGCACTAGTGTGG---------------------------------AGGAGGCCTTCAGGGGGCAGT-AAGAGCCAAGGATATTCT-GTCTCT--GTTCTCTCTTCCCATCTCTCCCCAGCAAGCTCATGGTCTTCCCCTCCCATCCTGGGCCTCCTCAGATGTCCTGCAGACACTCACCCAGATCTCAGCTTTGGACATTGGGGCCCATGTAGGCCCACCCCGGGCAGCCGAGAAAGCCCAGCTGGCAGGGGGTGAGATAT----CTATCGGGCTGGGAGGCAGGGAGGTCTCGGGGCCTTCACCTGAGGTTTCCAGCACTCTGTCCCCACTCCATCAGGTATACTGCTGGATGCCATCCTTGCCAACTTCTCGCGGGTCCAGCACCTGGGACTGCCCCTGAAGATGGTTATGTACTCAGCTGTGAGTCCAAGGGATATGATGAAAGGGGTGGCAGTTTGGGTGAGAAAGAGTCGGTAATTCCAATGGGACCTCAACCCATTGCCTTGGGTAACCCCTATCTTTAAACCTTACTCTCAGACCTTATCATTAGAGGTATAAAGTCTGGAAGGAGGGGAGGTGATGGTGTCATGGAG------AAAAAATTA---CCTCCTCTGAAAGGAGAGGCTGTTTAATGGAGCCATCTGATCCTATTTTGGATTCCTTTGCTCTTTTTGGGTGAAAAGGTCACATGTAACTTGGTGGAACCATCTTTGGGCTGGGGGTTGGTGGGAG---CAGGTTT--GGGAGGTGGGCACAGGGTGTCAGGAGAACATCTGGTCTCAGCCCTCGG--ATCTGCCTGCAGCACGACAGCACGCTGCTGGCCCTCCAGGGAGCCCTAGGTCTGTACGATGGTCACACCCCGCCATATGCTGCCTGCCTTGGCTTTGAGTTCCAGAGGCGCCCTGGGGTCCCAGACGAAGATGGAAGGTAAG--GGATGGC---------------------TGAGCAGAATTCTCAAGAGGAGGGGTAGTGTGAGCCACACAGAGCGCATGACCCAGGCTTCAACCTGGAGG-GGATTTGCATGTTAGGAAATCCACATGTGGGAGTCAGGGGCCCCCAGGCCCTTCATTTCCCTGATACTCTGCCTCATTTTCTCCAGTC-------AGGGGA------GTTGGAGAAAGGTCCAATGTCACCAACTTCTCTCTGCCCCCAGGAACATCACAGTCTCCCTGTTCTACCGCAATGATTCCTCTCATCCGCCCCTGATCCTCAGCCTCCCTGGGTGCCCTGCCCCCTGCCCATTGGGCCGCTTCCGCCAGTTGACAGCCCCGGCCCGGCCCCCGGCACATGGGACCCCCTGCCACAACGTCCAGGAGCCCGCCACCCCTGCAGGTGA-GGTCGTTGGTGATGGGCTGGAGGGTAGGGGAACCCCCAAGTTAAGCCCTGAAACTCACAACCCC---------------TGTCCTAGCTATCTTGAGAGGCGGTAAAGCA-ACACTATAGGTGGATGGCATTAACAAGCAAGACGTTTGTTTTTCAGTGTTGTTGTTAGGTGCCTTTCAGTCGGTATCAACTCATAGTGACCCCATGCACAACAGAACGAAACACTGCCCGATCCTGGGCCAACCTACAATTGTTGCCACGCTTGAGCCCATGGATGCTGTCACTTGGCCAATCCATCTCTCTGGGGGTCTTCTTTTCTCTGACCCTCCCTCCACATTACCAAACATGATATCCTTCTCCAGTGACTGGTCCCTCCTGACAATATGTCCGAAGTATGAAAGATGAAGTTTGGCCATCCTGGCCTCTAAGGAGCACTCTGGCTGCACTTCTTCCAACACAGATCTGTTGGTTCTTTTGGCAGCCCATGGCACTTTCAGTATTCTCCTCCAACAAAAGCATCAATTTTTCTACGGTCTTCCTTATTCACTGTCCAGCTTTCACATGCATATGAGGTTACTGAAAATACCATGGCTTGGGTCAGGCGCACCTTAGTCTTCAAGCTGACATCTTTGCTCTTCGACACTTTAAAAAGGTCTTGTGCAGCAGATTTGCCTAATGCAGTACGTCGTTTGATTTCTTGACTGCTGCTTCCATGAGTGTTGATCCTAGAAGAATGAAGTCCTTGACAACTTCAATCTTTTCTGCGCTAAGAATGTTGTTTATTGGTCCAGTGGTGAGGATTTTTGTTTTCTTTACATTGAGACACAATCCATACTGAAGGCTGTGCTCTTTGGTCTTCATCAGTAAATATTTTAAGTCCTCTTCACTTTCAGCAAGCAAGGTTGTATCATCTACATATTGCAGGTTGTTAACAAGTCTTCCTCCAATCCTGATGCCACGTTTTTCTTGATATAACCCAGATTCTCAAATTATTTGCTTAGGATACAGGTTGAATAAGTATGGCGTAAGAATACAATCTTGTCGCAGACCTTTTTAAATTTTAAACCGTTCAGTGTTCCCATGTTCTGTTCTGGTCCAGGTACAGATTCCTCATGAACACAATTAAGTGTTCAGGAATACTCATACTTTGCAATGTTGTCCATAGCTTGTCATGATCCACACAATTGAAAGCCTTTGCATAGTCGATAAAGCACAGGTAAACATCTTTCTGATATTCTCTGCTTTCAGCTAAGATCCGTTGGACATCAGCAATGATATCCCTTGTTTCATTTTTCAGTCTAGGAGGCTAGAAGTCTGAACTTGGGCTGCTGGCTCTAGGGGGAAGCT--------------CTCACTGTTGGCTGTGG-----------TGTGTCTTTTCTGTTTCTGTGCCTGGG-TCCTTGGTGATCCT-----GGCATGGCATTTGTCTTCCATGCATCCATGTCTTCCTTTGCTGCTTA-ATCAGCTCCTT---TAAATCACGATAGATTGATTCAAAATACATCCTGCACGAATACAGGCAGCATCAGACTTATGACGAGGTTCCGTTCTGACAGCTTTGTCGTAAGACGGTTC-----AAACTTTGATGTAAGTCGCTTCAGACGTAGGATGAATTCTTTGTTTTTTTTTTTAAGACATGTTTTCATTATTACTGACTTTTGTTATCAGTATCTTTATAAATCTGATCTTTGTCTTTGGGGGTTGGAAACATTACATACATGCTTCTCTATATATGTGTAGGTTATGTCTCAAGTGTGCCTCCTAATAACTAGAAGCCACTGCCAACAT-GTTGATTCTGACTCACAGCGACCCTATAGGGCAGAGAAGGGTTTCCAAGACTATCATCTTTACAGAAGCAAACTGCTGCAGACAGCCGGTGTTTTCTCCCTTGGAGTCACTTAGGGGTTTCAACCACTGACTTGTGGTTAGCAGCCGAGTGCTTAGCCCACTGCGCCATCCGTATTCCTCACAGTAACTAGGTGTTAAGCGCTGTGGAGTCGGTTCTGATTCATAGTGAGCCTGTATAGTTTCTAAGGAGCGGCTGGTGAGTCTCAGCTGCAAACCTTGTGGTTAGTAGTCCAGTGCTTATCACACACCACATCCGAATCCCATAGTAACTATATCATAAATAAGGGTGACTCTCAGGACTTCTCCATTAACATGATAAAGAAAA-CCCATTTCCAAATGGGACCACAATCCCAAGTGTGTTGTTGTTTACTGCTGACCTGTGACCCTGTACAGA-ATTTCCGGGGCGTGGTTGGTGGGTTTGCCGCTGGTCACTGTAGTCAATCACAGAGACAGGAAGAGATCCGATCTAAGCTTTAGTAACAGAAAGCCAGCAGTCTGGAGGACAGGAGGATGATCCCTCAAGACTGTCCTGTCCCTCATAAAGAGCAGGCGCGTTATATAGGGTAAGCTACATTTAGATGGACACT-----TAATACATCAGGATAGCATTCTTTGGGAAAAGAAACAGCAAGGCAATAAACTTTCTCAAACTTTCTGCCTTTAG-------GGTCTCAGCTTCTTTGTCCCTGAGATAACTATCTAGGGGGGCTAAGTGCATGCTGGTCTCCT------TTTAGGGCCATTAAAATCATCTTGGCTAATTTTTAAACTAACTTCCTCATTTGCAGGGTCTTCATTTATTGAGGGAGTCCTGGTGCGGTGCTGTGGGTTAATGTGCTGGATTGCAAAGTTGGTTTGAACCACAAGGTCTGTGGTTCAAGTTCACCAGCTGCTCCTTGAAAACCCTATACATGGTTGCTATGAGTCGGAACTGACTTAACATTTGTTGAGATCTGGAGTCCTGGTGTGGGGCTGTGGGTTAATGCGCTGGACTACAAAGTCGGTTTGAACTGTAAGGTCGCAGGTTCAAGCTCACCAGCGGCTCCTTGAAAACCCTATACAGGGTCGCAACCGACTTGACGGCACACAACAACAACAATGACCAAATCCACTCCATTTTGTTTAGGTCGGTAGATCCAGTTTGAACTTCTGACTTGGGGATTAGCAAGTCCAGTGCTTATCCTACAGCACCAAACCAGGTGTAGGGGCTGAGGATTTACAGCAAATACTTTGGGGGAGGGGGGGGATGCAACTCAATCCCTAACTGCCCCTCACCCCTGTATTCTTGCCGTAGCCACCATGGTGCCCCTGCTGGCTGGAGCCGTGGCTGTCCTAGCATCCCTGAGCGTGGGGCTCAGCCTCCTAGCCTGGAGACCTGTCTGCCTGCGGTCCT-GGGGGGGCCCTGTGTGAG----------------------CTCTGCCCCCTTCCAGCTGACCCCAGAGCCCAACACGACTGCTCACCCACTGCTTCTCTGGCTCCTGTGATTTACTGTGCGCACCTGTGCATGGGCCTGG
>Elephas_maximus_NC_064829 Elephas maximus indicus isolate mEleMax1 chromosome 11, mEleMax1 primary haplotype, whole genome shotgun sequence
----------------------------------------------------------------------------------------------------TGGTACGTGCTCCTAT-GGGGCCACTGAGGAAGAGGCTAATGAGCAGGTGAGGCTGCGGCACAGCCAGTGGGGCTGAGCTCAGCGTCTGGGCTGTGTGAAAATGGCTGGGCTACGGTTTCAGGGCCAAG---CTGCCGGCTTTCTCCTGCTGCTGCTGTGGCTGTTG------GCCCAGGCCCTGGCCGAAGGACCCCTGGTGTTCGTGGCTCTGGTGAGGTGTCCCCTGCCCCAACCTGACCCCTCACGCC----CCCAGTCCAGCCCTGACCCGGTCCCACCCCCAGGTGTTCCGCCATGGCGACCGGGCCCCATTGGCCTCCTACCCCACGGACCCACACAAGGAGGCGGCCCCCACCCTGTGGCCGCGTGGTCTGGGCCAGCTGACCAGGGTAAGAAGCTGGAGGGTGGGGGCAAGGGTTGGG-TGGGGATAGGGAGGGGA-CTGCTGAGGTCTGCTCTGTCCCCAGGA-GGGGGTCCGCCAGCAGCTGGAGCTGGGTCGCTTCCTGAGGAGCCGCTACAAGACTTTTCTGAGCCCTGAGTACCGACGGGAGGAGGTACTGCCACAGGAACCTCAACCTAGCCTCCTGACCTCCCACCTCTGACCTCCACCGACTCCAACACTCCTTCTGGGCATCTACCTCTGGCCCCCTCCACCAACCTAACCTGCACCTGACCTATGAACCTCCAATGAACCCATACTGACTTCTG-------------------------------------ACCTCCAGTTTTTATCAATTTTGACCCTCCCGAACTCCACCTG----TTTGACTCT---TGACTGAATCTATACTTCTGACCTCCCAACCTCCCATGATGCTTGTACCTCTGATATGCTGCCTTTCAACCTGCCCTCTTGATCTTGATCTCTGACCTTCAACCTCCTACTCTGACTTTATTTCCTGGACTCCACCTCTGCCTTCTCACTACCACGAACCAGATCTTCTGACCTCTG-CCCCAAGCTTGATTCTGTCTTTTGACCCTCATCAATTCAACTTGCCCCCTTGAC-CTCCAACCTCTGACCTCTAACCTTCATCAATTCTGACCTT------TTCTTTTCTCCTCTATTTTCTAACATCCC----CCTCAATTGGGATCAGTCCACCCAACCTCTAACTTCTGA--CCCAAAAGACAAGCACTAAACTCTGATCTCAGGTCTGCCAACTCGCCCTCCTCATTTTGACCTTTAACTTCCAGCCCTCCACCAATTCTGATCT-------------------------------------------------------------------------------------------------------------------------------------------------TCCTTCTGACACTCATTAACTCAAGGAGCCCTTTGACCTCTGACACCCTTCACCCAACATGTCCATCCAACTTCTGATCTCTAACCTGGCTGCTCCTAACATTGACCTATGACCCTTGACCCCAGCTTCACATATGGAAGGTCAGACACTAGAACCTGCCCTGAGCTTTGGACTCCAAATGCCTGGCCTTCAGTCCCTCTTCATGACCTTTAACATACCCC-CAAACTGAAATCTGAAGCTT-----T--------------------------------------------------------------------------------------------------------------------------------------------------------------------------------------------------------------------------------------------------------------------------------------------------------------------------------------------------------------------------------------------------------------------------------------------------------------------------------------------------------------------------------------------------------------------------------------------------------------------------------------------TGGTTTGCCAACACACCTGACCTCGGACCCTGATCAAGGCCCCCACCATG----CCCTCCCCTCTTCCAGGTGTACATCCGCAGCACGGATTTTGACCGGACACTGGAGAGTGCTCAGGCCAACCTTGCCGGGCTCTTCCCTGAGGCTGCTCCGGGGACCCCCGAGTCCAACTGGAGGCCGATCCCCGTACACACGGTGCCCGTCACCGAGGACAAGGTGAGGGGCTGAAAGGGGCATGAGGGAGACAGGAATGGAGAGAGGGAGAAACAGAAACGAGGAGAATGAC------AGAGACACACAGCCACAAAGATGGAGGGTTGGAAAGGGGGCTCTGGGACTTCCCTC----CGCCGCCTGGATAGGGGAGAGCTGCCTGTTCCCTATGCTGCTTGGGGGTGGGGTGGGGCAGAGGACACTGGGCAACTAAGGAAGCCCGGTAGCCCTGGCTCCCTCGACTCACTGTGGTTTTCCAGACACGTGGCTG----TCCTCTCTGAGCCTCAGTTTCTCCCACCCACCTCCAGCTGCTGAGGTTCCCCACACGCAGCTGTCCTCGCTACCATGAGCTGCTTCGAGAGACCACAGAGGCCACTGAGTACCAGGCAGCCCTGGAGGGCTGGACGGTGGGTGGGGCCAGGGGCCTGCAGGGTTGGAGGAGGGAGACGGTGAGGGGAGGTCACGGCAGGGAGGACGAGGCAGGAGGATCACCCAGGTCTGTGGGTCCAGGACTTCCTGATGCACCTGGGCAACTCCACGGGGCTGTCGCTGGTCAGGGAGCCACTCCGCAGAGCATGGAAGGTTCTGGACACGCTGCTCTGCCAGGTGAGCCCCCA---------------------------------------------------------------------------------------------------------------------------------------CGTCTTCCCAG-----CCAAGTGGTTAAGGGCACCTGGGTTCAAGTCCCAGTTTTGCCCCTAACTAGCAGTGCTTGCTCAAGTGAGTTACTTACTTCCCCCACCCCC-CGCCTCAACTTCCCCATCTGCACAATGAAGATGGTGATGCCTGTATCAACACCTCCTGG-------------GGTGGCTGTGATGATTAA-----------------ATGGGCTTAGAACAGCGCCTAGC------TCACAGTAAAGGCCTCA-CTAGGGTTTGTGGCTGCGCATTTGCAATTCAGCGTCGGCTATTCCGTGATCCCAAA-------------------------------------------------------------------------------------------------------------------------------------AGCTC---------------------------------------------------CAGAAACCAA---------------------------------------------------------------------------------------------------------------------------------------------AACACTGGTA--------------------------GCAGAAAA---------------------------------CCAAAA-CC------------------------------------------------------------------------------AAATCTGTTGCCAACGA-------------GTCAATTCTGACTCATAGCGACCCTACA-------------------------------------------GCA----------------GAAGCCGACCTGACA-----------------CGACCCG---------------------ATATTGCTAATTTCCCGGCAGAAATACGAATGTATATTACACAGAGGATCCCC----CAGACCCCGCTGAGTGTGTGATATGGCTGTGGTACCTGTA-CCTAGGATCTTTCTACAACCCCCAGTGCTGTGAATTCCAAAACACATCTGGCCCAAGG---TTCACATAAGGGCCGGTTGACTGT------ATT--ATGTTAAT--TATATATAACCACACAGACTAATGACATAATTATTAATCA---------CTGTTGTTAGTTGCTGACAAGTCCATTCCCACTTATGGTGACCCATGTGTGTCAGAGTAG--AACTGTGCTCCATAGGGTTTTCAGTGGCTGATTTTTCAGAAGAGGATCACCAGGCTCTTTTTGGGGGGTGCCTCTGGGTGGGTTCAAAGCGTCAACCTTTTGGC-TAGCAGTTGAGAGCTCACCTGTTTGTGCCACCCAGGGATGCCTTATAAATTACGAATTATATATAATTAACATATAATTTAGGCTACTTTATATAACATTATAT-----------------------TTTCTAAAATTAATCATCCTATTTTATATAAAACTTAATTTCTATATTTTAATACAAAGTTAGGAGTCCCTGGGTGACATAAATGGTTAAGTGCTCGACTACTGGCCGAAGGTTGATGGTTGGAACCC----------------------ACCCAGGGGC----------------ACCTTGG----------AAGACAGACCTGG----AGATCTGC------------------------------------------------------------------------------TTCGGAAAA---GGTCACAGCCTAGAA-----AACTTTATGG--CACAGCTCCACCCTG------------CACAC------------------ATGGAGTCCTCATGAGCTGGAATCGACTCGACGGCAACTAACCACCACAA---------------CATATACCTAT---------------------------AAAATAT----------------------------------------------------TTTATACAATA-----------------------------------------------------------------------------------------------------------------------AAAA-TGA--------------------------------------------------------------------------------------------------------------------------------------------------TATAAAAT--TTATTATTATTACCTATAACCACTGCCCAACTCATAATTCCTCCAACCAGACTCAGGCCCAGAGGGGCTCAGAGGAGGGGTGGGGAAACATCTTGGAGCACCAATGCAGCGGACCATAGCTAATGGTGGCCACGTAGGCGCTGGGAGGGCCT------------AAGAGCACAGGATGTCCTGGTCTCTTCGTCC--TCTCTCTGTCTCTCTCCAGCGAGCCCACGGTCTTCCCCTCCCATCCTGGGCCTCCCCGGATGTCCTGCAAACTCTCACCCAGATCTCGGCTTTGGATATCGGGGCCCATGTGGGCCCACCCCGGGCAGCAGAGAAGGCCCAGCTGACAGGGGGTGAGG--------TATGGGGCTGGGAGGCCGGGAGCCCTAAGTGCCTTCCTCTGGGCTTTTCAGTACTCTGTTCCCACCCCCTCAGGGATCCTGCTAGATGCTATCCTCGCCAACTTTTCTCGGGTCCAGCGCCTGGGACTGCCCCTCAAGATGGTTATGTACTCGGCTGTGAGTCCTAGGGATGGGATAAACGGGGTGGCAGTTTGGGTGATGAAGAGCTGGTGGTCCCAATGGGACCTCAGTCCACGGCCTTGAGTACCTCGTATCTTTAAACCCTACTCTAAGACCATATCACTAGAGG--TAGCGTCTGGGATGA-AGGAGGTGATGGTGTCATGGAG------AAAAAAAAAAAGCCTCATCTGAAAGGTCAGGCTGTTTAATCGAGCTGTCCAATCCTATTTTACATTCCTTTGACCAATCTTTATTAAAATATCACACGTGAC-CGGTGGGACCCCCTCCAGGGTCAGGAGGGACAGGAAAAGCAAGTTTCGGGGGGATGGGGACA-----TCAGGAGTGCAGT-GGTCTCAGCCCTTGGACATTCATCTGCAGCATGACAGCACCCTGCTGGCCCTCCAGGGAGCCCTGGGCCTCTATGATGGCCACACCCCACCATACGCCGCCTGCCTTGGCTTCGAGTTCCAGAGGCACCTCGGAGACCCAGAGGAAGATGGAGGGT---GAGGATGGTCTGGACCCCAGGGCAATGGGCTGGGTGGAATTCTCAAGAGGAGGGATGGTGTGTGCCAAGCAGAGGGCATGGCCTAGGCCAGGGCCTGGAG---AATTT--ATGTTAGGAGCCTGACAGGTGGGAGTCAGGGGCCC---GTTTCTCCACTCTCCTCATACTCTGCCTCGGTTTCTCCAGACT--CTGTT-GGGG------GACGGGGGAGGTGGGGATGCCACCATCTTCTCTCTCCTCCCAGGAATGTCACCATCTCCCTTTTCTACCGCAACGACTCCTCTCGTCCGCCCCTGACCCTCAGCCTCCCTGGGTGCCCGGACCCCTGCCCATTAGGCCTCTTCCACCAGCTGACGGCCCCAGCCCGGCCCCCAGCCCATGGGATCCCCTGCCACAGCCTCCATGAGCCTGCCACCCCTGCAGGTGATGGTCCTCAGTGATGGGGTGGAGGGTAGGAGACCCC-------AAGACCT-GAACTCACAACACTG--------------TGTCTTAGTTATCTAGTGCTACAATAACAAAC--ACCACACATGGATGGCTTTAACAAACA------------------------------------------------------------------------------------------------------------------------------------------------------------------------------------------------------------------------------------------------------------------------------------------------------------------------------------------------------------------------------------------------------------------------------------------------------------------------------------------------------------------------------------------------------------------------------------------------------------------------------------------------------------------------------------------------------------------------------------------------------------------------------------------------------------------------------------------------------------------------------AAGTTATATTCTCA------------------------------------------------------------------------------------------------------------------------------------------------------------------------------------------------------------------------------------------------------------------------------------------------------CAGTTTGGGAGGCTAGAAGTTCGAGTTCAGGCCGCTGTCTCTAGGGGAAGGCT--------------CTCTCTGTCGGCTCTGGGGTAAGGTCCTTGTCTCTTTTCAGCTT--GTTCCTTGGCTCCCTGGTGATCTTCAGGTAGCATAGCATCTGTCTTCC-----TCCATCTCTGC-----TTGCTT-CATCTGTTCCTTTTATATGTC--AAGAGATTGACTCAAGACATACCCTACGATAATACAGGTAGCCCCTAATTTATGACAGGATTATGTTTTGACAACTCCATCTTAAATTGGTTCTGACAAAGCTCCAA--------------------------------TACTTTTTTTTTTA------GTTTTCAGTATTACTGTCTTTTATTATCAGTATCTTTATAAATCCAATCTTTGTCTTTGGGGGTTGGAAGTATTACATATAAACTT----------------------------------------ACAGCT-----------TCAACATCGGTGCTTCCTG-T----------------------------TCTCCAATTATACGTGCGTTATGTAA---------------------------GCCCCC-------CGCCCCAGATCAGAAG---TTAACT--------GCAG---------------------------------CTTATAGTAACTAG-----------------------------------------------------------------------------------------------------------------------------------------AATACATCACACATCAGGA-CACTACTTGTATTAACCCATTAAGATAACAAAGAAAA-CTCATTCCCAAGTAGGCCTACAACCACAGGTAT----------------------------------------------------------------------------------------------------------------------------------------------------------------------------------------------------------------------------------------------------------------------------------------------------------------------------------------------------------------------------------------------------------------------------------------------------------------------------------------------------------------------------------------------------------------------------------------------------------------------------------------------------------------------------------------------------------------------------------------------------------------------------------------------------------------------------------------------------------------------------------------AGGGATTAGGATTTACAACACAGAATTT--------GGGGGGACGCAATTCAATCTATAACACCCCC---------TATTCTCCCCACAGCCACTGCGATGCCCCTGCTGGCCGGAGCTGTGGCCGTGCTAGCAGCCCTCAGTTTGGGGCTGGGCGTGCTGGCCTGGAGACCGGGCTGCCTGAGGGCCT-GGGGGGGCCCTGTGTGAGTCAGAACCTGGGGTAATCCCAACCCTACCCCCTTACAGCTGACACCTGATCCCAACACGACTGCTCACC----GCTCCTCAGGCTCCTGTGATTTACTGTGTG-------------------
>Orycteropus_afer_NW_006922353 Orycteropus afer afer isolate SDZICR_OR568_19922 unplaced genomic scaffold, OryAfe1.0 scaffold00766, whole genome shotgun sequence
----------------------------------------------------------------------------------------------------TGGGACGTGCTCTTACGGGGGCCTGAGAGGCAGAAGCT-ATGAGCAGGTGAGGTCTCTGTACAGCCAGCGGGGCTGGGCTCAGCAC-----CTGTGTGCAAATGGCTGGGGGACGGTTTCGGGGCCACC---CTGCTGGACCTCTCCTACTGCTGTTGCTGCT----------GACCAGGCCCTGGCAGAAGGACCCCTGGTGTTCTTGGCTCTGGTAAGGCGT-CCCTGTCCCAAGCTGACCCCTGACTCCC---CCGAGTCCAGCCCTGATCCAGTCCAGCCCCCAGGTGTTCTCTCATGGTGACCGGGCCCCACTGGCCTCCTACCCCATGGACCCGCACAAGGAGGCGGCTCCCACCCTGTGGCCGCGTGGTCTGGGCCAGCTGAACA-GGTGAGCTGCCGGAGGGTGGGTGTGAGCAGTGGGCCTGGGGTGAGGGAGGGCTCTG-------CCTCTCTGTCCCCAGGAGGGGGGTCCACCAACAGCTCGAGCGTGGCCATTTCCCGAGGAGC---------------------CCTGAGTAGCGGCGGGA--------------AGGGACCTCCAC-TGGCCTCCTGACCTCCCACCTCCGACCTTCACGGGCTCTGGCACACCTCCTGGGCCTCCAGTCCAGGCCCCTTCCACCAACCTGACCTGACCTTGACCTC-AAAACACCAATG-ACCTACACTGA-CTCTGGTTCCCTTTCCTTCCACC---------------TCTGACCTCCAACCTTGCCCAACTCTGACCCACCTCAACTTCTCCTG-TGTTTTGACTCTCGCTGACTGAATCTACACT----ACCTCCCAATCTCCCACGATGCCTGGACCTCTAA------------CAACCTTCCCTCTTCACCTTGAACTCTGACCTCTAACCTTCAAATCTAACTTTATCTCCTGGACTCCACCTCTCCCTT----CTCCCACCAACTAGATCCACTGATGTCTGACCCCAAACT------TGTCTTGTGATCTTCATCAATTCAACTTGCCCTCTGGACACCCCGGCCCTTGACCTCTATCCTTTATCAGTTCTGACCT-----------------------------------------CTCCATTAGGATCAGTTCTCTCAACCTTCGACCTCTGAT-------GGACAAACACTAAACTC-GACCCCATGTCCTCCAACTCGCCCTCCTCATCTTGACCTCTAACCTCCAG-CCTCCACCAAGTCTGACCTT--------------------------------------------------------------------------------------------------------------------------------------------------CATTTGACACTTATTAAATCAAGGAGCCTCAAGACCTCTGACACCTTTT-TCCAACATGGCCACCCAACTTCTGACCGCCAATCCGGCTACTCCTGACATTGACCTCTGA-CCTTGACTCCAACTTCACACATTTAAGTTC-------AGAACCTGCCCTGA-CTTTTGACTCCCAATGCCTGACCTTCAAACCCTCTTTATGACCTTTACCCCACCCCAAAAACTGAAACCTGAAGCTTGTCGGGGGCTTTGACA-----------------------------------GGCCGAGGCAGTGAAACCGGAACGGACCCGAATTTTTAAACTTGA-ATGAAATGCAACAACAACCAGAAGGAAAAACTACTTGTCAAGTCCCGCTAGCAACTGAACCTCCCGCTTAGAAAAAAAGGGCA---GTTCCGCGTTGCATAGCAACCAAGTCTCAAA---ACCCCGGATGTGGAGCAGAGTGGGAAAT--CGGTGCCCCACTCAAAGATGGCGGCCAA-CGCGTCATTTGAA---GTGAGTGGG-------------------------------------------------------------AAACTGGTGCCCTACTCAAAGATGGCGGCC-----------------------------------------------------------------------------------------------------------------------------------------------------------------------------------------------------------------------------------------------------------------------------------------------------------------------------------------------------------------------------------------------------------------------------------------------------------------------------------------------------------------------------------------------------------------------------------------------------------------------------------------------------------------------------------------------------------------------------------------------------------------------------------------------------------------------------------------------------------------------------------------------------------------------------------------------------------------AACGCGTCAT----------------------------------------------------------------------------------------------------------------------------------------------------------------------------------------------------------------------------------------TTCAAATG---------------------------------------------------------------------------------------------------------------------------------------CGTG----------------------------------------------ACACTCCCTG--------------------------------------------------------------------------------------------------------------------------------------------------------------------------------------------CGGTTCCG------------------------------------------------------------------------------------------------------------------------------------------------------------------------------------GCAATAAAC----------------------------------------CAAT----------------------------------------------------------------------------------------------------------------------CTCCCGCATCGAT---CGGCCTCCTGAAC-------------------------------------------------------------------------------------------------------------------------------------------------------------------------------------------------------------------------------------------------------------------------------------------------------------------------------------------------------------------------------------------------------------------------------------------------------------------------------------------------------------------------------------------------------------------------------------------------------------------------------------------------------------------------------------------------------------------------------------------GGGCCCCTTATCAAT-------------------------------------------------------------------------------------------------------------------------------------------------CCTG------------------------------------------------------------------------------------------------------------------------------------------------------------------------------------------------CGGCTCTCATTC--------------CAGGGCTTCCGA----------------------------------------------------------------------------------------------------------------------------------------------------------------------------------------------------------------------------------------------------------------------------------------------------------------------------------------------------------------------------------------------------------------------------------------------------------------------------------------------------------------------------------------------------------------------------------------------------------------------------------------------------------------------------------------------------------------------------------------------GATGTCGTGGTCCCTTTGTCC--TCTCTCTGTATCTCCCCAGCAAGCC------------CTCCCATCCTGGGCCTCCCTGGATGTCCCGTGAACTCTTACTCAGCTCTCGGCTTTGACTATCGGTGCCCACGTGGGCCCACCGCGGGCAGCAGAGAAGGCCCAGCGGAC--GGGGCGAGGCGTGGGCCTAGGCGGCTGGGTGGCTGGGAGCTCTCGGTGCCTTCCTCCCGGGTTTTCGGCCCTCTGTTCCCCCCCCCTCAGCCATCCTCCTAGATGCCACCCTTGCCAACTTCTCTCGGGCCTAGTGCCTGGGCCTACCCCTCAACATGGTTATGTATTCAGCTGTGAGTCCT-GGGATGTGATGAATGGGGTGGCAGTTTGGATAAGGAAGCGTAAGTGATCCCAGTGGGACCTCAGTCCATTGCCTTGGGTAACCCATATCTGTAAACCCTACTCTCAGACCGTATCACTAGAGGTATAGAATCTGGGAGGA-GGGAGGTGATGCTATCATGCAGGAAAAAAAAAAAAAAAAGATCCCTCTGAA--GACAGGCTGTTT----GAGCTTTCCAATCCTATTTTGCATTGCTTTGCCCAATCTTTATGAAAAGATCAACTGTAAC-TGGTTGGACTGCCTCCAGGACTAGGAGGCA-GGGAGGAGCGGGCTTGGGTGGGGGTGAGGCGGGACCTCGGGAGAGCAGGTGGTCTCAGCCCATGG--ATCCGCCTGCAGCTC----------------CCCTCCAGGGACCCCTGGGTCTCTGTGATGGCCACACTCCACCATATGCTGCCGGCCTCCACTTCGAGTTCCAGAGGCACCTTGGGGACCCAGAGGGTGATGGAGGGTGAGGAGGGTGG-CTGCCCCGCAGGACAGTGGGCTGGGCAGCATTCT-GAGACGTGGGCTGGTGTGTG------------------CCAGGCTGTGGCCTGGAGGGGAATTTGCATGTC------TTCACAAG--------------CCTCAGTTTCTCCTTTCTCCTCTTCCCTTGCCTCAGTTTCTCCAGACTTACAGTCAGGGGTGGGCAGTAGGGAAAGCCCAGGATGTCACCATCTTCTCCCTCCTCCCAGGAATGTCACCATCTCCCTCTTCTACTGAAACGACTCTTCTCGCCCGTCGCTGACCCTCAGCCTTCCTGGGTGCCCACACTGGTGCCCATTAGGTCACGTCCACCAACTGACAGCCCTGGCCCAGCTGCCAAC---TGACATCCCCTGCCACAGCCTCCATGAACCTGCCACCCCTGCAGGTGATGGTCCTTGGTGAT-GACTGGAGGGTGGGAGCCCCC-------AAGTCCTGAAATTCACAACCCCGATGTCTTAGTTCTCTGTCTTAGTCCTCTGGTACTGCTATAGCAAAAATACCACAAGGGGGTGGCTTTAACAAACA--------------------------------------------------------------------------------------------------------------------------------------------------------------------------------------------------------------------------------------------------------------------------------------------------------------------------------------------------------------------------------------------------------------------------------------------------------------------------------------------------GACAT--------------------------------------------------------------------------------------------------------------------------------------------------------------------------------------------------------------------------------------------------------------------------------------------------------------------------------------------------------------------------TTATTTTCTCA------------------------------------------------------------------------------------------------------------------------------------------------------------------------------------------------------------------------------------------------------------------------------------------------------CAGTTTAGGGGGCCAGAAGCCTGAATCCAGGGCACGAACTCTAGGGGAAGCCTTGCTTTCTCTTTCCTTCTCTGTCGGCTCTGCGGGAAGGTCCTTGTTTCCTGTCAGCTTCTTTTCCTTGGGTCCTTGGAGATCTCCACGTGGCCTGGCTTCTGTCTT-----CGCCCATCTCTGC-----TTGCTCA-GTCTG--CCCTTTATATCTCAGAACAGGTT-----------------------------------CCAAGTTT---------------------------------AGTTGGTTCT---------------------------GACCTAAGCTGAATACGTT--TTTTTCCTTCCA-----GTTTTCATTATTATTGCCTTTTATTATCATTGTCTTTATAATTCTGATCTTTGTCTTTGGGGCTTGGAAACATCACG------------------------------------------------------TAGAATTTAGTTGCAACATAGGTACTTTCAGCT----------------------------TGGCCAGTTATACCCAGGTTATGTGAG----------------------GCTTTCCACC---------CCCAAGA--------------------------------------------------------------------------------------------------------------------------------AAGGACCG--TGGTAAGT-------------------------------GTGCCT----------------------TAGAGTGCCTACAGTATA---------------CTGTACCCCTCCGTTAACATAATGGGGAAAATCCTATTCCCAAATGGGATTACACTCACAGGTGCAGAG-GGGTTAGGACTGACC-----------ACACATATTCCTAAGGCAC----------TTGACTGCTA---------------------------------------------------ACCAGAAGGCTGGCGGTTCAAA---------------CCCACCAGCCACTCCT------------GGGAAGGAAGGTT-----GGGCAATCTACTTCTGTAGTGATACTGCCTCGGAAACCCAAGGAGGGGTCGCTATGAGTCAAGTCAAGTCAATGGCAGTGACTTTGGTGTGGGCTTTGCTTCCAGTGGGTGTGGTTTGGGCTTTGCTCCCATAAAGACTGACAGCCTTGGAGACCCTGTG-GTGCAGTTCCACTCTGTCCTCTAGGGGCGCTGTGAGAATCCCCTCCAGGCACTGGGTTTGGTTTGGGCTTTG------CTTCTGTGAAGGTAGGAGCTCTGGT--GGTGCAGT-GCCTAAGGCATTTGACTGC-----------TAACCAGAAGGCTGGCGGTTCAAACCCACCAGCCACTCCTCGGAA-------AGAAGGTTG-----------------------------GGCAATCT--ACTTCTGGAGCGATACTG---------------------------------------------------------------------CCTCGGACACCCAAGGAGGGGTCGCTAT--GCGCAATGGCACATAACAACAACAAC-------------------------------------------------------------------------------------------------------------------------ACACATATTCTG------------------------TCCATATCA---------CCCTGCATTCTCTCTGTGGTCACCATGGTGCCTCTGCTG---------------------GCAGCCCTCAGCATGGGGCTGGGCCTACTGGCCTGGAGAGCTGGCTGCCTGCAGGCCTGGGGGGGGCTCTGTGTGAGCCAGA--CCGGGGTAGTCCCTGCCCCACCCCCTTACAGCTGAC-CCCGATCCCAACACGACTGCTCAGCCACCGCT-CTCAGGCTCTTGTGGTTTAC-------------------------


###AARDVARK AMBN
>Homo_sapiens_NM_016519 Homo sapiens ameloblastin (AMBN), mRNA
------------------------------------------------------------------------------------------------------------------------------------------------------------------------------------------------------------------------------AUGUCAGCAUCUAAG-------------------------------------------------------------------------------------------------------------------------------------------------------------------------------------------------------------------------------------------------------------------------------------------------------------------------------------------------------------------------------------------------------------------------------------------------------------------------------------------------------------------------------------------------------------------------------------------------------------------------------------------------------------------------------------------------------------------------------------------------------------------------------------------------------------------------------------------------------------------------------------------------------------------------------------------------------------------------------------------------------------------------------------------------------------------------------------------------------------------------------------------------------------------------------------------------------------------------------------------------------AUUCCACUUUUCAAAAUGAAGGACCUGAUACUGAUCCUAUGCCUCCUGGAAAUGAGUUUUGCAGUGCCG-----------------------------------------------------------------------------------------------------------------------------------------------------------------------------------------------------------------------------------------------------------------------------------------------------------------------------------------------------------------------------------------------------------------------------------------------------------------------------------------------------------------------------------------------------------------------------------------------------------------------------------------------------------------------------------------------------------------------------------------------------------------------------------------------------------------------------------------------------------------------------------------------------------------------------------------------------------------------------------------------------------------------------------------------------------------------------------------------------------------------------------------------------------------------------------------------------------------------------------------------------------------------------------------------------------------------------------------------------------------------------------------------------------------------------------------------------------------------------------------------------------------------------------------------------------------------------------------------------------------------------------------------------------------------------------------------------------------------------------------------------------------------------------------------------------------------------------------------------------------------------------------------------------------------------------------------------------------------------------------------------------------------------------------------------------------------------------------------------------------------------------------------------------------------------------------------------------------------------------------------------------------------------------------------------------------------------------------------------------------------------------------------------------------------------------------------------------------------------------------------------------------------------------------------------------------------------------------------------------------------------------------------------------------------------------------------------------------------------------------------------------------------------------------------------------------------------------------------------------------------------------------------------------------------------------------------------------------------------------------------------------------------------------------------------------------------------------------------------------------------------------------------------------------------------------------------------------------------------------------------------------------------------------------------------------------------------------------------------------------------------------------------------------------------------------------------------------------------------------------------------------------------------------------------------------------------------------------------------------------------------------------------------------------------------------------------------------------------------------------------------------------------------------------------------------------------------------------------------------------------------------------------------------------------------------------------------------------------------------------------------------------------------------------------------------------------------------------------------------------------------------------------------------------------------------------------------------------UUCUUUCCUCAGCAAUCUGGAACACCGGGUAUGGCUAGUUUGAGCCUUGAG----------------------------------------------------------------------------------------------------------------------------------------------------------------------------------------------------------------------------------------------------------------------------------------------------------------------------------------------------------------------------------------------------------------------------------------------------------------------------------------------------------------------------------------------------------------------------------------------------------------------------------------------------------------------------------------------------------------------------------------------------------------------------------------------------------------------------------------------------------------------------------------------------------------------------------------------------------------------------------------------------------------------------------------------------------------------------------------------------------------------------------------------------------------------------------------------------------------------------------------------------------------------------------------------------------------------------------------------------------------------------------------------------------------------------------------------------------------------------------------------------------------------------------------------------------------------------------------------------------------------------------------------------------------------------------------------------------------------------------------------------------------------------------------------------------------------------------------ACAAUGAGACAGUUGGGAAGUCUGCAGAGAUUAAACACACUUUCUCAG-----------------------------------------------------------------------------------------------------------------------------------------------------------------------------------------------------------------------------------------------------------------------------------------------------------------------------------------------------------------------------------------------------------------------------------------------------------------------------------------------------------------------------------------------UAUUCUAGAUACGGCUUUGGAAAAUCAUUUAAUUCUUUGUGGAUGCACGGUCUCCUCCCACCACAUUCCUCUCUUCCAUGGAUGAGGCCAAGAGAACAUGAAACUCAACAG-------------------------------------------------------------------------------------------------------------------------------------------------------------------------------------------------------------------------------------------------------------------------------------------------------------------------------------------------------------------------------------------------------------------------------------------------------------------------------------------------------------------------------------------------------------------------------------------------------------------------------------------------------------------------------------------------------------------------------------------------------------------------------------------------------------------------------------------------------------------------------------------------------------------------------------------------------------------------UAUGAAUAUUCUUUGCCUGUGCAUCCCCCACCUCUCCCAUCACAGCCAUCCUUGAAGCCUCAACAGCCAGGACUGAAACCUUUUCUCCAGUCUGCUGCUGCAACCACCAACCAGGCCACAGCACUGAAAGAAGCACUUCAGCCUCCAAUUCACCUGGGACAUCUGCCCUUGCAGGAAGGAGAACUGCCUCUGGUUCAGCAGCAGGUGGCACCAUCAGAUAAGCCACCAAAGCCUGAG------------------------------------------------------------------------------------------------------------------------------------------------------------------------------------------------------------------------------------------------------------------------------------------------------------------------------------------------------------------------------------------------------------------------------------------------------------------------------------------------------------------------------------------------------------------------------------------------------------------------------------------------------------------------------------------------------------------------------------------------------------------------------------------------------------------------------------------------CUCCCAGGAGUAGAUUUUGCUGAUCCACAAGGUCCAUCA--------------------------------------------------------------------------------CUCCCAGGAAUGGAUUUUCCUGAUCCACAAGGUCCAUCA----------------------------------------------------------------------CUCCCAGGAUUGGAUUUUGCUGAUCCACAAGGUUCAACA-------------------------------------------------------------------------------------------------------------------------------------------AUUUUCCAAAUAGCCCGUUUGAUUUCUCACGGACCAAUGCCACAAAAUAAACAAUCUCCA-----------------------------------------------------------------------------------------------CUUUAUCCAGGAAUGUUGUACGUGCCUUUUGGAGCAAAUCAAUUG----------------------------------------------------------------------------------------------------------------------------------------------------------------------------------------------------------------------------------------------------------------------------------------------------------------------------------------------------------------------------------------------------------------------------AAUGCCCCUGCCAGACUUGGCAUCAUGAGUUCAGAAGAAGUGGCA--------------------------------------------------------------------------------------------------------------------------------------------------------------------------------------------------------------------------------------------------------------------------------------------------------------------------------------------------------------------------------------------------------------------------------------------------------------------------------------------------------------------------------------------------------------------------------------------------------------------------------------------------------------------------------------------------------------------------------------------------------------------------------------------------------------------------------------------------------------------------------------------------------------------------------------------------------------------------------------------------------------------------------------------------------------------------------------------------------------------------------------------------------------------------------------------------------------------------------------------------------------------------------------------------------------------------------------------------------------------------------------------------------------------------------------------------------------------------------------------------------------------------------------------------------------------------------------------------------------------------------------------------------------------------------------------------------------------------------------------------------------------------------------------------------------------------------------------------------------------------------------------------------------------------------------------------------------------------------------------------------------------------------------------------------------------------------------------------------------------------------------------------------------------------------------------------------------------------------------------------------------------------------------------------------------------------------------------------------------------------------------------------------------------------------------------------------------------------------------------------------------------------------------GGCGGGAGAGAAGACCCAAUGGCCUAUGGAGCCAUGUUUCCAGGAUUUGGAGGCAUGAGGCCCGGCUUUGAGGGAAUGCCCCACAACCCAGCUAUGGGCGGUGACUUCACUCUGGAAUUUGACUCCCCAGUGGCUGCCACCAAAGGCCCUGAGAACGAAGAAGGAGGUGCACAAGGCUCCCCUAUGCCGGAGGCCAACCCAGACAAUCUAGAAAACCCAGCUUUCCUUACAGAGCUAGAACCUGCUCCCCACGCAGGGCUCCUUGCUCUCCCUAAGGAUGACAUUCCCGGCCUGCCAAGGAGCCCUUCAGGGAAGAUGAAGGGACUCCCCAGCGUCACCCCAGCAGCUGCUGACCCACUGAUGACCCCUGAAUUAGCUGAUGUUUAUAGGACCUACGAUGCUGACAUGACCACAUCCGUGGAUUUCCAGGAAGAAGCAACCAUGGAUACCACGAUGGCCCCAAACUCUCUGCAAACAUCCAUGCCAGGAAACAAAGCCCAGGAGCCCGAGAUGAUGCAUGACGCAUGGCAUUUCCAAGAGCCCUGACAGCUCUAAGAUAUUAGCUACUUUCUGUAUGCACAAGCUUCCCAGCUUUGUCCCCACAGUGUACCUUUUUGCUAAAACACUUAUUACCCUUCUGCAGCAAAGGCAUUAAAAGCGCUAAGCAUAUAUUAAUAAAUGCAAGUGGCUAGAAAUAGUGUAGGUCCCCUUCUUGCUUUCAAUAUCUUGUUGAAAUAAAAUGUGUCAAUUGUCUCUGUGAUUUAGAAACACUAUUAAUAACAUCAGAGCAAGGUUCUAAGGGUCUCAGCAUUUGAUCAUCACUUUUUCUUAGCUGUCUUAAGCAUUAUAGAAUUUCUCUUACCAGCAUGACACUAUUAUAUUCAGGAAACAUGGCACUGCUUUUUUCUCUAAGCAAAGGCAAAUAUCCUCAUAAUUCUAAGCUAAUUCAUUUAAACUUUAUUAAAUGGGGAUUGGUGGAAAACUCCUGACUGGUAUUACUGGGUUUGGUAUAAUUUAAUUUAAAAUUCUCAUUUAUAGAGUAUUUUAUUUAAUCUAGUAUAAAAAAUCUAGCCUAUUUUAAAUAAAGAAUUUUUCUCACUGAAA
>Trichechus_manatus_NW_004444044 Trichechus manatus latirostris isolate Lorelei unplaced genomic scaffold, TriManLat1.0 scaffold00108, whole genome shotgun sequence
------------------------------------------------------------------------------------------------------GAGAGGTACAGAGCAAGTCCCAGGCACAGTCCAG-AAAAAATTTAAATCTTCTTTTCT--TAGC---------------CTTATCTTGGTTGGAATCACCAGGCC--GAGAGCACAGTGCATGTCCGCATTGAAGGTAAAATGTGATTTT-ATGATTTACATGTGCTTCCTGTAAGTTC-TTTTTTCTTATATCCAGGCAGCTTTTATAAAGAGAA-TTTATCATCACGTATTAACAAAAGCTGAATAATAATTTATTGTAAGCCATTTGCATGTCTCAGAGTAGACATGCCTAATAACCCTCCAGCT-----AAGCAAAAAATATTTATCTACAGAC----TTTTTTTTTACTATTTGTGATTA---------GTGCCTAATTTAGAAAATTATTAG-AGAGAGTAAATCTCTTGAATAGTCAGATATCCATTGATGTAAGAATAAAGAGCCTTTGAATTCATACAATAAATTTTGTAAGCTAATTCATTTTAGAAATGTGTGGAAAATCAATTTTGAGACAGATTTTCCACTAGTATCAAAGGAAATTAAAATATTCAATTTATTCTCTTCTTTAAAAGATAGATTTTGGCATGACTATCTGGGTAACCTAAATACAGAATGATATTCCCTATGTGTCTGTAAATAAAGGTTTGTTATGAAACAATTGTTGGTTATATTACATAATGCGCTTCAAAATTTGCTCTGGAGGAAAAACGAAGTATAAACTTCTATGAACAATACTTAATAA-----TGTCTTATTTAGTAGAAGGTATTTTAAAATTTATAGTTCATTTTGCCAATTAAAACATAGTATTTAAAGAATACGTATGAAATAGGAGCAACTCGAAAGATTAGATGAGAAGCTTAGGGGGCAGTGAGTTTATCTTAGTGGTGA----------TGGAAAAGGATAGCAAGAATTGGTATGCAACTTAAAGAATGTAATCAATGTCACTGAATTGTACATGTAGAAATTGTTGAATCTATGTTTGTTTT-ATGTGCATATTTTCACCAAAAAGAAATAAAAATAAAAGAATATGCATGGAGGTTATTCCTACATGTTCATTTAGATTGTAGCTCCATAAACAAAGGGCTTAGCTCTTTCTTAGTTGCTTGTCAATTAAATCACTTGTCATTTCATTTCCAAAAAAGCTGATAAATTCAGCAGT--AAAAAAAATCAAATCAATTGTTTAGCAACGTTTAGATTTTTTTT---TAACCTAATTGTTTTTGGAAGAGGAGATACTCAGACTCATTTAAAATACTATCTTTTAATCCTTCTGAAATAAAAATTCATCTGATTTACTTCTCCAACCCAATTCTGTTTCAGATCCCACTTTTCAAAATGAAGAACCTGATACTGATCTCATGCCTCTTAGGAGTGAGTTTTGCAGTGCCGGTAAGTCAGAGTTTTCTAGAGTGTGCCCTAGGACAGGCTCCTGACTGCTGGACACGAGACAACACTGGAGGGACATTGGCTGAGAGAGTCTAGACCCAGACTCAT-----TTGCACTAACCCAGTGGCTACTTCCTACTGACTCTAAAGTC------TGATTACTAGAAATCTTTTTCCACATAGATGCCCAGACTTCAGTCTTACCATCCAAGAGCAACAGGTCAAACCTAAACACGTAATTTTTCTACTC-AAAAAGATTTTTTAAATA-TTCCAAAAAATTTTTCTAAGCCTCATTCCACTCATTCAAATTTAAAACACTTATGGGGGTCTCCACAATG-ATGGCATAAGCTTATTATCAATTACTTGCTATCA-G-AAAAAAATTTAGTATTTTTGAGCAAGTTATTATCAACCACTTACTCAACTACTAT---GAAACTGAACTAG----------------AAAAATAAGCACATTTTCTTTGTTTTTAAAAAGGACAATATTAG----CCAAGTTATCATGATTACAGAACTGAGCTGGGTAACTAGATTTGAAGCTAGTAATTAACCAACAATGGGCTCAAACATAGCAACTATTGTGAGGATGGCGCAGGACCAGGCAGCATTTCATTCTGTTGTACGCAGGGT-GCTA-CAAATCGGAACCAATTCCACAGCACTTAGCAACAA-CACAATTAACCAACGAATCTACATCGTAAGGGTGAAATTGT------------------------------GTGACTGCAGGCTGAAGTTTCCTAAATCAAAACATGTCATGGCATTGGGCTAATTGTATGTTACAATTCCACACCTGATCCACTCTGTTATATATTGAAATAATCTCATACAAATACATAGACAAGATTTTTAGCACTGAACTACTCTAGCGTATAGCATGTGATTCTGCTTCCATGAAGACCTTACTCAACTGCTATATGCATTCAGCAAATATTTATTGAGTACCTGCCCTGTATCCAGCACTGTGCTAGGTACTAGGGAGAAAGGTAAATAAGACATGGTCTTAGTGTTGAGGGTCTCATAGTCTGCCTGAAATAAACTCTAGAATATTTTAATTCCATGAGAGAAAAAGTTAGCTATGAGGGCTTCC-----------------------------------------------------TAAAGGTAAATA---TTTTGGAG-------------------AAAGAGGATGAAAATATT----TACAAGGATGAAAACTGTAATTCTACAAAC-----AAAAATAGAGTTTTCTGTTCCAGTACTCAACATGAATTTTAAATAAAAGAAAATTTAAGTCACTATAGGGTCCC-------------------------------------------------------------------------------------------------------------------------------------------------------------------------------------------------------------------------------------------------------------------------------------------------------TCAGTCAGAATCGACT-----------GGCTGGC--AACGGGTT----------------------------------T-------TGCTGT----------------------------TGTTGTTGTTTTTAT--------------------------------CTTAGCTTACGTTCGT----------ATGATACTGA----------CATCAGGCAGGAT------------CTGCCTCAGCCATCCA-------CCGTCAGTCTAATACCTTGATGCTCTTTGAACCTCCACTGGT---CCACACCTGAGTCAA-----------TCAGGTCCA------------------TTCTGAG----------------GAATAGGACGATTGCCTAT----------GATAGTCAACTGTTTGCCCACCA-----------------AATCAGATGATTTGTCCCTTTTACTTCTGCATGAGATATGTATCTCCTATTTACATATTGTTCTTTAATTTGTGACTTGGAACAGATGGAAAGCAAACTATAGTTTGTCTAGTAGTTGAATCTGTCCAAAATGTGTTATCTGTATACTGGCCAATGTGGAGGAAGAGGGCTTGGCTCTCAAGGTCCCTTCAAATCCTGGACAATATGCCCAGCACATACACATAATCACTCTT-CTGTCTACACGGCTAACTTTTTTCTCTATCCTGGAGCTTTTGCTTTACATTCATAACTACTTTCACTGTATCCATTTCCAAAACTGAATAATCTGGAGAAATTTGCGCTATGACTCAAATTGTGGGATTTTACTTATATGAAAAAGTGGGGAGGGGGACATATGCTTAGGAGAATATTCCTGAACTTTTTACTTATAAAAGAAAAATAACCCCAGTACATTTAGTGATCACTCCAAAAATATCTGTGGTGTAAATGAAGGAAAGAAGACATTACCACCCCTTGACCCTACAGAC--AGAATATCCAAAGAACCAGAGACCCTCCAAGTCCAGATATTATTTTAATTTCTACTCTTCCATTATCC-ATTTCTTTTTCACCGGTATTTGTGC--ATATTAATAAATTTTGGTTTACAAATGAGACTAACGAGGTACAGGAGTCCAGTGACAAGGGCCAGAAGGCAGAAGGGGACAAGGAAGCTGGTGATAGGGAACCCAAGGTTGAGTAANNNNNNNNNNNNNNNNNNNNNNNNNNNNNNNNNNNNNNNNNNNNNNNNNNNNNNNNNNNNNNNNNNNNNNNNNNNNNNNNNNNNNNNNNNNNNNNNNNNNNNNNNNNNNNNNNNNNNNNNNNNNNNNNNNNNNNNNNNNNNNNNNNNNNNNNNNNNNNNNNNNNNNNNNNNNNNNNNNGTACTACTGTTTCATGAGAAACTATTTGTTCTGTAAGCCTTCACCTAAAGTACAATAAAATATATAAAAATAAATAAATAAATAAATTTTGGTTTAGGAAGGAAAATAAAAATAAAAAGCTAGTTGCAACTATAGCTATA-TTTTCAAACAAGTTTTAAACAAACACACCAGG---AATAGTACTTGATGCTATAATGTAT----CTTAAGGAAAAAAAAAAACCTTTGATCTGATGGTCCAAAAATGTAAACACAGATCAACATTTTATACATAAAATAATCTTTCACTTCAGATGATAGAGGATTTTTTGAAGCCC-TTGGAGGGGAAGCAAGTTAGGTTTGCACACATGATTTTGCTTAATACCATGATCCCATGCCACATTCTGTAAGCCAGAAGCATGGAGGTTTGTTAAAACGCATGTGAAATTCAGCTCCAGTTTGTCCCCTTTGCTTTTATATGTAA-TATTTTTAAGAATATGAAGCATTTTTAGTTTTCTTTTAGATTGTATTTCTTTACTTCTCATTTATTTTTAATGCAACTTTTAAATAAAATCAAATTTTGCTTTTAAAGCAACAGAGTATTAAGATGCAGACAAAG---------------------------------ACTATGTTAA-------------TTATTATG---------------------------------------------------------------------------------------------------------------------------------------------------------------------------TTAATTTCTCAGATACTTTAAATTGTTCTTTATTCTGCCTAGAAACTCAAGTCAATTGAGTAATATACCAAAA-GACCTTTTCTCAGTTGGCCCTTAGGTATTGGGATGACTTT-TATTCCCAATGCGCATTTAAGGAAGTTTCTCCCAAAAGAGAACTCAAGATGACTCTTATTTCCATTTAGATGTTTCCTCAGCAACCTGGGACCCCGGGCATGGCTAGTTTGAGCCTTGAGGTATG--------TTTGCATATGATCTTGACATTGGTTATGTTCCTGACAAAGGAGAAACATGATGGGCTGCTTCTCAGTTCTCCTACTTAGAAGTCTGTGGCTGTCATCCTGTGTAGCCTTGCAGAAACTTACAACATTTGTTAGAGCCTCATCTTATAATTGTACTGCAATTTTAAACTCAAGTGCTTTAATCTTTAAAACGTCGTCTATATGTGAATCCAAGTAATACTAATAATTAATACATA--ACAGACATTAATATATA------------------TTATA--------------------TATGTTAGTATAATT---------ACTACCTTAATGTAATT----------ACTACATTAATTAAAAGAC--ATTTTTCTGTTGTCA--CAAATGGTTTA----------------------TATTTAAT---------------------------------------------------TACTTCCCCTTAA-----------------AATATGGAGCCCTGGTAGCTCA-----------------------GTGGTTAAGAGCTAC---------GGCTGTTAATCATAA-ATTCGGCAATTGGAATCCACCAGCCTCTCCTTGAAAACCCTATGGGGCAGT------TATGCTCTGTCCTATAGGGTCGCTATGA----GTCGCAATCAACTCA---------------------ATGGCAACGGGG------------TCCTTATAATACCATATATGATAAAGTTCCAATG-AAGAAAATTTACATGTATAAAGTTTAATTGTTTATAGGGACTCCTGTAAAGAGCTCTAACATTGTACTATGTGATACCTGCTGCATATCCTGTATTTGTCTTATTGAAGTTCTCATAACTGATATACCTTATGTTTAGAAAACCCAGCAAAGTGGAAATTTTTTACAAATATCAATA-GGAAATATTGACAGCTATAAACAGAATAATAGTTATAAGATTACAAATTTTTCTCAAGGCCTTGCAAAATTTCCCTTCACCATGCCAGTCGGAGAGCAGTCAATACCTACACAGGCTAGATGTTGATTTCACATGGAAACTAATTTCACCATTTTTTCACTAATTTTTCTCACTTTGTAGATTAAATTCAATCCAAAACATTCTAAATCTCTTCCCATTAAAAGTGACATTGACTTTCTGTTGCATTGGTGGCGTTCTTGACAATCTATCCACATACTTTACCATTTTTCCCAA-TATTTTCTATGTTTACTATTTTGATGAC-----TATTTGGGAAAGAGGCTGAG-------TAGTTTTTGGTTGTTT---TTTTTTCCCCCAAATTTCTCTTTGGGCTGAATTTGTGAAAGGCAAAGTAAGTTAAATGAGAGGGAAGAGGACGCAATGAAGCAATGTCTTCACAATCACATTTATATTTCAGTTGAATG-AACTATTTTCTTGTGTTTCAGTGTGACCACCACTTAAGTGGT-----------------------------------------GCTATTTTAGTAGTAATAATAACAACAGTAACAGAATTGTTGTTACCGTGTACACTATTTAACACTTTCACTTTTCAGTGGTGATTTGTGTTTACTTTTATTTTATTCAAATTGACCCACTGCAAACTTTGTGCTGATAA----------TGAGATATCAGTTAAGAGTCACAACAGAAAAGAAAAACACACGGCAAACACTAACCCAC-TTTTTTCTTGATAGACAATGAGACAGTTGGGAAGTCTGCAGGGATTAAACATGCTTTCTCAGGTAACC-TTATTTTCAAATATTTCTTTTTACAAGTATTCTTGGTGGTGGTGGCAGCCATATTA------GCAGCAGT-------ATTATAATTCATAAAATTTGTTTGTTAACAGACAATAACCTAAATACTGAAAGAACAAATGAGTAATTGAGGTAGCCTAGAACAAAATAAGATCCTGGGGTGAGGTGGCAGGGGAAAATTAAAACCATATTAAATTTTTT-----TTGGTAAAAAAAAAAATCCCTTCTTGGATTATCAATTTTATTATATGGCCCAAAATATGAATACTTAAACAGCTAAATTTCAAACAACCTTATGGGAATATTGCAACCTGACTCAGAATAGAACATAAAACTCTTAAAAGACAGCATTTGCCTATCTATGTAAAATTGACCAGTAACACTCTTAGTTTTCCTATCTATACACTTTCTGTGAACTTTTGAGAAAACGGACACCACATTTAAGCCAATGCTGAAATATAAGCATGTCTTCCTCCCCCTTACCCCCACCCCATGTTTTTAGTATTCTAGATTTGGCTTTGGGAAATCTTTTAATTCTATGTGGCTGCATGGTCTCCTCCCACCACATTCCCCTTTCCCATGGATGCGACCAAGGGAACATGAAACTCAACAGGTATATTTGCATCAATGTGTTTGAAACTTCAGACTTTAAAATCTCCCCCTATTTGCCTTCTCTGTATTTGTGGTTCAGTGGTAGAATTCTCTCTTTCCATGCCGGAGATCCCAGGTTCAATTCCTGGCCAATGCACCTCATGCACA-CCACCCCTCATCTGTCAGTGGAGACTTGTGTGCTGCTTTGATGCTGACCAGCTTTCAGTGGAGCTTCCAGACTA----AGACTAGGAAGAAAGGCCTGACAACCTACTTTTGAAAATCAGCCAATATAAA-CCTATGGATCACAAAAGTCTGATCCACTACCAATCAAGGGGATGGCTCAGGACCTGAGTAGTGTTTCGTTCCATTGTACACGTGGTCGCCATGTGTCGGGGGCCAATTCTATCACAGCTAACAATAACAACAATGTTGTCATATACTAGCATAGACAGGTAATAGTAATTAACATAAAATAATTCAAATACCAGAAAATCAAAGCCTGTAACTGGGGGACAAAGACTTACAACAAATAATTTGAATCCAGTGAGAGAGTGGTAAAACAGAGATACATACAGCCTGCTA-GAGAGCCTAGAGGAGGAAACAACAAACTCTATCAGGAAGTTCAGGTAGCATCCCATCTTCATGAGCAAGAGTAGTCCTGAAGGAGGTCAGGGAGGTGGACATACGCAGACCTCCCCAAATAACATGGTGCCTCTGGGTGGACTCCAACCTCCAACCCTTCCATTAGCAGCCAAGCGCATTGCCAGGGACTCCCCAGATAACATAGACTGTAAGTAAATGGATGTTTTCTACGTAAACGCAGCTCCAAGGCAAGTCCTCTAGCCCCTCTTCCAAGTAAAAATCGCCCCAAGACCTTTTGATTGAGAAATTCTAGACGCCACAGTTCAATGAACCAT-CCCTTCCTGACCCTCTTTTAAAATTTCTCTGCAGTATGAATATTCTTTGCCTGTTCATCCCCCACCTCTACCATCACAGCAGTCCCTGCAACCTCAACAACCCAGGCAGAAACTTTTCCCCCACCCCACTGCTCCAACCGCCATCCAGGGTACAGCCCAGAAGAGCCTCCTGCAGCCTGCAATTTACCAGGGACAGCCGCCCTTGCAGCAAAATGAGTCTCCAATGATTCTGCAGCAGGTGGCACCATCAGATAAGCCACCAAAGCCTGAGGTAATGACTTTCTCTAACGGCAGATCAGAAC--CCTGCTAACTAAATGAAAGAGAAACAATTAGCCAGATACATGTAAATAATCACAGCCTTCAAGCATAATGCACAAAAATACAAATACGTTATTAATCAGTCTGACATATCTTGGACTTATTTTTTGGGTAGAACATAAATATTCATTCTGTTTTTTGCCACTGGAAATAAGGTATGGATTCTAAAAGAGCCTGTGCTTGTAAAACTTGGTTTCTGAATTGAAAAAGAGGATAGTCTTCAGAGGAAACAGGACAGACTAGGCTTCCTATTATCGGTCTCTTTCAGTGTTGGAAAAACTGAGAAGAGTGATGGCTACCTCAGCACAGCAACTAGTGTTTTGTATTATTATTTCTCTGCCTGACCATAGAGAAGACAACTATGCAGAAAGTACCTTGTAAAAATATAGAGAAAAGAACAATGGTCAGAAAAGGAAAGTACCACCATCCGTTGCAGGCAATTAACATTCAATTCCCCTGTATCATCCTGACTACAACCCTGTAAAGGTAGATATTATCATCCTTTTTATAAAGGATAAAACTGAGACTTAGAGAGGTTACAAAATATGCTCAGGGTTACACAAAAATTTAGGAGCAGAACCAGGATTC-AAGTCTAGAATGTTTTAATTTCAAATTTCATGTCTTTGCATTCTACAATGGCAGGTATGCAGGTATGGCAGGTATGCCCCATCTCCCTGAGTCATGTCAGTAAATAAAAGACAATTGTACAGTTAAATTATAACTTTAGGGTCATACCCCCAAAAGACTAAAAGAAAGCAAAATAGGGAAACTCACTCTAGATTTTATTATAACTTTATTATAATCATAAAA-----TAAGAGTATGCTCGATTCA-CTTTGTCTATTTTTA----CTGGTAATTTTAATATTTGTCTGTGATACAGTTGCCAGGAATGGATTTTGCTGATCCACAAGGTCCACCAGTAAGTACGGATCTCT-ATACTTTCTTGGAAAAAGATTTCTATACTTCAAGAAAGCAATGAAAAATTAAAATTATTCCATTTTTGAAGTATAATGGGTTTCTTTGCTTTTTAAACCTTAAATCCTTATTTTTCATACTAATCTACCTGAAAACATGTTTTCGATAACTCTTAAAGAAGTTAATATAATGGGGATTTGTGTGTGCTATGACAAATATGAATTACTTAATCAATTTTCTACTACTTAAAGATATTCCAAATTGCCCGTTTGATATCTCGAGGACCAGTGCCACAAAATAAACAATCTCCAGTAAGTTTTTTCACACTACTTCTCTGTTTGCAATTTACTTACAAGTTTTCCCCCTGGAAAATGCATTTTGTGATGACTATTGTCTTCATATTTAGCTTTATCCAGAAATGTTTTACATGTCCTATGGAGCAAATCAATTGGTAAGTGTATATTCTATTTAAAATGTCATTTTTAATTAAATGTTTTCTTAAGAGCTAAAAGTATAAAATCCAGGCCTCATACAATATATCGCAAATGGATATGCTCTTATAATGCCTAAGTTAGCAACTTGAATGGCAAGGAGGTACAGTTCCTATTTGAATAATTCTAGCCAGATACAT-----TACACACACACACACAAAATGGCATTAAAA-T-TTTTTTAATCTGAATTATACAAATTGGCTGCATTTATTCAACAATCATTT-ACCTCTCTACTCT-TTTCTGTAACATGCATTAATATTAAGGCTTAAGGGAAAACTAAATGACTTTTAACTTTGTTTTGAGTGGCTAAGAAGGTAATAGAAGGCAGCTGGTTCAAAATATGATGCAATGTTTCTCCTTTAACAGAATGCCCCTGCCAGACTTGGCTTCATGAGCTCAGAAGAAATGGCGGTGAGTAATGTCTTCAAAC---TCTTCTTAAAATAGTAGCCAGGGAAGAACAGTCACAAACTGCTGGCTCCAAGAGATATTGGCCATGAATGTAGCC-AATATAAAGCATGAGATTCAGATTTTTCCACTCCAAAACCAAAAGCTTGATTCCAAAGCAGCATCCAAAGATTTCATCACATTTTCTGTAGAGTCATTTCAAAGTGATGACCATTCTTGAACACAAAGTTAACATTGAGAAGAATCCCACAGAACCTCAGGACTTATACTCTGGATAATAGATAAAAGAAGAAAGTCTTG----TTTTTTTTATTTAAAAATAAAGCTTCTCATAAGCAGTTTTCAGCCTATTAGATTAAGAACAGTAAAGCCCATTAGTTGACAACCGTTTGTCCTTCTTTGTGTTGTGCTGCCTAGAAATAAAATTGTATAAGGTGTAGCCAGGACTGGTTTTGCCCCATCT-TTGTACATGATCACAAAAGAAACCTCTCCTGATCAGCCATCATTACTAAACTGTAAATGCTTCAAACCCAAAAAAGATATGCGTAGTACACACAGAGTTCCCATTCCTTCTCAGGCCATTTAACCCC-TCAGAACAACACATTCAACAGCACTGCAAGT-AACTCAGACTTCAAAATTTAGAAA---------T-----TAACCAAATTTAAATTTTGAGTAGTGTAACATTCAAGATGCACAATAATTCCATGATAGTATATTCTTATTCTGTTATCATTATCCATGCATATTACAAATTTCAAACTTGAGATCAATAGACTCCCACAACTT---TTTTTCCATCAGCAATTTCTATCTGTTATCCATCTGTTAGAGCACAAAACAAAACAAATGAAGAACCATACTGAATTAACAAATTGCTATCAACTAAAAATCCTATCAAATTAA-------TAAATAGACAAAC------------ATACTATCACTAGAAGAAAAAAAAACCACATCTCAACCTTTTTAAGTGTTTTTTGTATGCTCTACCCATAGA-------------------------------------------------------------------------------------------------------------------------------------------------------------------------AAGATACTATGCAGACAAGATAA-----ATAAGTTTCCTGTTTTCAAGATGCTTAGTCTAATCCATCGAAAAGATAGATACAAGGACAAAGAGGGTCAAAATCATGTGATAAGGGTAACAATAAAGCTAAGAGAAGGAGGGGCAATTAGCCCAGCCTGGTAGTTCACAGAACCCTGGAAGAAATAATGCAAAAACTGAGATGTGAAGTGTGAAGAGCTAGGCGAGTGTAGAAGGAAAGATTATTGGATCTATGTAACACTAACACAACTGGATGAAAATTCAGAATTCAAGTACATGGTGATTACCACCTTGTAATTTTAATTTACTTATATTATGCCTCATACTCAAAAGATTGTGGGGTAACTTACG-AAAAACACACAGTAAATATAACAAAAAAAATCGAATATCTAATTTACAATGAGTCAAAATTACAAGGAAATAAGAATACAGATATACAAGTCACAAAGCCCTGCACAATTG---CTGTAAATAGCTTACACATGATTTTTGTTCCAGAATTTCTGGCAGTAAAAAGAAAGGAAACATGATCAGTTCTGGAATTTTAACTGTCCACAGGAAGAAAATATTTCATTTCCTCCAGAGAGATTAAGCTTTAATCAAGCTTTTTCTAATACATAGTTCTAAAAAAAAAAAATCTTACATGGGGGTTCGTTTGAGGGATACTGAGAAATGCTATTGCCAAGGTCCTCCAAAGCATCTCTCAACAAACTTAGTCATGGATTTCAGTTTTTTTTTGTTTTATAATGGTATTACCCATTTCAAATGTTAATTATTTTCTTAAAATTAAATTCACACTGGGGTGGGAAGGAGGGGTGTGCTGTCACAGTATGGGGAGAGCGATTAGTCACATAACAATGTATGTATACATTTTTTGTGTGGGAAGAAACAAAATAATTTTTTTAAAAATTAAATTCACACTAACTTTTACCTGGAGCCTTGGTTCTGCCCTGCTGCCCCATTGCTCCCCTTCCCTCCATTCCGACCAGACATGGTGAAAGGTCTCCATTTCCCTTTCACAGAAGTGGCCTCCCACGCCCATAAAAGTGCAGAATCCTCTCCATTTAGATTGCAAAGCCAATTTAAGGTGATATGTGCCAACACAGAGCTGTCAGCCAAC-------TCTTTACCAAGTTTTATGGTTTCTCAGTGAATCTGACCACATACAATTGTATGGTATAGTTATCATATGTGATAATGGTGTCTTTAATGAATGGC-TTTTTTCTAGGGAGGCAGAGAAGGCCCCACGGCCTATGGAGCTGTATTCCCAGGATTTGGAGGCATGAGGTCTGGCTTTGGAGGAATGCCCCACAATCAAGCCATGGGTGGTGACTTTACTCTGGAATTAGACTCCCCGGTCGCTGCAACCAAAGGCCCCGAGAAGGGAGAAGGAGGTGCACAAGGCTCCCCCATGCCAGAGGCCAACCCAGCCAATCCAGAAAACCCAGCTCTCCTTACAGATGTAGCTGCTGGCACCCACGGAGGGCTTCTTGCTTTCCCTAAGGGCAACATTCCCAGCTTGGCAAGGGGCCCTGCAGGGCAGAGCAGAGGACCCCCCAGGGTCACTCCCGCAACCGCTGACCCACTGGTGACCCCCGGATTAGCTGAGATTTACGGAACCTACAGTGCTGACATGACCACACCCCTAGGTCTCCAGGAAGAAGCCACTACTGATACCACAGCGACCCCAGACACTCAGCAAACATCAATGCCAGGAAACAAGGCCCAGCAGCCCCAGGTTATGCATGATGCGTGGCATTTCCAAGAGCCCTGAAAACCTTCAGATATTAGTTGCGTCCTGTACGCACAAGCTTCTCAGCTTTGTCCCCATAGTGTATCTTTTTGCTAAAACACTTATTAACCTTCTGCGGCAA--------------------------------------------------------------------------------------------------------------------------------------------------------------------------------------------------------------------------------------------------------------------------------------------------------------------------------------------------------------------------------------------------------------------------------------------------------------------------
>Elephas_maximus_NC_064823 Elephas maximus indicus isolate mEleMax1 chromosome 5, mEleMax1 primary haplotype, whole genome shotgun sequence
GGGTGTGGGTTAATTGCAGAGCAGAGGTTTTTTCCCCCCATTTCACTTCATTTTGATTGGTGGATTGGCACTTTAAATAAAGGTTTCTGATCTTCCCTGAATGAGAAATACACAGCAAGTCCCAGGCACAGTTCAG-AAAAAATTTAAGTCTTCTTTTCT--CAGC---------------CTTATCTTGGTTGGCATCTCCGGGCC--GAAAGCACGGTGCCTGTCGGCATTGCAGGTAAAACGTGATTCT-ACGATTTACATGTGCTTCCTGTAAGTTC-CTTTTTCCTATCTCCAGGCAGCTTTTATAAAGAAGA-TTTATCATCACGTATCACCAAAAGCTGAATAATAGTTTATCGTAAGTCATTTGCATGTCCCAGGATAGACATGCCTAATAACCATCCAGCT-----AAGCAAAAAATATTTATCTAAAGACTTTTTTTTTTTTTACTATTTGTGATTA---------GTACCTAATTTAGAAAATTATTAGAAGAAAGTAAATTTTGTGGATAGTCAGGCCACCATTGACTTAAGATGAAAGAGCCTTTGAATTCACAGAATAAATCTAGGAAGCTAATTCATTTTGGAAATGTGCAGAAAATCAGTTTTGAGACAGATTTTCCAC---TATCAATGGAAATTAAAATATTCGATTTATT------TTTAAA----AGGTTTCAACATGACTATCTGGGTAACCTAAATATAGAGTGATATTCCCTGTGTGTCTGTAAATAAAGGTTTGTTCTGAAATGATTGTTGGTTGTATTACATAATGCACTTCAAAATTTGCTCTGGAGGAAAAACAGAGTATAAACTTCTAAGAACAATACTCAATAAACCAGTGTCTCACTTAGTAAAAGGGATTTGAAAACTGATAATTCATTTTACCAATTTAAACATAGTATTTAAAGTATATGTATGAAACAATAGCAACTGGCAAGATTAGATGAGACGCTTAGGGGAAAGTGTGTTTATCTTAATGGTGGTGGAATAGTTTGGAAAAGAATACCAAGAATGGTTGCACAACTTGAAGAATGTAATCAATGTCACTGAACTGTACATGTAGAAATTGTTGAATTGATGTATGTTTTCCTGTGTGTATTTTTACCAGCAAATAA-GTAAATAAAAATATATGCATGGAAGTTACTCCTACATGTTCATTTAGGTTGTAGCTCCATAAACAAGGGGCTTAGCTGTTTCTTAATTGCTTGTCAGTGAAATCACTTGTCATTTCATTCCAAAAAAAACTAATAAATTCAGCAGTAAAAAAAAAATCAAATCAGTTGTTTAGCAACACTTAGATTTTTTTTTTCTAACCTGATTGTTTTTGGAAGAGCAGATACTCAGGTTTATTTAAAATATTATCTTTTAATTATTCTGAAATAAAAATTCATCTGATTTACTTCTCCAACCCAATTCTGTTTTAGATCCCACTTTTCAAAATGAAGGACCTGATACTGATCATGTGCCTCTTAGGAGTGAGTTTTGCAGTTCCGGTAAGTCAGAGTATTCCAGAGTGTGCCCTAGGACAGGCTCCTGATTGCTGGACACCAGACAACACTGGTGGGACACTGGCTGAGAGAGCCCAAACCTGGACTCAT-----CTGAATTAACCCAGTGGCTAGTTCCTATTGATTGGAAAGTCACAGTGTGATTACCTGAAACCTTTTTCCACATAGATGCCCAGACTTCAGTCTTATCGTCCAAGAGCAACAGGTCAAACCTAAACATATAATTTTGCTATTC-AAAAAG---------ATA-TTTCAAAAAATTTTTCTAAGCCTCACTCCACTCATTCAAATTTAAAAGACTTAGGGAGATATCCACAATG-ATGACATAATTTTATTATCAATTACTTGCTATTA-GAAAAAAAATTTAGTGTTTTTGAGCAAGTTATTATCAACTACTTATTCAACTACTATGAAGAAATTGAACTGGAAAGAGAAAATTTCTCAAAAATAAGTCTACTTTCTTTATTTTTAAAAAGGACAATATTAG----TCAAGTTACCATGATTACAAAGCTGAGCTGGGTAAATAGATTTGAAGCTAGTAATTAACCAA-AGTGGGCTCAAATGTAGCAACAGTTGTGAGGGTGGCACAGGACCA-GCAGCATTTCGTTCTGTTGTACATAGGGT-GCTA-TGAGTTGGATCCAGCTGAACAGCACCTAACA------ACAATTAACCAAAAAATTCACCTTGTTAGGGTGAAATTACTTCAGTCACTAACAACAAATTCAGTTGTTAGTGACTGAAGGCTGACGTTTCCTAAATC--AACATGTCATGGCATTGGGCTAATTGTATGTTACAACTCTATACCTAATCTACTCTGTCACGTACTGAAGTAATCTCATACAAATACGTAGACAATATGGTTAACACTTAACTACTCCAGACAATATCATGTGATTCTGCTTCCATGAAGACCTCATATAGCTGCCATATGCATTCAGCAGGTATTTACTGAGCACCTGCCATGTATCCAGCAATGTGCTAGGGACTAGGGAGAAAGGTAAATAAGAAGTGGTCTTAGTCTTGAGGAGCTCATAGTCTGCCTCAAATGAACTCTAGAATATTTTAATTCCTTGATAGAAAAGGTTAGCTACTAGGGCCTTC-----------------------------------------------------TAAAAGTAAATA---TTTTGGAG-------------------AAAGATGATGAAAATATT----TAGAAGGGTGAAAATCGTAATTCTGCAAAC-----AAAAATAGAG-CTTCTGTACCAACACTAAACATGAATTTTAAATAAAAGAAAATTTAAGTCGCTGTAGGGTTGCTGGAAACGCTGGTGGCGTAGTGGTTAAGAGCTACCGCTG-----------TTAACCAA-------------------------AAGGTTGGCAGTTTGAATCCA------------CTAGGCACTCCTTGGAAACT------CTATGGGAGTTCTACTCTGTCCTATAG------GGTCACTATGAGTTGGAA------TCGACTC-GACAGCAACGGGTT--TGGTTTCACTTTTTACAGGGTCGG----------------------------------------------TATGAGTCGGAATCAACT-----------AGATGGC--AACGAGTTTGGTT---------TGGTTTGGTTTTTTGTAGGGT-------TGCTGTGAGTCGGAATCAACTCAATGGCAATGAGTTTTTTGGTTTTTAT--------------------------------CTTAGCTCACCTTTGT----------CTGATACTGA----------CAT----CAGGGT------------CTGCCTCAGCCATCCA-------CT-----------------------------------------------------GTCAA-----------TCAGGTCC-------------------TTCTGAA----------------AAACAGGACAATTGTTTCT----------GATTGCCCACTGTTTACCCATCA-----------------AATCAGATGTTCTGCCCGTTTTACTTCTGCATGAGATATGCATCTCCTATTTACGTATTGTTCTTTAATTTGTGACTTGGAACAGATGGAAAACAAAGTATAGTTTGTCCAGTAGTTGAATCTGTCCAAAATGCATTATCTGTACACTGGTCAATGTAGGGGAAGAGGGCTGTGCTCTCAATGCCCCTTCAAATCCTGAACAATATGCCCATCACACACACCCAATCACTCTTCCTGCCTACACAGCTAA---------CTATCCTGGAGATTTTGCTATACATTCATAACTACCTTCACTGTACCCATTTCCAAAACTGAATAATTTGGAGAAATTGGCACCATGACTCAAATGGTGGAATTTTACTTATATGAAAAAGTGGAGAGGGGGGCATATGCTTAGGAGAATATTCCTGAACTTTTTACTTATAAAACAAAAATAATCCCAATACATTTAGTGATCACTCCAAAAATATCTGTGGTGTA----AAGGAAGGAAGACATTACAACCCCTCGACCCTACATACCAAGAATATCCAAAGAAACAGAGAGCCTCCAAGTCCAGAAATTATTCTAATTTCTACTCTTCCATTCTCCTTTTTTTTTTTCACTAGTATTTGTGC--ATATTAATAAATCTTGGTTTAGGAAGGAG-------------------------------------------------------------------------------------------------------------------------------------------------------------------------------------------------------------------------------------------------------------------------------------------------------------------------------------------------------------AATTTTT---------------------TAAAAAGCTAGTTGTAAATATAGCTATATTTTTTTAACAAGTTTTAAATGAACACATTAAGAATAATAGTGCTTGATGCTATACTGTTTTTTATTTAAGGGAAAAAAAATACCTTTGATCTGATGGTCCAAAAATGTAAACAGAGATCAACATTTTATACATGAAATAGTTTTTCACTGCAGATGATAGAGAATTTTTTGAAGCCCTTTGAATGGAAAGAAAGTTAGATTTGTGCGCATGGTTTTGCTGAATACCATGATCCCATGCCACATTCTGTAAGCCAGAAGCATGGAGGTTTGTGAAAA-GCATGTGAAATTCAGCTCAAGTTTGTCCCCCTTGCTTTTATATGTAA-CATTTTTAAGAATATGAAACATTTTTAATCTTCTTTTAGATTGTATTGTGTTACTTCTCATATATTTTTAACGTAACTTTTAAACAAAATCAAATTTTACTTTTAAAGCAGCATAGCATTAAGATG----CAAAG---------------------------------ACTATGTTAA-------------TTATTATG---------------------------------------------------------------------------------------------------------------------------------------------------------------------------CTAATTTCTCAGATAATTTAAATTGTGCTTCATTCTGTCCAGAAACTCAAGTCAATTGGGCAACAAACCAAA---ACTTTCTCTCAGTTGGCCCTTAAGTATTGAGATGACTTTCTATTCCCAATGCACATTTAAGGAAGTTTCTCACCAAAGAGAGCTCAAGATGATTCTTATTTCCATTTAGGTGTTTCCTCAGCAACCTGGGACCCCAGGCATGGCTAGTTTGAGCCTTGAGGTATG--------TTTGCATATAATCTTGACATTGG-TATGTTCCCGATAAAGGAGAAACATGAAGGGCTGCTTCTCAGTTCTCCTATTTAGAAGTCTATGTCTGTCGTCCTGTGAAGCTTTAGAGAAACTTACAACA----TTAGAGCCTCATCTTATAATTCTACTGCAATTTTAAACTCAAGTGCTTTAATCTTTAAAATGTCACCTATATGTGAATCAAAGTAATACTAATAATTAATAGCTA--AAAGACATTAATATATA------------------TTATA--------------------TATGTTAGTATAA-T---------ACTACCATAATATCATT----------ACTACATTAATTAAAATAT--ATTTTTCTGTTATCA--CAAATGGTTTA----------------------TATTTAAT---------------------------------------------------TACTTCTCCTTAA-----------------AATCTGGAGCCCTGGTGGCACA-----------------------GTGGTTAAGAGCTAC---------GGCTGCCAATCATAAGGTTCGGCAGCTGGAATCTACCAGCTACTCCTTGGAAACCCTATGGGGCTAT------TTTACTCTGTCCTGTAGGGTTGCTATAA----GTCGGAATCGACTCA---------------------ATGGCAATGGGG------------TCCTTACAATATCATATATGA--------------AAGAAAATTTACCTGTATAAAGTTTA----TTTATAGGGACTCCCGGAAAGAGCTGTAATGTTGTAC--TGTGATACCTGCTGCATATCCTGTGTTTGTCTTATTGCAGTTCTCATAACTGACATGTGTTCTGTTTAGAAAACCCAGCAAAGTGGAAATTTTAGACAAATATCAATATAAAAATATTGACAGTTATAAATAGAAAAATAGTTAT--GATTAGACATTTTTCACAAGGCCTTGCAAAATTTCCCTTCACCACAGCAGTCGGAGGGCAGTCAATACCTACAGGGGCTAGATGCTGATTTCACATGGAAAGTAATTTCGCTGGGGCT-------TTTTTCTCACTTTGTAGCTTAAGCTCAATCCAAAACACTCTAAATCTCTTCCCATTAAAAGTGAAATTGACTTTCTGTTGAATTGGTGGCTTTCTTGACAACCTATCAAAATACTTTACCATTTTTCCCAATTTTTTTTTATATTTACTATTTTGATGAC-----TATTTGGGAAGGAGGCTGAG-------TTGTTTTGTTTTGTTTCTCCTTTTTTTTTCAAATTTTTCTTTGGGCTGAATTTGTAAAAGGCAAAGTAAGTTAAATGGGAGCAAAAAAGATGCAATGAAGTAATGTCTTTGCAATCACATTTATACTTCATTTGAATGAAACTATTTTTTTGTGTTTCAGTGTGATTCCCACTTAATTGGTAGTTTTTCTCTTTTATTTAATGAT----AAAAAGTAAACTCACTATTTTAATAGTAATAATAACAACAATGGCAGAACTGTTGTTACCTTGTACAACATTTAACATTTCCATTTTTCGGTGATGATTTGTGTCTACTTTTATTTTATTCAAATTGACCCACTCCAAACTTTGTGCTGATAATGTCATATGTTGAGAAATCAGTTAAGAGTCACAACGGAAAAGAAAAACACATGGCAAACACTAACCCACTTTTTTTCTTTATAGACAATGAGACAGTTGGGAAGTTTGCAGGGATTAAACACACTTTCTCAGGTAACTACTATTTTCAAATTTTTCTTTTTACAAGTATTCATGGTGGTGGTAGTAGCATTATGATTGATTATAATAATTCATAAAATTATAATTCATAAAATTCATTTGTTAACAGACAATATCCTAAATACTGAAAGAACAAATGAGTAACTGGGGTAGCCTAGAACAAAATAAGATCCTGGGGTAAGGTGGCAGGGCAAAATTAAAACTACATTAAATTTTTTTGTTGTTGTTAAAAAAAAAA--CCTCTCTTGGATTATCAATTTTATTATATGGCCC-----GTGAATACTTAAAAAGCTAAATCTCAAACAACCTTATGGGAATATTGCAATCTGGGTCAGGATAGAATGTAAAACTCTTAAAAGAGAGCATTTGC----CCATGTAAAACTGACCAATAATACTCTTACTTTTCCTATCTCTATACTTTTTGTGGGTTTTTAAGAAAATGGACACCACATTTAAGCCAATGATGAAATATAAGCATGTCTTTTTAAC----GGCCCCCCCCCATGTGTTTAGTATTCTAGATTTGGCTTTGGGAAATCTCTTAATTCTCTGTGGGTGCATGGTCTCCTTCCACCACATTCTGCTTTCCCATGGATGCGACCAAGGGAACATGAAACTCAACAGGTATATTTGCATCAATGTGCTCGAACCTTCAGACTGTAAAATACTCGCCCATTTGCCTTCTCTATATTGGTGGTTCAGTGGTAGAATTCTCGCTTTCCACGCTGG-GATCCCAGGTTCAATTCCTGGCCAATGCACTTCGTGCACAGCCTCCACCTGTCCGTCAGTGGAGGCTTATATGCTGCTATGATGCTA-------------TGAGCTCCCAGACTAAGACAGACTAGGAAGAAAGACCTGACGACCTCATTCTGAAAATCAGCCAATACAAACCCCATGAATGACCAAAGTCCGATCCACTACCACTCAAGGGGTCGGAGCAGGACCTGAGCAGTGTTTTGTTGCATTGTACATGGTGTCACCAGGTATCGGGGGCCAATTCTATGGCAGCTAACAATAACAACAGTGTCATCATATATTAGCATAGACAGGTAATAGTAATCAACAGAAAATAATTCAAATACCAGATAATCAAAGCCTATAACTGGGGGGCAAAGACTTATAACAAATAATTACTATCCAGTGACAGAGTGGTAAAATAGAGATACATACAGCCTGCTATGGGAACCTAGAGGGGGAAAGGACAAACTCTGTCAGGAAGCTCAGGTAGCAACCCATCTTCAAGAAAAGGGGTGGTCCCAAAGGAGGTCAGGGAGGTGGGCATAAGCAGACCTCCCCAAATAACATGGTGCCTCTGAGTGGACTCCAATCTCCAACCTTTCCTTTAGCAGCCAAGCGCATTGCCAGGGACTCCCCAAGTAACGTAGCCTGTGAGTAAATTGGAGCTTTCTATGTAAATGCAGCCCCAAGGCAAGTCCTCTAGCGCCACTTCCAAGTAAAAATCACCCCAAGTCCTTTCGATTTAGAAATTTTAGATACCACAGTTCAGTGAACCATCCCCTTCCTGACCCTCTTTTTAAATTTCTCTGCAGTATGAATATTCTTTGCCTGTTCATCCCCCACCTCTACCATCACAGCAGTCCCTGCAACCTCAACAGCCTGGGCAGAAACTTTTCCCCCAGCCCACTGTGCCAACTGCCATCCAGAACACAGCCCAGAAGAGCCTGCTACAGCCTGCATTTCACCAGGGACAGCTGCCCTTGCAACAAAATGAGTCTCCAATGATTCAGCAGCAGGTGGCACCATCAGATAAGCCACCAAAGCCTGAGGTAATGATTTCCTCTAATGGCAGATCAGAATCACCTGCTAATTTAATGA---AGAGCCAATTTGCCAGACACATGTAAATAATCACAGCCCTCAAGCATAATGCACAAAAATACAAATACATTCTTAATTGGTCTGACATATCTGGAACTAATTTTTTGAGTAGAACATAAATATTCATTCTCTCTTTTGCCACTGGAAATGAGACGTGGATTCTAAAAGATGCTGTACCTGTAAAACTTGGTTTCTGAGTTGCAAAAGAGGATAGTTTTCAGAGGAAACAGGACAGACCAGGCTTCCTATTATTAATCTCTTTCAGTGTTGGAAAAACTGAGAAGAGCGATTGATACCTCAGCACAGCAACTAGTATTTTGTATTATTTTCTCTCTGCCTGACTATAGAGAAGACAACCCTGCAGAAAGTACCTTGTAAAAATGTAAAGAAAAGGACAATGGACAGAAAAGGAAAATACTACTGTATATTGTAGGCAA-TAACATTCAATTCCCTTGTATCATCCTGACTACAACCCTGTAAAGGTAGATATTATCCACCTTTTTATAAAGGATAGAGCTAAGACTTATCAAGGTTACAAAACATGCTCAGGATGAAACAAAAGCTTAGGAACAGAGCCTAGATTCAAAGTCTAGAATGTTCCAATTTCCAATTTCAAGTCTTTCTATTCTACA-----------------ATGGCAGGCATACCCCATCTCCCTGAGTCATGTCAGCAAAT-AAAGACAATTATACAGTCAAATTATAACTCTAGGGTCATACCCCCAAAAGACTAAAGGAAAGCAAAATAGGGAAATTCACTCTAGATTTTATTATAACTTTATTATAATCATAAACCAAGTTGAGAGTATGCTTGATTCACCTTTGTCTATTTTGATTGTTTGGTAATTTTAATATTTATCTGTGATATAGTTGCCAAGAATGGATTTTGCTGGTCCACAAAGTCCACCAGTAAGTACAGATCTCA-ATACTTTCTTGGAAAAAGATTTCTATACTTTAAGAAAA-AATGAAAATTTAAAATTGTTCTATTTTTGAGGTATAATGGTTTTCTTTGCATTTTAAACCTTAAATTCTTGTTTTTCATATAAACCCATCTGAAAATGTGTTTTTGATAACTCTT--AGAAGTTAGTGTAATGGGGATTTGCATGTGCTATGGCAAATATGAATTACTTAATCAATTTTCTACTACTTAAAGATGTTCCACATTGCCCGTTTGATATCTCAAGGACCAGTGCCACAAGATAAACAATCTCCAGTAAGTTTTATCACACCATTTCTGTGTTTGCAATTTACTTAAAAGTTTTTCCCCTGGAAAATGCATTTTGTGATGACTATTGTCTTTATATTTAGCTTTATCCAGGAATGTTTTACATGTCTTATGGAGCAAATCAATTGGTAAGTGTATATTCTATTTAAAATGTCATTTTTAATTAAATGTTTCCTTAAGAGCTAAAATTATAAAATCCAGGCCTCACACAATAAATCACAAATAGATATGCTCTAAC--TGCCTAAATTAGCAACTTAAAAGACAAGG-GGTACAGTTCCTATTTGAATAATTCTGACCAGATATACACACATACACACACACACACACAATGGTATTAAAG-GATTTTTTTATCTGAATTGTACAAATTGGCTGCTTTTATT---CAATCACCT-CTCTTCCTACTCTGCCTCTGTAACATGCATTAGTATTAAGGTTTAAGGGAAAACTAAATGAGTTTTAACTTTGTTTTGTGTAGCCAAGAAGGTAATAGAAGGCAGCCGGTTCAAAATATGATACAATGTTTCCCTTTTAACAGAACGCCCCTGCCAGACTTGGCATCATGAGCTCAGAAGAAATGGCGGTGAGTAATGTCTTCAAACTCTTCTTCTTAGAATAGTAGCCAGGGAAGAACAGTCACAGACTGCTGGCTGCAATAGACAGTGGCCATGAATATCGCC-AACACAGAGCATGAGACTCAGACTTTTCCACTCCAAAACCAAACGCTTTATTCCAAAGCA-CATCCAAAGATTTCATCACGTTTTCTGTAGAGTCATTTCTCAGTGATGACCACTCTTGAACATAAAGTTAAAATTGAGAAGAATCCCACGGAACCTCAGGACTCATGCTTTGGATAATAGATACAAGAAGGAAGTCCTGATTTTTTTTATTATTCAAAAATAAAGCTTCTCATAAGCAGGTTTCAACCTATTAGATTAAGAAGAGTAATGCCCATTAGTTGATAACACTTTGTTCTTCTTTATGTTATGCTGCCTAGAAATAAAACTGTATAAGGTATAGCTAGGACTGGCTTTGCCTCATCTCTTGTCTGCGATCACAGGAGAAACCTCTCCTGATCAGCCATCATTACCGAACTGTAAATGCATCAAACCC-AAAAAGATATGCGT-----GCACAGAGTTCCCATTCCTTATCAGGCCATTT-ACCCC-TCAGGACAACAAATTCAACAGCACTGCAAGTAAATTCAGACTCTAAAATTTAGAAATTAACCAATT-----TAACCAAATTTAAATTTTGAGTACTGTAATATTCAAGATG----ATAAGTCAACGATAGTATTCTCTCATTCTGTTATCATTATCTATGCATAGTAGAAATTTCAAACTTGAGATCAATAGACTCACACAGCTTTACTTTTTCTGTCAGCAATTTCTACCCGCTATGCACTTGTTAGGGCACAAAACAAAACAAAGAAAAAACCATAAAGAAGTAACAAATTGCTATCAACTAAAAATCCTATCAAATTAATCATTACTAAATGGACAAACATTAAAAAAAAAATACTATCACAAAAAAAAAAAAG--------CTCAACATTTTTAAGTGCCTTTTGTATGCTAGACCCATAAAAAGAAACTATGCAAACCCCAGTGCCGTCAAGTCGATTCCGACTCATAGCGACCCTAAAGGGCAGTGTAGAACTGCCCCATAGAGTTTCCAAGGAGCGTCTGGTGGATTCAAACTGCCGACCCTTTGGTTAGCAGCCGTAGCACTTAACCACTATGCCACCAGGGTTTCCAAGATACTATGCAGACAAGATAAATAAGATAAGCTCCCTGTTTTCAAGATGCTTAGTCTAATCCATGGAAAAGATAG-TAGAAGGGCAAATAGTGTCAAAATCATGTGCTAAGGGTAACAATAAAGCTAAG---AGGAGGGGCAGTGAGTCCAGCCTGGAGGTTCACAGAACTCTGGAAGAAATGATGCCAAAACTGAGATATGAAGTGTGAAGAACTAGGAGAGGGTAGGAGGAAAGAGAATTCGATCTACATAACACTAACACAACTGGATGAAAATTCAAAATTCGAGTACATAATTATTACCAAC------TTTTAATTTATTTATATTATGCCTCATTCTCAAAAGATTGTGGGGTAACTTATGAAAAAATTCACAGTAAATATAATTTAAAAAGTTGAACATCTAATTTACAAGGAGTCAAAATTATAAGGAAATAGGAATATGGATACA-AAGTCACAAAGTCTGGCACAATTGCTACTACAAATAGCTCACCCATGATTTTTATTCCAAAATTTCTGGCAGCAACAACAAAGGAAACCTGCTCAGTTCTGGAATTCGAACTGTCCACAGGAAGAAAATATTTCTTTTCCTTCAGAGAAATCAAGCTTTAATCAAGCTTTTTCTAATACTTAGTTCTAAAAAAAAAA---CTTACATGGGAGTTCATTTGAGGGGTACTGAGAAATGCTATTGACAAGGTCCTTCAAAGCATCCCTAAACAAATTTAGTCATGGATTTCAGTTTGTTTGT-TTTTACGGTGGCATTACCCATTTCAACTGCTAATTATTTTCTT---------------------------------------------------------------------------------------------------------------------------AAAATTAAATTCACATTAACTTTTGCCTAGGG-CTTGGCTCTGCCCTGCTGCCCTGTTGTTCCCCTTCCCTCCATTCCAACCAGACATGGTGAAGGGTCTCCATTTCCCTTTCAGAGAAGTGGCCTCCCACACCCATAAAAATGCAGAATTCTCTCCATTTAGATTTCAAAGCCAATTTAAGGGGCAATGCGCTGCCACAAAGCTGATAGCCAACTCCCTGTTCTTTACCAGGTTTTATGGTTTCTCAGTGAATCTGACCAAGTAGAATTGCATGGTATAGTTATAATATGTGATAATGGTGTCTCTGATGAATGGCTTTTTTTCTAGGGGGGCAGAGGAGGCCCCATGGCCTATGGAGCTGTGTTCCCAGGATTTGGAGGCCTAAGGTCCAGCTTTGGGCGAATGCCCACTAATCAAGCCATGGGTGGTGACTTTACTCTGGAATTTGACTCCCCAGTCACTGCAACCAAAGGCCCTGAGAAGGGAGAAGGAGGTGCACAAGGCTCCCCCATGCCAGAGACCAACCCAGCCAATCCAGAAAACCCAGCTCTCCTTACAGATGTAGCTACTGGTGCCCACGGAGGGCTTCTTGCTTTCCCTAAGGGCAACATTGCCAGCTTGGCACGGGGCCCTGCAGGGCAGAGCAGGGGACTCCCCAAGGTCACGCCAGCAGCCAATGACCCACTGGTGACCCCTGGATTAACTGATGCTTATGGGACCTATACCGCTGACATGACCACGCCCCTGGGTCTCCAGGAAGAAGCCACCACTGATACCACAGCAACCCCAGACACAATGCAAACGTCAATGCCAGGAAACAAGGCCCAGCAGCCCCAGATTATGCATGATGCGTGGCATTTCCAAGAGCCCTGAAAGCCTTGAGA---TAGTTGCGTCCTGTATGCACAAGCTTCTCAGCTTTGCCCCGATAGTGTATCTTCTTGCTAAAACACTTATTAACCTTCTGCAGCAAAGG-----------------------------------------------------------------------------------------------------------------------------------------------------------------------------------------------------------------------------------------------------------------------------------------------------------------------------------------------------------------------------------------------------------------------------------------------------------------------
>Orycteropus_afer_NW_006921685 Orycteropus afer afer isolate SDZICR_OR568_19922 unplaced genomic scaffold, OryAfe1.0 scaffold00098, whole genome shotgun sequence
-------------------------------------------------------------------------------------------------------------------------CCAGGTACAGTCCAG-AAAAATTGTAAACCCTCTTTTCTGACAGCAGTGAGTTTGTTTTTTTAATCTTAGTTGGCATCACCAGGCCCAGAGAGCACAGTGCATGTCAGCATTGAAGGTAAAATGTGGTTTTAATGATTTACATGTGCTTCCTGTATGTTCTTTTTTTCCTATCTCCAGGCAGCTTTTTTAAAAAAGGTTTTATCTTCATGTATTACCAAATGCTGAATAATAGTTTATTGTAAATCATTTGCATGTCCCTGAGCAGACATGCCTAATAA-CATTCAGCTAACTGAAGCAAAAAATATTTATCTTTAGACTTTTCTTCTTTTTACTATTAGTGATTATTAGTGACTGTGCCTAATCTAGAAAATTATTAGAAGAAAGTAAATCTCT----AAGTCAGATCTCCATTAATGTAAGAGTAAAGAGTCTTCAAACTCATAGAATAAACTTAGTAAGCTAATTCA-TTTGGAAACGTAAGGAAAATCAATTTTGAGACAGGTTTTCCACTAGTATCAAAGGAAATTAAAATATTCAATTTATTCTTATTTTTAAAAGATAGATTTTGGCATAACTATCTGAGTAACCTAAATATATAATCATATACCC--TATGTCTGCAGATAAAGGTTTGTTATGGAATGATTGTTGGTTGTATTACATAATGCACTTCAAAATTTACTCTGGAGGGAAAACAATGTATGAACCCCTATGAATGATACTCAATAAATTAATGTCTCATTTAATGGATGAGATTTTTAAACT-----TTTATTTTACTGATTAAAGTA---TATTTTAAAAATACCAACAAAA------CAATTCA-AAGGTTAAATGAGAGGCTTAATAGGCAGTGAGTTTATCCTAATAATGGTGGAATAGTTTAGAAAAGGACA--AAGAACAGTTGCACAACTTGAAGAACATAAACAGTGTCACTGAACTGTACGTGTAGAAATTGTTGACATGGCGTATGTTTTGTTGTGTATATTTTTATCAAAAAAAAA--AAAAAAAGAGTGTATGCATGGAGGTTATTCCTATATATCCATTTAGGTGGTAGCTCCATAACCAAAGGGCTTAGCTGGTTTTTAATT-CTTGTCAATTAAACTGCTTGTCAATTCCTTCC--AAAAAGCTGATAAATTCAGCAG---AGAAAATATCAAACCAGTTGTTTAGCAGTATTTAGACTTTTATTT--TACTCTGGTTGTTTTCTGAAGAGCAGATACTCAGATTTATTTAAAATATTATCTTTTAA------------------TCATCTGATTTACTTCTCCAACCCAATTCTGTTTTAGATCCCACTTTTCAAAATGAAGGACCTGATACTGATCATGTGTCTCTTAGGAGTGAGTTTTGCGGTGCCGGTAAGTC--AGTCTTCTATAGTGTGCCCTA------------GATTGCTGGGCACAAGACTACACTCGGGGAACATTGGCTGAGAGAGCTCAGACCTGGACTCATTTGAATTGAATTAATCCAGTGGCTAGTTCCTATTGATTCAAAAGTAATAATGTGATTCCTTGACACCTTTTTCCAC--AGATGCCCACACTTCAATCTTAGCATCAAAGAGCCACAAGTTAAACCTAAACA--TAATTGTTCTACTCAAAAAAAAATTTTTAAATAGCCCCAAAAAATTTCTC--AGCCACATTCCACTCACTCAAATTT-AAATATATATGGGAATCTCCACAATGCATGGCATAATTTTATTATCGTTTACTTGATATCAGGAAAAAAAAATTAGTATTTTTGAGCATGTAATTATCAACTACTTACTCAGTTACTAT---GAAATTGAACTGGAAAGAGAAAATTTCTCCAAAATAAGTACATTTTCTTCA-TTTTAAAAAGGACAATATTGGAACAAAAAGTTACTATTGTTCTAAAACTGAGC-AAGCAACTAGATTTGATGCTAGTAATTAACCAAAAATGGGCTCAAACATTGCCGTGAGTG-GAGGATGATACAGGACTGGGTGGCATTTCTTTCTGCTGTACGTAGGGTCGCTATTGAGTAGGAAAGAACTGGACAGCCCCTAACAACAACCAGGATTAACCAACAAATTTACATTGTAAAGGTTAGAATGT------------------------------GTGACTGAGAACTGAAATTTCCTAAATCAAAACATGTCATGGCATTGGGCTAATTGTATGTTACAGTTCTACACCTGATCTACTCTATCACATATTGGAATTATCTCATATAGAAATGTAGACAATATTTTTAGTCCTGAACTACTACAACCAATAGCATGTGATTCTGCTATCACGATGACCTTATTCAACTGCTATATGTATTCAGCAAATATTTACTGAG--------------CCAGCAATGTGTTAGGTACTAGAGACAAAGGTAAATAAGACATGCTCTTAGTCTTCAGGAGCTCATAGTCTACCTCAAATGAACTCTAGAATATTTTAATTCCTTGAGAGAAAAGGCT-GCTATCTCAGCTTACCTTTGTATGATACTGACACTTGCAGTCGGCCTCAGCCATCCACCACTATCAGTCAAATGTCTTTATGTTCTTTGAGTCTCTACTAGCCCACACCTGAATCACTTGAGGCTATTCTGATGAACAGGTCAAGTGCTTATTATTGTCAACTGTTTAGCCACCAAATCACCTGTTCTTCACCTT----TTACTTCTGCATAAGA-------TATGTATCTCCCATTGTTCTGGTTAC-CTAGTGCTGCTCTAACAAGAATATACCACAAATGGGATGGCCTTAACAAACAGGCGTTTATTCTCTTACAGTTTGAAGGCTAGAAGTCTGAGTTCAAAGTGCCAGGCTCTAGTGGCTGTGTGAAAGCCTCTCAACCTTGGGCGTT-GGCTCTG-CCTCTAGCTCCTAGCTCACTGAAGGTAGAGGCTTTTCTTCACTCAGGCAGCTACTGGCTGCTGAGGCTAACAAGCCCAGGGTTGACAAATAAAATGGCACAGTCCTGATGTTACCAAACCACACAGCAGACCATTAATTCAAGTCCACTGTAAATCCTAAGGTCGGCAGAGCATGGCAGGCTGCCGAACAACAGTGCGGCTACATGCAGGGTCCAAACATGCCATAGGCTAGAAATTATTCC----CAAAG----CTGCTGCTTATATACAGGAAGCAGACCACATACCCAAAGCAGCTACTCAGCTGCTTGTGGTAGATCCCACCATGGAGTTGATTGCCAGCCTCATCATAGAGAATAACTACCACCAGCTGCC-CAGCCACTCAACCGGCCCAGCCAAGTTGACACACAAACATAACTACGACATCCATTTACACACCAAACCAAAACCAAACTCACTGAATTCAGAATCAAAGCAACCCCCATTGGATTTCTAAGCCTGTAAATCTTTATAGAAGCAGACCACCCCATTTTTCTTCTGTAGAGTGGCTGCTGGGTTCGAACCACTGATCTTTTGGTTAGCAGCTAAATGCCTTAACCACTACACCACCG---GAGCT----CCTTCCAATTTACGTATTGTTCTTTAATTTGTGACTTGGAGCAGATAGAAAGAAAG---------------------------------------------------GGCTAATGTGGGGGAAGAGGACTCTGTTCTCAA-ATCTCTTCAAATCCTG---AATATGACCACTACACACACACAATCACTTTCCCTGTCTATACAGCTAAC-ATTTTCTCTATTCTG----------------TTCATAACTACTTCCTCTATATCTATTTCCAAAACTGAATAATTTAGAGACATGTGCACCATGACTTAAATGGTAGGATTTTACTTGTGTGAAAACATGAGGAAGGAA--ACATGTTTAGGAGAATACTCCTGAATTTTTAATTTATAATAGAAAAATAATCCCGATACATTTAGTGATCACTCCAAAACTATCTGTGGTACAAACGAAGGAAGGAAGACATTACAACCTCTTAACCCTACATACTGAGAATATCCAAACAACCAGAGAGCCCCCAAGTCTAGAAATTATTCTAATTTCTATTCATCCATCCTC-----TATTTTTCACTGGT-TTTGTGCATATATTAATAATGCTTGGTTT----------------------------------------------------AAGAAGAAAAAGAACTTG------------------------------------------------------------------------------------------------------------------------------------------------------------------------------------------------------------------------------------------------------------------------------------------------AATTCTA----------------------AAAAATCTAGTTTAAAATATAGCTAT-TGTTTTGAACAATTTTTAAATGAACACAGTAAAATTAATAGTACTTGATGCTATAATTTTTTTT--TTAAGG--AAAAAACAACCTTTGATCTGATGATCCAAAAATGTAAACACAGATCAACATTTTATACAT--AATAATCTTTCACTA-AAATGGCAGAAGATTTGTTGAAGCTCTTT----GGGAAGTAAGTTAGGGTTCTGCACACAATTTTGCTGGTTACCAAGAT-CCATGCCACATTCTGTAAGCCAGAAACATGGAGGTTTGTCAAAAC-CATGTGAAATTCAGCTCAGGTTTGTCCCT-TTGCTTTCACATGTAATTTTTTTTAAGAATGTGAATCACTTTTAGCCTTCTTTTAAATTATGCTGCTTTACTTCTCATTTATTTTTAATGTAACTTTTAAA------CAAAGTTTGCTTTTAAAGCAACAAAGCATTAAGATGCAGACAGAGTAGGTGATTCGTATGGGAGTGAAATTATTAAATATTACATTAATCCCCTGTTGCTGTTGTTATGTGCTGTCGAGTCGGCCCCGACTCATAGCAACCCGTCCTTGGGTTTCCGAGGCAGTATCACTATGAAAGTAGATTGCCCAACCTTCCTTCCGAGGAGTGGCTGGTGGGTTTGACCCACCAGCCTTCAGGTTAGTAGTCAAGTGCCTTAGGCACTATGCTACCAGAGCTCCCATTAATTCCCTAGGTAATTCAAATTGTGCTTCATTCTGCCCAGAAGCTCAAATCAATTG-GATGTATACCAAAACGGTGTTCTCTCATCTGGCCCTTAAATAT----------------------TACTCATTTAAGGAAATTTCTCACCTAGGAGAACTCAAGATGATCCTTATTTTCATTTAGATGTTTCCTCAGCAACCTGGGACCCCTGGCATGGCTAGTTTGAGCCTTGAGGTACGTCAAAGTATTTGTTTTTAATCTTGACATTGA-TATGTTCCTTATAAGGGAGAAACATGATGGGCTGTTTCTCAGCTCTCCTAGTCAGAAGTCTGCAACTGTCATCCTGCGCAGCTTTAGAGAAGCTTATAGCATTTATTAGAGCCTCATCTTGTAATTCTACTGCCATTATAAACTCAAGTGCTTTAATCTTTAAAATGGCATCTGTATGTGAATCCAGGTAATACTAATAATTAATACCTGTTGTTGTTGTTATTATGTGCCGTCGAGTCGGACCGATTCATAGCGACCCCTCCTTGGGTTTCTGAGGCAGTATCACTCAGAAGTAGATTGCCCCATCTTCCTTCTGAGGAGTGGCTGGTTGGTTTGAACCACCAGCTTTCTGGTTAGCAGTCAAGTGCCTTAGGTACTATGCTACCAGAGCTCCTAATTAATACCATGTTGTTGTTGTTGTTATGTGCCCTCGAGTCAGCCCTGCCTCATAGCGACCCCTCCTTGGGTTTCCGAGGCAGTATCACTACGGAAGTAGGATTGCCCAACCTTCCTTCCGAGGAGTGGCTGGTGGGTTTGAACTGCCAGCCTTCTGGTTAGCAGTCAAGTGCCTTAGCCACT--ATGCTACCAGAGCTCCCAATTAATACCTAGTATACATTAATATGTATTATATGTCA-ATATAATTGCTACCATAATATCGTTACCACATTAATCAAATACATTTTTTCTGTTATCACAAATAGTTTATATTACTTCTCTTTATAATATTATATCTAATATAGTTCCCAGGAAAAAAAATTTACCTGTATAAAATT--ATTGTATAGAAGAATTCCTATAAAGAGCTTTAACATTATACTA--TGATAGCTGCCATATAGCTTGGGTTTGTCTTATTGTAGATCTCATAACTGATATACATTCTGTTTAGAAAACCCAAGAAAGTGGAAGTTTTTGACAGATATAAATA-GAAAATATTTATAGTTATGAATATAAAAATAGTTCTAAGATTACAAATTTTTCACAAGACCTTGCAACATTTCCCTGCACCCTGACAGTTGGAGCACAGTCAAAAATGAAACTGGTTAAATACTTATTTCACGTGGAAACTCATTTCACCGGGGCT-------TTTCTCTCACTCTGTAGCTTAAACTCAATCCAAAACACTCTAAATCTCTTTCTTTGAAAAATGAAATTGACTTTCTGTTGAATTGGTGGCTTTCTTGACAACCTATC--TATACTTTGCTATTTTTTCCCAATGTTTTTTATATTCACTAGGTTGAGGACTGTTTTATTTGAGAAGGAGGTAGAAGTTATTTTATTTCTCTGTTTTTTGTTTTTTTTTTTTCAAATTTCTTTTTGGGCTGAATTTATAAAAGGCCAAGTAAGTAATGCAGGAAGGGAAAAGACTCAATGAAGCAGTGTTCTCATAATCACAGTTATATTTCAGTTGAATG-AACGATTTTCTTATGCTTCAGTGTGAACCATACTAATATGGTACTTTT--TGTTTCATTTAATGATAAAAAAAAAAAAAACTCATTATTTTAATAGTAATAATAACAACAATGGCAGACCTGTTGTTACC-CATACAATATTTAACATTTCCACTTTTCAGTAATGATTTCTATCTGCTTTTATGTTATTCAAATTGACCCATTCCAAAGTTTGTG-TGATAATGTCATATGCTGAGAAATCAGTTAAGAGTTAC-ACAGAAAAGAAAAACACATGGCAAACACTAACCCAATTTTTTCCTTGATAGACAATGAGACAGTTGGGAAGATTACAGGGATTAAACATGCTTCCTCAGGTAACCATTATTTTCAAATATTTCTTATTCCAAATATTCATAGTGGTGGTGGTAGTGATATTAGCA-------------ACAGCACTATAATTCATAAAATTTGTTTGTTAACACACAATATCCTAAATACTGAAAGAAAAAATGAGTAATTGAGATAGCCTACAACAAAATGAGATTCTGGAACAAGGTGGCAGGGAAAAAATAAAACAATATTAAACTTTCT-----TCAGTAAAATAAAAAATCCTTTCGTGGATTATCAGTTTTATTATATGGCCCAAAATATGAGTACTTAGAAAAGTAAATCTCAAACAAGATTTTGGATATATCGCGATCAGGATCAGAATAGAACACAAGACTCTTAAAAGAGAGCATTTAACTTTGTGTGTAAAATTAACCAGTAACACTCTTAATTTTCCTATCTCTAAACTTTCTCTG-GATTTTAAGAAAATAGACACCACATTTAAGCCAATATTAAAACATAAGCATGATTTTAT------------TTTTCCATGTCTTTAGTATTCTAGATTTGACTTTGGGAAATCTTTTAATTCTCTGTGGATGCATGGTCTCCTCCCACTACATTCCTCTTTCCTATGGATATGACCAAGAGAACATGATGCTCAACAGGTATATTTGCATCAATGTGTTTGAAACTTCAGACTTTCAAATCTCACCCTATTTGCCCTCTCTGTATTGGTGGCTCAGCGGTAGAATTCCCACTTTCC----------------------------------------------------------------------------------------------------------------------------------------------------------------------------------------------------------------------------------------------------------------------------------------------------------------------------------------------------------------------------------------------------------------------------------------------------------------------------------------------------------------------------------------------------------------------------------------------------------------------------------------------------------------------------------------------------------------------------------------------------------------------------------------------------------------------------------------------------------------------------------------------------------------------------------------------------------------------------------------------------------------------------------------------------------------------------------------------------------------------------------------------------------------------------------------------------------------------------------------------------------------------------------------------------------------------------------------------------------------------------------------------------------------------------------------------------------------------------------------------------------------------------------------------------------------------------------------------------------------------------------------------------------------ATCCTGTAAAGATAGATATTATCATCTTTTTTATAAAGGATAAAACTGAGACACAGAAAGGTTACAAAATATGCTCCAGGTTGCACAAAAATTTAGGGGCAAAGCCAGGATAC-AAGTCTAGTATGTTCCAATTCCAAAATTCATGTCTTTCCATTCTACAATGACAGGCATGC----------------CCCCGTCTCCCTGAGTCATATTGGTAAATAATTG--AATTGTACACTTAAATTCTAAATCTAGGGTCATACCCCAGAAACACTAAAAGAAAGCAAAATGGGGAAACTTATTCTAGAT-----------TTTATTATAATCATAAACCAAGGTTAAAGTACGTTTGGTTCA-CTTTGTCTATTTTGACTATTTGGTAGTTTTAATATT----TGTGATATAGTTACCAGGAATGGATTTTGCTGGTCCACAAGGTCCCTCAGTAAGTACAGATCTCCAACACTTTCTTGAAAAAAGATCTCTATACTTCAAAAAAATAATAAAAATTTAAACTTCTTCCATTTTCTAAGTGTAATGGAGTTCTTTTATTTTAAAATATTAAATACTTATTTTTCATACTAATCCATCTGAAAATATCTTTTCTATAACTCTC--AGAAGTTAGTGTAATGGAGATTTGCATGTGTTATGGCAAGTATTAAT-------------------TACTTGAAGATGTTCCCAATACCCCATTTGATATCTCAAGGGCCAATGCCACAAAATAAACAATCTCCAGTAAGTTTTTTCACATCACTTCTGTGCTTGTAATTTACTTAAAAATTTTTCCCCTGGAAAATGCATTGTGTGATGGTTATTGTCTTTATATTTAGCTTTATCCGGGAATGTTTTACATGTCCTCTGGAGCAAATCAATTGGTAAGTGCATAGTTGATTTAAAGTGCCATTTTTAGTTAAATGTTTTCTTAAGAGCTAAAATTATAAAATCCAGGCCTCACACTGTATACCACAAATAAATAGATTC--GGAATATCTGAATTAACAACTGAAATGGCACACA-GTACAATTTCTATTTGAATAACTCTGACCAGACAAAAACGTACACAC------------AATGGTATTAAAGAAAATATTTGATATGAATTATACAAATTGGCTGTATTTATTCAATAATCATTCAATCTCTCTACTCTGCCTCTAAAACATGCATTAATATTAAGATTTAAGGGAAAACTAAATGCCTTTTAACTTTGTCTTGAGTAGCTAAAAAAGTAAT---AGGCAGCTGGTTT-AAATATGATGCAATGTTTCTTTTTTAACAGAATGCCCCTGCCAGAGTTGGCATCACGAGCTCAGAAGAAATGGCAGTGAGTAACGTCTTCAAAGTCATCTTTTTAAAATAGTGGCCAGCATAGAATAGTCACAGATCAGTGGCTGCAAGAGATACTGGCCGTGAATGTAGCCAAATATGGAGCATGAACCTTGGATTTTTC--CTCCAAAACCAAAAGTTTGATTGTAAAGCAGCATTCAAACATTTCATCATGTCTTCTGTATAATGATTTCTGAGTGATCACCATTCTTGAAC-----GTTGAATTTGAGAAGAATCCCACAGAACCTCACAACTTAGACTTTGGATATTAGATATAAGAAAATAGTCCTGATATTTTTT-TTCTTGAAAGATAGAACCTCTCATAAGCAGGTTTCAGCCTATCAGATTAAGAACAGTAATGCCCGTTGCTGTATAACACATTGTCCTCCATTATGTTATGCTGCCTAGAAGTAAAATTGT---------------------TTTTGCCGCATCTCATAT--ATGATCACAGAAGAAACGGCTCCTGATCAGCCATCATTACTAAACTGTAAATGCTTCAAACCT-AAAAAGACAGGTGTGTTTCACACAGAATTCGCATTCCTTCTCAGACCACGTAACCCCTTCAAAACAACAAATTCAATAGTGTTGCAAGC-AATTCAGAC---GAAATTTAGAAGTTAGCGCATTTAAAGTAACCAAGTTTCAATTTTGAGTATTGCAGCATTCAGGATGC------------------------------------------------------------------------------------------------------------------------------------------------------------------------------------------------------------------------------------------------------------------------------------------------------------------------------------------------------------------------------------------------------------------------------------------------------------------------------------------------------------------------------------------------------------------------------------------------------------------------------------------------------------------------------------------------------------------------------------------------------------------------------------------------------------------------------------------------------------------------------------------------------------------------------------------------------------------------------------------------------------------------------------------------------------------------------CTGGAAT-----------------------------------------------------------------------------------------------------------------------------------------------------------------------------------------------------------------------------------------------------------------------------------------------------------------------------------------------------------------------------------------------------------CTTGGCTCTGTCCTTCTTCACCATTGCTCCCCTTCCCTCCATGCCAACCAGACATGGTGAAGGGCCTCCATCT-CCTTTCCCAGAAGTAGGCTTCCACACCCAGAAAAGTGTAGAATCCTCTCCA-TTAAATTTCAAAGCCAATTTAAGGGAAAATGTGCTAACGTGAAGCTGTCAGCCGGTTCTTTGTTCTTTACCAGGTTCTGTGGTTCCTCGGTGAAAGTGACCACATAAAATTGCATCGTGTAGTTATAATATGTGATAATGGTATCTTTGGTGAATGGC-TTTTTTCTAGGGACGCAGAGGAGGCCCAATGGCCTATGGAGCTATGTTCCCAGGATTCGGAAGCATAAGGCCTGGCTTTGGAGGAATGCCACCCAATCAAGCCATGGGCAGTGACTTTACCCTGGAATTCGACTCCCCAGTCACTACAACCAAAGGCCCTGAGAAGGGAGAAGGAGGTGCACAAGGCTCCCCTATGCCAGAAACCAACTCTGCCAATCCAGAAAACCCAGCTTCCCTTCCAGAGGTACTACCTGATGCCCACGAAGGGCTTCTTGCTTTCCCTAAGGGGCACATTCCCAGCCTGGCCAGGGGCCCTGCAGGGCAGA-------------CAGGGTCCCTCCAGCAGCTGCTGACCCACTAGTGACCCCTGGATCAGCTGATGCTTATAAGGCCTACAGCGCTGACATGACCACAACCATGGATCTCCAGGGAGAAGCCACCATGGATACCACAGCAACCGCAGACATTCAACAAACATCGATGCCAGGAAACAAGGCCCAGCGGCTCCAGATTGTACACAATGCTTGGCATTTCCAAGAACCCTGAATGCCTTGAGATATTAGCTAAATCCTGTCTGCCCAAGCTTCTCACTTTTGTCCCCATATTGTATCTTTTTGCTAAAATACTTATTAACATTCTGTGGCAA--------------------------------------------------------------------------------------------------------------------------------------------------------------------------------------------------------------------------------------------------------------------------------------------------------------------------------------------------------------------------------------------------------------------------------------------------------------------------


###AARDVARK AMELX
>Homo_sapiens_NM_001142 Homo sapiens amelogenin X-linked (AMELX), transcript variant 1, mRNA
---------------------------------------------------------------------------------------------------------AUGGGGACCUGGAUUUUAUUUGCCUGCCUCCUGGGAGCAGCUUUUGCCAUGCCU--------------------------------------------------------------------------------------------------------------------------------------------------------------------------------------------------------------------------------------------------------------------------------------------------------------------------------------------------------------------------------------------------------------------------------------------------------------------------------------------------------------------------------------------------------------------------------------------------------------------------------------------------------------------------------------------------------------------------------------------------------------------------------------------------------------------------------------------------------------------------------------------------------------------------------------------------------------------------------------------------------------------------------------------------------------------------------------------------------------------------------------------------------------------------------------------------------------------------------------------------------------------------------------------------------------------------------------------------------------------------------------------------------------------------------------------------------------------------------------------------------------------------------------------------------------------------------------------------------------------------------------------------------------------------------------------------------------------------------------------------------------------------------------------------------------------------------------------------------------------------------------------------------------------------------------------------------------------------------------------------------------------------------------------------------------------------------------------------------------------------------------------------------------------------------------------------------------------------------------------------------------------------------------------------------------------------------------------------------------------------------------------------------------------------------------------------------------------------------------------------------------------------------------------------------------------------CUACCACCUCAUCCUGGGCACCCUGGUUAUAUCAACUUCAGCUAUGAG-------------------------------------------------------------------------------------------------------------------------------------------------------------------------------------------------------------------------------------------------------------------------------------------------------------------------------------------------------------------------------------------------------------------------------------------------------------------------------------------------------------------------------------------------------------------------------------------------------------------------------------------------------------------------------------------------------------------------------------------------------------------------------------------------------------------------------------------------------------------------------------------------------------------------------------------------------------------------------------------------------------------------------------------------------------------------------------------------------------------------------------------------------------------------------------------------------------------------------------------------------------------------------------------------------------------------------------------------------------------------------------------------------------------------------------------GUGCUUACCCCUUUGAAGUGGUACCAGAGCAUAAGGCCA---CCG-------------------------------------------------------------------------------------------------------------------------------------------------------------------------------------------------------------------------------------------------------------------------------------------------------------------------------------------------------------------------------------------------UACCCUUCCUAUGGUUACGAGCCCAUGGGUGGAUGGCUGCACCACCAAAUCAUCCCCGUGCUGUCCCAACAGCACCCCCCGACUCACACCCUGCAGCCUCAUCACCACAUCCCAGUGGUGCCAGCUCAGCAGCCCGUGAUCCCCCAGCAACCAAUGAUGCCCGUUCCUGGCCAACACUCCAUGACUCCAAUCCAACACCACCAGCCAAACCUCCCUCCGCCCGCCCAGCAGCCCUACCAGCCCCAGCCUGUUCAGCCACAGCCUCACCAGCCCAUGCAGCCCCAGCCACCUGUGCACCCCAUGCAGCCCCUGCCGCCACAGCCACCUCUGCCUCCGAUGUUCCCCAUGCAGCCCCUGCCUCCCAUGCUUCCUGAUCUGACUCUGGAAGCUUGGCCAUCAACAGACAAGACCAAGCGGGAGGAAGUG----------------------------------------------------------------------------------------------------------------------------------------------------------------------------------------------------------------------------------------------------------------------------------------------------------------------------------------------------------------------------------------------------------------------------------------------------------------------------------------------------------------------------------------------------------------------------------------------------------------------------------------------------------------------------------------------------------------------------------------------------------------------------------------------------------------------------------------------------------------------------------------------------------------------------------------------------------------------------------------------------------------------------------------------------------------------------------------------------------------------------------------------------------------------------------------------------------------------------------------------------------------------------------------------------------------------------------------------------------------------------------------------------------------------------------------------------------------------------------------------------------------------------------------------------------------------------------------------------------------------------------------------------------------------GAUUAA-------------------------------------------------------------------------------------------------------
>Trichechus_manatus_NW_004444098 Trichechus manatus latirostris isolate Lorelei unplaced genomic scaffold, TriManLat1.0 scaffold00162, whole genome shotgun sequence
CAGACTGATGTGGATTACATGTGTTTTGTGGAGCATTAATTATGTCCATGTTTGAGAAGCAATAAGAAGAGCGGGTGTTGTCTTATGTTTCAGGGCCATCAAACAATGGGGACCTGGATTTTGTTTGCCTGCCTCCTGGGAGCAGCCTTCGCTATGCCAGTGAGTATCATGCCCCTGCATAAGTCAACGTCCGATTTCCCAACCCTGGACA----------------------------------------------------------------------------------------------------------------------------------------------------------------------------------------------GC-----------------AAACTCTGTCCCACGGTTGCTGAACTTTAGGGTTTAAAAGAGCACAAGAACAGAAGTCCTCATATGTCTCTGTGTTTAAGAAACACCCAAGAAGCTGGTTTAAAACCATAGATTCTTGGATGCCTCCCCCAAAGATTCGGACTCCATACAGCTGGG----------------------------------GTGGGGCCCAGGACTC----------------------------------------------------------------------------------------------------------------------------------------------------------------------------------------------------------------------------------------------------------------------------TGGATTT------------------------------------------TAACAAGCACCCCAGGAGATCCTGTGGCAGGTGGTC-TGTGGACCATGCTTCGAGAAACAAATGAGCCCACCTCAGGATGGAGGAAACTTTCAGAAGGGGCACTTGAAAGGGCGCCCAAGACTTAGGCTAATACTACA-AGAAAAATACCAGTTTTCTCTAAAAC------------------CCAACTGTTCCCCTGCCCTCCAAATCCCACTACTGGTATCGTCCGGGGGTAAGATTTCTGTGATAGGAATACTCCTCTCTGAACCATCTCTCAGTTCCCAGGAGTCCCATCCCTGTGGGTGCATCTGTTAAGCACGTGGCTTCTGTGTGGCTGCACGGAATCCTACTATCCAATTACATGTTAATAGATTTTAAATTCAAATGTGCTGAAGCCCAGGAAGTCTGACCCACTCTCCTAGACAGGTAGACAAGCT---TAGCTCACACACAGGCAATGCAGGTCCAGCTGCTTTTTGGTGGCATACGGAGCAGTTGATAGAACCAGAGGCCAGCAAAGCTTGCCCA---TCTGCCTCCTCTCCTCC-TCTCTCACCCACAAGACCAAGATCCTCTGCTCTGCCTTCCTGAAGTCCTGCATTGTGACAACACCCAGTCCCCCGAGGGGCCCGCGCCTTACACATTCAGACCTTTCCCACACCTCAATTCAACACCCTACTCTCTCGGGGCTTCTATCAAGAAGGTATAGGAAAGGCAGTTACCCGATGAATC-CACTCAGATGAAAGTGAACTAGCCCTGTTGTGAAACAGGAGCATTTTTAAAGAATAGAGCTGACTCTGAATAAGCTTGGTGTCTGAGGAAGGTTTTCTTCGCCCCTTGTCCACTCCGCAGGACTCTCTCTCCCTCTACCCTACTCCAGAACCAACCAGAATGTCACTTGGTACCCACTTTTGAAAGGAAAGACAGTCGTGGTTTAGATCATTATTCAAGTTGCTTTTTGTTTTGAACTTTGAAAGTCTTCTGCCATAAAAAATGTTGACAGAATAACAAAATGAATTGGCCTGAACTTCCTAAATCTTACTCTTCATTTTTCACGGGACTGGCAAGGTTTCTACTTTACTACACCCCATCTTGCGCTCGTGTGCATTGAAAGCTGGCACCTAGTGGTGGTGTTTCTTTTTCGTTGTTGATGTATTATTTCTTTTGCATGCCAATTATGAGGAGTCCCTTTGATACTTAAGCACTTAACCACCTCCTCTTCTACAAGGGAAGGTTAGTAAGACAATTCTCCTCTTGTTGGTATGTTGTAGCTTTGTGAGAGAAACATACCTCTCTTCTCAACATGGAGTGAGTTACGTCAAGTAAAATGGTAGGTAGGATAGGATAGCATTCATTGACAACATGGAG--------------GGTCCGAAGAGCACTGAAGGATACGTGTGTGCTGGTCTCTGCTTCCAGAAGTTACTCCCACTATAAAACTATAACTCCCAGAAAAGTCAGTTAGCTGTTTTGGATCTCTTTAGAATAAAAAGGCGCCTCTCCTACAGAGTGTACAAGTACAAACTAAACGTAGACCTCAAATACATTCTGCACTAATAAAGATTTTATTTGGAATAGCTTCAGTCTCCCTTAATGTAAACAATTGCATATTGACTTAATCTCTCCCTCTCTCTCTCCCTCTCTCTCCTTCTCGTCTCTTTCCCCCCTCCCTAAAAAGCTACCGCCTCATCCTGGGCACCCTGCTTATATCAACTTCAGCTATGAGGTAATTTTTCTCTTTACTAATTTTGACCATTGTTTTGAGTTAACAATGCCCTGCGCTCTGTAAAGAATAGTGTGTTGATTCTTCATTCAAAATGTTTCTCAAAGGGTCCCACTTTTCAGTTCCTGCCACCAGCCTCTCAGGTTAAGCCCTGATAGGTCGCCTAAACCCTGCATTGTCCCAGCACCTTCCTACCTGGCCTCTCTGACTCAGTCTCTCCTCCTACTTATGGCTATAAAATTCTCCATCATGAAATACCACTCAGGGAGGCTCCATGTTAGGGCACAAA-TGAACTGGGGCTGAAAAGCCTTGTTCTATCCCAGCCTGGAAAATGTGGGAATCGGGTAGGATGTTAGTTAAGATCCTTTCCAGCTTGAAAACCCCTGATTAGAAGATGTTCGCACTCTATGTATCTCCCTCATTTGGCTTCACTGAAAGATTAGCAACCAAGTGTTATCT--GAGACTCTGCAGTGCGTTGGAAAGAGAGTTCTGGAATCCGGTTTGAAGCTCTCCTCAACCTCGCACTAGCCACGCCTGACCTTGGGCAAACCAATGTTCTGTCTCTGGAACACTGGTCTCCTCATCTGGAAGAAGGAAATAATAATAATAACCACACCTGAAAATGTTGTCTGGGGAGTTAATGAATATGAAAAGTGCTTTGTCAAGTACAGCTTGAGTGTGGTTAATAATTGTTCTGTTGTACTGATAAAAATGTCATATTACTGTGTGAAGGAACCC-------------------CCGCTCAGAAAGGAATGAAACTCTTACCTCTCTCACTGGTTCAGGT----AATGGTCTGTGAGTCTGTAACTCATAGAAATGGAAGAAAATGGTAACAAGGTTTGGGGCAAGACTTTCTGTTAACAGTTTAAAAGGCTGATGTATTTGACCAGTAAACCTGTGTTTCTAGGATGAGTGAGGGACCGTGTTTCTACCTCCTCTTCATTTTTTTTTCTTTGTGACAGCAAATCAAAAAGGACAAAATAAATATTGTGTCACATGATTATT------ATTATTTGCCCCGGCAATAAAGAGCAGGGGCTGTGGAATTAAACAGACTTACTACTCCTGTAACCTCAGTCAAGTTAATGAGTCTCTCTCTGTAACTCCCCATGACCTTGCCTGTCAAAGTGAGAGTGATACTGATACTACTTGCCTCAGAGCATGTGACAAAACATGGAACATGCATGTGATGGATGCAGTGCAGAGCCTGACACACAGGAAGCCCTCGACAAACGCTTATTTTCTTCTCTTGTCTGTA-AAGTCACCATTTCAGGCTACCAATATTGAC-----TGCGGGAGTGAGCTTCTATTTCCTGAACTTAAACTAAATCATATGTATTCTAATGTCTCTTTCTCCTAAGGTGCTCACCCCTCTGAAGTGGTACCAGAACATGATAAGGCAGCCGGTAGGTAGATATCCTGTTCTTTATT-CCTTAAAATGGTAAGCTTGCATCTAAATCCCCTTATTAAGTGAAACAGCAGGTCTCCTCCACATATGGATACTAATGGGAAATTTAG---TTGTACTAAGTCGTATCTGTGTCCAACCAACCAGT----TGCCATGGAGTCGATTCTGACTCACGGCAACCCCATGAGTGTAAGACTAGAGATGTGCACTCCACAGGACTTTCGATGGTCTGTGCACACAGTTAGAAATCCTTGCAAAGGAATAAAAAAAAAAAAGAATGAAATATTCATATGGCCATAATGAGAAAGAAAACATTGTTACTTCTCCCGTTGGAGGTCAACGGAGCCAATGGTAAATGTGACTCTCTGTTTCTTACCAGTACCCTTCCTATGGTTACGAGCCCATGGGTGGATGGCTGCACCACCAAATCATCCCTGTGCTGTCCCAGCAGCATCCCCAGAGCCACACCCTGCAGCCTCATCACCACATCCCCATGGTGCCCGCTCAGCAGCCCATGGTCCCCCAGCAGCCAATGATGCCAGTTCCCGGCCAACACTCCATGACTCCAACCCAACGCCACCAGCCACACCTCCCTCCGTCCATCCAGCAACCCTACCAACCCCAGCCAGTCCAGCCGCAGCCTCACCAGCCCATGCAGCCCCAGCCACCCATGCACCCCATCCATCCCCTGCCGCCACAGCCACCTCTGCCTCCGATGTTCCCCATGCAGCCTCTGCCCCCCATGCTTCCTGACCTGCCTCTGGAAGCTTGGCCAGCAACAGACAAGGCCAAACGGGAAGAAGTGGTGAGTGTACCTCGAAGCCAGCACAGTACAAGTCCTGGGGGGGGGGGGGAGCAAAATTGCCCCCCAGAGTTCTGAGTTCTCCAACTATCCAGGCCCCAGAGCTGCGGTAGCTCCAGGTCTATGATTCTATTAGTCCAAGGCATGTAGTATAACTTTACATTGTAAGCAAGTTTATTCATTTGCATGGTTTAGTAATTAAGACCAAAGCTTTTATGGTGAGTTCGAATTCTACAATTATTTTGAATTCCAAGCAGAATAAATATTGCCCATTAATTTTAAGGGCAACAGTATAAGGGAATATCTGTTCTCCTTATCTTTCAAGGGTTTGACTAGTAAGATTAGTCTAGAATTGCACTGAAGATACAAAAAGGGCAATGTTCGAGAGTGAGGAGATACAAATATTTGAACACGCTATAAAAGGGAGGTGGGAAATCTCTTTAAAGACCTTAAGGACAATTACCTGGGGACTATCTAGGGGAGATACGTTCTAATTTAACTTGGAGGCAGTTAAACTAGACAGACTGTAAGATTCCCATTCAGGGCTAGGATTCTATAGATTATGTTTTCAGCAAAAAAATTTCATGATTTAGCTCAAAATCTCCTTCCAGAAAGGGAAGCTTTTCCAAATGAATAGGAAGGAGTCAACAAGGTGACCTCATCATATGCATAAACCCTCACTTCTGTGTCTAGGAGACTATGTGATTCCACAAGTTCTGAATGCTACTGGTGATTTGCTCCTGAGAAGCAGGGAAGGGTGACATAGAAATGACCTGGAT------GGGGGGGCCTGGACATCTGGCTTCTAGTTATAGCTTTTTCCCAAA-------------------GAGTTACTTCAAGTTTATGGGTGTTTGTTTTCCCTTCTCTAAAATGGGGGTGGGGGACGATTGGAATAGATCATTTTCAAGGCTCTGTCCAAGTACAAATATCATAGCTTTCTAACAAAAAAAATTACACTATAGTATATACCATATGTAGCTTCACAATTCTGAGTATATTTACAGGGAATATGGGACAGAATTTTTGAAAATTGATTGTATCCCAAATAACCTGGTGCCTATAGTCGATTATTCTAGTCTAAGGTACCCTTTGTCCCTTTGTATAGAAAACACATGGATTTGTTTATTAATAATTAAGGCCGTGGACTTTATAGTGTGCTCAAACCTTGCCAAAACTCTTTATGGAAAGGTGACTTCAGGTGGGTAGTTTAAAATCTTAAAAACCCAGTTTCTTCATGTGTAAAATTAGAATATAAATATTGATACCTCGTTAGAGTTATTTAATGGAAAATAAAATAAACTGATTAGCTCAGTGTCTGACATACAGGAAGTATTCAGTGAAAGGAAACCATTGTTATTTTATTATTCAATTATATATTTTGAATGTCCTGAAATCAAAGGCCTCCTTCATGCACACCTCATGTTTAAGGACAATGAGATGACAGAAACTTTGGAGATTATAGAGTACAACTTAAATTGTTGTACATTTCTTTGGCAAAACTGAAGCCATATGTTACTATACATGGTGCTCAAGGGGAATGTTTGTAAACTACGCTAATTGTTCCTTTTGCTGTTCCGCTCCCCCCAGGATTAACCGATCAGACGAAGAGAACTGAACTTGATATTTCAGTAGCTTTCAGGAACCACGCAAGAGCACAGTGATTTGTGTCTACAAACACTTTCCTTAGTAAATGCTG
>Orycteropus_afer_NW_006921891 Orycteropus afer afer isolate SDZICR_OR568_19922 unplaced genomic scaffold, OryAfe1.0 scaffold00304, whole genome shotgun sequence
CAGACTGATGTGGATTATGTGTG-TTTGTGGAGCATTAATTATGCTCATATATGAGAAGCGATAAGAAGAGCAGGTGTTGTCTTA--TTTCAGGGCCACCAAGCAATGGGGACCTGGATTTTGTTTGCCTGCCTGCTGGGAGCAGCCTTTTCTATGCCAGTGAGTATCATGCTCTTGTGTAGGTCAACATCCAATTTCACAAGCCTGGACATAAAAAGGTGCTTTGCTGGTGCAGTGGTTAATTTGGCTACCAACCGAAAGGTTGGTGGTTCGAACCCACCAGCTAATCCTCAAGAAAAAGATGAAGCAGTCTGCTTCTGTCAAGGCTGACAGCCTTGGAAACCTGATGGAGCGTTCTACTCTGTCCAATATGGTCACTATGCGTCTGAATCAACTCAGTGGCAATGGGTTTTGGACATAAAAATCTGGCCCATGGTTGATCAACTTTAGGGTTCAAAAGAGTTCAAGAACAGATGTACTCAGAAGCCTGTGTGTTTAAGAAACACTCAAGG-------TTAACAAAATAGATTCTTAGATGTCTAATCCAAAGACTTCGATTCCATACAGCTGGGACCTGTTGTTGTTATTGTTGTTATGTGCCGTCGAGTCGGACCC--GACTCATAGCGACCCCTCCTTGGGTTTCCGAGGCAGTATCACTACGGAGGGNNNNNNNNNNNNNNNNNNNNNNNNNNNNNNNNNNNNNNNNNNNNNNNNNNNNNNNNNNNNNNNNNNNNNNNNNNNNNNNNNNNNNNNNNNNNNNNNNNNNNNNNNNNNNNNNNNNNNNNNNNNNNNNNNNNNNNNNNNNNNNNNNNNNNNNNNNNNNNNNNNNNNNNNNNNNNNNNNNNNNNNNNNNNNNATTGCCCCACCTTCCTTCTGAGGAGTGGCTGGTGGGTTTGAACCGCCAGCCTTCTGGTTAGCAGTCAAGTGCCTTAGGCACTAACAGGCACCCCAAGAGATCCTGTGGCAGGTGGTCTTGTGGACCATGCTTTGAGCAACAAATGAGCCCAATTCAGGATGGAGGAAACGTTCAGAAAGGGCACTGGAAAGGGCACCCAAGACTTAAGCTAATACGAAAGAGAAAAATAGCAGTTTTGTCTAATACTCAATTTCTTGCAAGTTTCCAACTATTGCTTTGCCCTCCAAATCCCACTGCTGCTAACCTTCAGGGGTGAACTGTCTATGTCAGGGATACACCTTTCTGAACCATCTCTCTGTTCTCAGGCTTCCCATCCCTTTGGGTACATCTGTTAAGCAGGTGGCTTCTGTGTGGCCGCTCAGAGTCCTG---------TATATGCCCA------GTACATGCCAATGTACCAAAGGCCAGGAAGTCTAACCCACCCTCCCAGACAGGTGGGAAAGCTTAATAATTCACACACAGGCAATGCAGGTGCAGCAGCTTTTAAGTGGCAAACGGAATAGTTGATACAACCAGAGGCCAGCAAA-CTTGCCTACTGTCTGTCTCCTGTCCTCCTTCTCTTACCCACGAGACCAAGGTCCTCTGCTCTGCCTTTCTGAAGTCCT-----------------------------GGCCCAGGCTTTACAAATTCAGACCTTTTCTAAGCCTTGATCCAACACCCTGCTCTCTTGGGGCTTCTATC-AGAAGGTCGAGGAAAGGC----------TGACTCACACTCAGATGAAAACGAATTAACCCTGTCATGAAATCGGAGCATTCTGAAAGAATCGAGCTGACTCTGGATAAGATGGGTGTCTGAGGAAGCTTTTCTGTGTCCTCTGTCCACTCCAGAGGA----CTCTCCCACTACCGTACTCCAGGGCCAACCAGAATTCCGCTTGACACCCACTTCTG-AAGGATAGGTAGTCCAGGTTTAGATCATTATTCAAGTTGTTCTTTGTTTTGAACTTTGCAATTCTTCTGTCCT-AAAAATGTTGATAGAATAACAAAATGGATTGGCCTAAACTTCCTAAATC-TACTCTTCATTTGTCTTGGGACTGGCAAGGTTTCTACTTTACTACACCCTATCTTTCTGTCATGTTCACGGCAAACTAGCATCTAGTTGCATTGTTTATTTTTTGTTGGTGGTGCATCCTTTCCTCTGCATGCCAATTATGAGGAGTCCCTTTGATACTC-AGCACTTGACCA---CCTTTTCTACAAGGGAAGGTGGAGGAGACAATT-TCCTCTTGTTGTTATGTTGTAACTGTGTGAGAGAAACACACCTCCCTTCTCAACATGGAGGGAGTTGTGTCAAGTGAAATAGTGGATAGGATAGGACAGCATTCATTTAACACGTGGCGGGGGGGTGGGGGTCGGTCTAAAGAGCACTAGAGAATAAGTGTGTGCTGGTCTCTGCTTCCAGAAGTTTCTCTCACTATAAAACCATAATCCCTCAAAAATTCAGTTAGCTGTTTTGGACCTCTTTAGAATAAGAAGGTGCCTCTCCTACATACTACACAAGTATAAGCTAAAAGGAGGCCTCAAATACATTCTGCACT-GTAAAGATTTTATTTGGAATAGCTTCAGTTTCCCTTCATGTAAACAACTGCATATTGACTTAATCTCTCCCTCTCCCTCCTTCTGT----------------TTTTCCCCCTCCCTAAAAAGCTACCACATCATCCTGGACACCCTGGTTATATCAACTTCAGCTATGAGGTAATTTTTCTCTTTACTAATTTTGACCATTGTTTTGAGTTAACAATGCCTTGGGCTCTGTAAAGGATAGTGTGTTGATTCTTCATTCAAAATGCTTCTCTAAGGGTCCCATTTTTCAGTTCCTGCCACCAGCTTTTCAGATTAAGCCCTGATGGGTCGCAGAAAGCCTGCACTGCCCCAGCACCTTTCTATCCCGCCTCTCTGACTCAGTCTCTGCTCCTAGTTAGAGCTATAAACTTCTCCAT----------CACTCAGGGAGGCTTGATGCTATGGCACAAAGGGAACTGGGGCCCAACAGCCTTGTTCTACCCTGGCCTGGAAAGTGTGGGAAT--AGTCAGATGCTATCCAAGATCCTTTCCAGTTTGAAAACCTCTGATCCTAAGACATTCGCACTCTGTGTGTCTCCTTAATTCGACTTTACTGAAAGAACAGTGGCCAAGTGGTCTCTGAGAGACTCTGCAAAGCATTGGGAAGAGAGTTCTGGAATCCGG-TTGAGGCGCTCCTC-ACCTCGTACTAACCATGCATGACTTTGGGCAAACCGATATTCTCTCCCTGGAATTTGGGTCTCCTTACCTTGCAGAGGG-------AATAATAACAACTCCCTAAAATGCTGTCTGGGGAGTTCACAAATATGAAAAGGGCTCTGTCA---------------TGGTTAATAATTG---TGTTGTACTGATTTAAATGTTATATTACTATATGAGGGAGCCCTTTGAACCCCGAGTATATACTGTTCAGAAAGGAAAGAAACTCTCCCCTCTCTCACTGGTTCAGGTAACGAATGGTCTATGAATCTGTCACTCATACAAATGGAAGAAAACGTTAACAAAATCTGAGGCAAAACTTTCTGCCGAAAGTTCAAAAGGTTGATGTATTTGACCAGTAAACCTATGTTTCCAGGA----TGGGGGACAGTGTTTCTGCCTCCTCTTAA--TTTTTTTCATTGTGACAGCAAATCAAAAAGGACAAAATAAATACTGGGCCACAT--TTATTATGGTGATTATTTGCTCTGGCAATGAAGGGCAAGGGCTGTGGAATTAAACAGACTTACCACTCCTAAAATCTTAGTCAAGTTCATGAGCTTCTCTCTGTAACTCCCTATGACTTTGCTT---------------------------CTTGACTCAGAGCACGTGAGAAAACATGAAACATGTGTGTGGTGCACGCAGTGCAGTGCCTGCCACATGGGACACCTCTGACAAATGCGTA---CCTTCTCTTGCCTGCAGAAGTCACACTTTCAGGCTGCCAATATTGACAGGCTTGCGTGAGTGAGTTTCTATTTCATGAGCTTAAGTTAA-----ATGTATTCTAATGTCTCCTTCTCTTAAGGTGCTCACCCCTTTGAAGTGGTACCCGAACATGATAAGGCAGCGAGTATGTAGCTATTTTGTTCTTTATTCCCTTAAAAAGTCAAGTCTGGATCTAAATCCCCTTATCAAGTGAAATAACAGGTCTCCTCCACATACAGACACTAATGAGATAATAAGTGTTGGGAATAAGTCACAGCTGTGTACAACCAACCAATCGAGTGCTGTGGAGTGCATTCTAATTCATGGCAACCTC---------AGGCCAGAACTGTGTGTTTCATGCCGTTTTCAGTGGTCTGTGTACACGGTTAGAAATCCTTGCAAAGGAAT-----AAAAAAGGAGGGAAATATTCATATGGCCAGAATGACAAAGAAAACATTGTTACTTGTCCCACTGGAGGTCAACGGAGCCAATGGTAAAAGTGACTCTCTGTTTCTCACCAGTACCCTTCCTATGGTTACGAGCCCACGAGTGGATGACTGCATCACCAAATCGTCCCTGTG------CAGCAGCATCCCCTGAGCCACACCCTGTAGCCTCATCACCACATCCCCATGGTGCCTCCTCAGCAGCCCATGGTCCCCCAGCAGCCAATGATGCCAGTTCCCGGCCGACACTCCATGACCCCAACGCAACACCACCAGCCACATCTCCCTCCACCTGTCCAGCAGCCCTTCCAGCCCCAGCCCGTCCAGCCG------------------------CAGCCACCCGTGCACCCCATCCAGCCCCTGCTGCCACAGCCACCTCTGCCTCTGATGTTCCCCATGAAGCCTCTGCCCCCCTTGCTTCCTGATCTGCCTCTGGAAGCTTGGCCAGCAACGGACAAGACCAAGCGGGAAGAAGTGGTGAGTGCACCTTGAAGCCAGCATAGTACAAGTCCT-GGGGAGTTGGGGAGCAAAACAGACCCCCAGAGTTCTGAGTACTCCAACAATCCAGGCCCTAGAGCTGCAGTAGCTCCAGGTCTATGATTCTATTTGTCTAAGGCATGTAGTGTAACTTTACATTTTAAACAAATCTGTTCCTCTGCATGACTTAGCAATTAAGACCAGAGATCTTATGGCT-GTTCAAATTCTACAATTACTTTGAATTCCAACTAGAATACATATTACCCATCTATTTTAAGGGCAACAACATGAGGGAATATCAGTTCTCGGTATCATCCAAGGGTTTCACTTGTAAAATTAGTCTAGAATTTCACTGAAGGTATAAAAAGGGAAGTTTCTGAGAGTCAAGAGACACAAATATTGGAACAGGCAACAAAAGGGAGGTGGGAAATCTCTTAAAAGACTTTAGGGAAGATGACCT-------------GGGAAATGAATGCCAATTTAACTTGGAGGCAGTGAACCTGGATCAACTGTAAGACCCCCTGTCAGTGATAAGAGTCTCTACATTAAAATTTCAGCAAGAAATTTTCATAATTTAGCTCAAAATCTCCTTCCAATAAGGGAAGCACTTCCAAATGCATAGGAAATAGTCAATAAGGAGACCTCATC-----CATAAACCCTCACTTCTGTG------------TGGGATTCTACAATTTATGAATGCTACTGGTGACATGCTACAGAGAAGCAGGGAGGGGTAACATGGCAGAGAACTGGATAGTGGGGGGGGGGCCCAGGCCCTTGGGTTCTAGTAATGGCTTTGCCCCAAAGAGGAGAATGGTATGGTGTGAGTTACTTCAATCTTATGGGTATTTGTTTTCCCTCCTTCAAAATGGGGGTGGG-----------------------------------------------------------------------------------------------------------------------------------------------------------------------------------------------------------------------------------------------------------------------------------------------------------------------------------------------------------------------------------------------------------------------------------------------------------------------------------------------------------------------------------------------------------------------------------------------------------------------------------------------------------------------------------------------------------------------------------------------------------------------------------------------------------------------------------------------


###AARDVARK AMTN
>Homo_sapiens_NM_212557 Homo sapiens amelotin (AMTN), transcript variant 1, mRNA
----------------------------------------------------------------------------------------------------AUGAGGAGUACGAUUCUACUGUUUUGUCUUCUAGGAUCAACUCGGUCAUUACCA--------------------------------------------------------------------------------------------------------------------------------------------------------------------------------------------------------------------------------------------------------------------------------------------------------------------------------------------------------------------------------------------------------------------------------------------------------------------------------------------------------------------------------------------------------------------------------------------------------------------------------------------------------------------------------------------------------------------------------------------------------------------------------------------------------------------------------------------------------------------------------------------------------------------------------------------------------------------------------------------------------------------------------------------------------------------------------------------------------------------------------------------------------------------------------------------------------------------------------------------------------------------------------------------------------------------------------------------------------------------------------------------------------------------------------------------------------------------------------------------------------------------------------------------------------------------------------------------------------------------------------------------------------------------------------------------------------------------------------------------------------------------------------------------------------------------------------------------------------------------------------------------------------------------------------------------------------------------------------------------------------------------------------------------------------------------------------------------------------------------------------------------------------------------------------------------------------------------------------------------------------------------------------------------------------------------------------------------------------------------------------------------------------------------------------------------------------------------------------------------------------------------------------------------------------------------------------------------------------------------------------------------------------------------------------------------------------------------------------------------------------------------------------------------------------------------------------------------------------------------------------------------------------------------------------------------------------------------------------------------------------------------------------------------------------------------------------------------------------------------------------------------------------------------------------------------------------------------------------------------------------------------------------------------------------------------------------------------------------------------------------------------------------------------------------------------------------------------------------------------------------------------------------------------------------------------------------------------------------------------------------------------------------------------------------------------------------------------------------------------------------------------------------------------------------------------------------------------------------------------------------------------------------------------------------------------------------------------------------------------------------------------------------------------------------------------------------------------------------------------------------------------------------------------------------------------------------------------------------------------------------------------------------------------------------------------------------------------------------------------------------------------------------------------------------CA---GCUCAAACCUGCUUUGGGACUCCCUCCCACAAAACUGGCUCCGGAUCAGGGAACACUACCAAACCAACAGCAGUCAAAUCAG--------------------------------------------------------------------------------------------------------------------------------------------------------------------------------------------------------------------------------------------------------------------------------------------------------------------------------------------------------------------------------------------------------------------------------------------------------------------------------------------------------------------------------------------------------------------------------------------------------------------------------------------------------------------------------------------------------------------------------------------------------------------------------------------------------------------------------------------------------------------------------------------------------------------------------------------------------------------------------------------------------------------------------------------------------------------------------------------------------------------------------------------------------------------------------------------------------------------------------GUCUUUCCUUCUUUAAGUCUGAUACCAUUAACACAGAUGCUCACACUGGGGCCAGAUCUGCAUCUG---------------------------------------------------------------------------------------------------------------------------------------------------------------------------------------------------------------------------------------------------------------------------------------------------------------------------------------------------------------------------------------------------------------------------------------------------------------------------------------------------------------------------------------------------------------------------------------------------------------------------------------------------------------------------------------------------------------------------------------------------------------------------------------------------------------------------------------------------------------------------------------------------------UUAAAUCCUGCUGCAGGAAUGACACCUGGUACCCAGACCCACCCAUUGACCCUGGGAGGGUUGAAUGUACAACAGCAACUGCACCCACAU----------------------------------------------------------------------------------------------------------------------------------------------------------------------------------------------------------------------------------------------------------------------------------------------------------------------------------------------------------------------------------------------------------------------------------------------------------------------------------------------------------------------------------------------------------------------------------------------------------------------------------------------------------------------------------------------------------------------------------------------------------------------------------------------------------------------------------------------------------------------------------------------------------------------------------------------------------------------------------------------------------------------------------------------------------------------------------------------------------------------------------------------------------------------------------------------------------------------------------------------------------------------------------------------------------------------------------------------------------------------------------------------------------------------------------------------------------------------------------------------------------------------------------------------------------------------------------------------------------------------------------------------------------------------------------------------------------------------------------------------------------------------------------------------------------------------------------------------------------------------------------------------------------------------------------------------------------------------------------------------------------------------------------------------------------------------------------------------------------------------------------------------------------------------------------------------------------------------------------------------------------------------------------------------------------------------------------------------------------------------------------------------------------------------------------------------------------------------------------------------------------------------------------------------------------------------------------------------------------------------------------------------------------------------------------------------------------------------------------------------------------------------------------------------------------------------------------------------------------------------------------------------------------------------------------------------------------------------------------------------------------------------------------------------------------------------------------------------------------------------------------------------------------------------------------------------------------------------------------------------------------------------------------------------------------------------------------------------------------------------------------------------------------------------------------------------------------------------------------------------------------------------------------------------------------------------------------------------------------------------------------------------------------------------------------------------------------------------------------------------------------------------------------------------------------------------------------------------------------------------------------------------------------------------------------------------------------------------------------------------------------------------------------------------------------------------------------------------------------------------------------------------------------------------------------------------------------------------------------------------------------------------------------------------------------------------------------------------------------------------------------------------------------------------------------------------------------------------------------------------------------------------------------------------GUGUUACCAAUUUUUGUCACACAACUUGGAGCCCAG---------------------------------------------------------------------------------------------------------------------------------------------------------------------------------------------------------------------------------------------------------------------------------------------------------------------------------------------------------------------------------------------------------------------------------------------------------------------------------------------------------------------------------------------------------------------------------------------------------------------------------------------------------------------------------------------------------------------------------------------------------------------------------------------------------------------------------------------------------------------------------------------------------------------------------------------------------------------------------------------------------------------------------------------------------------------------------------------------------------------------------------------------------------------------------------------------------------------------------------------------------------------------------------------------------------------------------------------------------------------------------------------------------------------------------------------------------------------------------------------------------------------------------------------------------------------------------------------------------------------------------------------------------------------------------------------------------------------------------------------------------GGCACUAUCCUAAGCUCAGAGGAAUUG------------------------------------------------------------------------------------------------------------------------------------------------------------------------------------------------------------------------------------------------------------------------------------------------------------------------------------------------------------------------------------------------------------------------------------------------------------------------------------------------------------------------------------------------------------------------------------------------------------------------------------------------------------------------------------------------------------------------------------------------------------------------------------------------------------------------------------------------------------------------------------------------------------------------------------------------------------------------------------------------------------------------------------------------------------------------------------------------------------------------------------------------------------------------------------------------------------------------------------------------------------------------------------------------------------------------------------------------------------------------------------------------------------------------------------------------------------------------------------------------------------------------------------------------------------------------------------------------------------------------------------------------------------------------------------------------------------------------------------------------------------------------------------------------------------------------------------------------------------------------------------------------------------------------------------------------------------------------------------------------------------------------------------------------------------------------------------------------------------------------------------------------------------------------------------------------------------------------------------------------------------------------------------------------------------------------------------------------------------------------------------------------------------------------------------------------------------------------------------------------------------------------------------------------------------------------------------------------------------------------------------------------------------------------------------------------------------------------------------------------------------------------------------------------------------------------------------------------------------------------------------------------------------------------------------------------------------------------------------------------------------------------------------------------------------------------------------------------------------------------------------------------------------------------------------------------------------------------------------------------------------------------------------------------------------CC---------ACAAAUCUUCACGAGCCUCAUCAUCCAUUCCUUGUUCCCGGGAGGCAUCCUGCCCACCAGUCAGGCAGGGGCUAAUCCAGAUGUCCAGGAUGGAAGCCUUCCAGCAGGAGGAGCAGGUGUAAAUCCUGCCACCCAGGGAACCCCAGCAGGCCGCCUCCCAACUCCCAGUGGCACAGAUGACGACUUUGCAGUGACCACCCCUGCAGGCAUCCAAAGGAGCACACAUGCCAUCGAGGAAGCCACCACAGAAUCAGCAAAUG----------------------------------------------------------------------------------------------------------------------------------------------------------------------------------------------------------------------------------------------------------------------------------------------------------------------------------------------------------------------------------------------------------------------------------------------------------------------------------------------------------------------------------------------------------------------------------------------------------------------------------------------------------------------------------------------------------------------------------------------------------------------------------------------------------------------------------------------------------------------------------------------------------------------------------------------------------------------------------------GAAUUCAGUAA-----------------------------------------------------------------------------------------------------------------------------------------------------------------------------------------------------------------------------------------------------------------------------------------------------------------------------------------------------------------------------------------------------------------------------------------------------------------------------------------------------------------------------------------------------------------------------------------------------------------------------------------------------------------------------------------------------------------------------------------------------------------------------------------------------------------------------------------------------------------------------------------------------------------------------------------------------------------
>Trichechus_manatus_NW_004444044 Trichechus manatus latirostris isolate Lorelei unplaced genomic scaffold, TriManLat1.0 scaffold00108, whole genome shotgun sequence
TAAGTAGAACATTCATTCTTTTTAAGTATCTTCTCTCAAAAAGGAAAAAAATGGAGTAAATAGTAACACTATTTTGTTGTTACAGGTAGCAATTTGAAACATGAAGACTATGATTCTACTGTTTTGTCTTCTAGGATCAACTCAGTCATTACCGGTAAGCACAGCAAGTTTATTTTATGTACCAACCAATTTAGCAGCACATCTACTGATAGACCTATCTCTATTCCTACCCTCTATCAAAACTCTTTCCTGTGATCCATTCCCTTAGTTTTCTGTTTTTATTTTCCAAGGTGGAAAATTATAAGCTAATTTATGTTACAGTCTTAATGCATATTTCAATGTATTCTCATTTTTAAAATGTGTCCACACTATCACGTAGAATTTCAATCATTTTGACAGAGCAGTAGGTAGAAATTCAGGAGAAAAGAAATGCCTTAGGTTGTATCTGCTCAAAGCCCTAGTAGACAATTATTCTATTTTCCAGGAAGAATTTAAGATTTTCTAGGCTACTAGTTATTTGTTTGTGGCTAAAGAGGTAAACTACATTTTCTGAATTTTCTGATTGCAAGAACAAAACATCTAGGTTTTATAAACTCTAAAAATGGTACCAAATTACACAATGCGAAGGGAATGTTAAAGTTCCCCAGCTGCTAACCAAAAGGTCAGCAGTTTGAACCCACCAGCCACTCAGCAGGAGAAAGATGTGGCAGTCTGCTTCCATAATGATTTTCAGCCTTGGAAACCCTATGGAGCAATTCTACTCTGTTCTATAGGGTCACTATGAGTCAGAATCGACTCAAAGGCAACAGAATGGGTTTAAGGGAATACAATAAAGTGGGGAACACTTTTGACTTAGAACATTTCATCACAAAATATGTTCACATATAACAGGCTTTTGAAAGAAGGAGCACTAGTGCTTAAACATATACACTCCCATGTCTTCCATTGTTTTATAGACAGAGATGGGTGCTTTGGAGCTCTAAGTGGGCTGCTCTTTGACTGTTTGAGATACTTAAGTGTGGACAACTGAGAAAAAAATTAGGCTGTATTTGATATGAAATAGCAGAACAAAAATATTCCATCCTTAGTTGAGCTTCCAGCTCACTTGACACTTTTATAGTCATTCGTACAATCAACAAATATCTACTGAAAACTCTCTGTATGCTAGACACTATGCTAACAGCTGAATATACAATGGTAAGCAAATAAAAAAATCAAAAAATAAACCATGATCCCTCATGGTGTTCAGAAGGAATATAGGTATTAATCAAATAATTTTTTAAATTGTTATTGTTAGGTGCTGTTGAGTCAGTTCTGACCCTACGTACAACAGAACGAAACACTGCCCGGTCCTGGGCCATCCTCACAATCATTGCTATGCTTGAGCCCACTGTTGCAGCCACTGGGTCAATCCATCTTGTTGAGGGTCTTCCTCTTTTTCACTGACCCTGTACTTTACCAAGCATGATGTCCTTCTGCAGGGACTGATCCCTCCTGATAACGTGTCCAAAGTACATGAGACAAAGTCTCACCATCCTCACTTCTAAGGAGCATTCTGGCTGTACTCTTTCCCAAACAGATTTGTTGGTCCTTCTGGCAGTTCATGGTATATTCAGTATTCTTCACCAACACCATAATTCAAAGGCATCAGTTCTTCGGTCTTCCGTATTCATTGCCCAGCTTTCACATGCATATGAGGCAATTGAAAATACCATGGCTTGGGTCAGGCGCTCCTTAGTCCTCAAAGTATCATCTTTGCTTTTCAACACTTTAAAGGTCTTTTAGAACAGATTTGGCCAATGCAATACGTCATCTGATTTCCTGACTGCTGCTTCCATGGGTATTGATTATGAATCCAAATAAAATGAAAAATTTTTTGTAGAAATGTTAAATTATAACTGATTAGTTCAATGCAGGAGGTAAACAGGGTGAGCTTGCAGGGGGTGGAGCAAGACATGAATAACCAACCTCTCTTATTTCACTCCAAATATGCACTTGTCTGACTTGAAAGAAGTTGTCTATAAAAATTTAACCTTCTAAATAAGTTAAATTAGGAAATTAATTTTTCCATAAAACATAATTTTTCACTTCACCAAATAAATTTATCAGAAGATTCTTTTAAATAGGATTTTGCTAGTGTTTTTAAATTAACAGGAAATTTCAAGATAAATAAAATTTTTCAGGAGCACAGTTATCATTCAAGGTGGACTGAGGAGTAGAGAGCAAGCTAATATAGATTGCTAACAGCCAGTAATGTGAGAGCGGCTAGATAGGTCGTAGGGGCAGGGGATGGGGGAGATGACACTAAAGTGCAATAGTTATAGGAACAATATTCATCAAATGAAAAATCAGATCACATGAGCAAGGTATTTTTTAATATTTGAAAACAAATTCATTGAATTATCATGAAGCCATAAAAAAAATCTATTTGTAAATGCAGACACATGTATCAGCCTAAAAATTGTTTTCAGTAGATCAGAAGTTTGGGGACAAGTTCCAGAAGGAGAATACTATGAGTAGAAAGAGAGAAAATATGTAAGACGAATCAAAGTCACAGGAAGTGGGTCTCTTAGAAGAAACTAGGATTTCATTCTTTCAACTAATATTCATTGAGTGCTTACTGCCCGCTAGGCACTAACATATCTGCTTGGGATGTATCAGTGAATAACACATGAGGTTTCTGCCCTTGTGAAGCTTGTATTTTAGCAAAGGAGACAAATGATAAATGTTATCATAAATCAGTAGGTCACCTAATAAGTTAGAGAGTGATGAGAGTTATGGAAAAAAGAACACGGAGCAGAACAAAGTGGACCAGGCTTGTAGAGGGAGTGACGTTGGTGATGAAGCAGGTTGCATATTCAGGAGTGGTCAGGGTAGGCCTCAATAAGAAGATGAATTTGAGCCAAGACTTGAAGCAGATGAGGGGGTGAGCCAACCAGATATCTGGGAAAAGAGCACTCAGGCAGAGGGAGCAGGTGAAGGGGAGGCCTGAGACAGGAGTAGGCTTGACCTGTCCTAGGAACAGCAAGGAGCCTGGACGGTTGCAGCAGAGTGAGCAAGAGGGAATGAGGTGAGGCAGAAGGTCAGAGAGGCACTGGAGGCCTAGTTCATGAAGGTCATTTTAAGGTCTTGTTTTTCCTCTGAGTGAAATGGGAAGTCAATGCAAGGATTAAGCAGAAGAGTGGCAAAATCAAACTTTTGCTTTCAAAGGTTCACCTGGCTGCTGTGCTAACAATAGATTATAGAGGGTGAAAAGACTTATTTAAAGGCTCTGTACTTACATAGGAACCCTGGTGGTACAGTGGTTAAGCTTTCAGCTGCTAACCAAAAGATCGGCAGTTCGAATCCATCAGCCACTCCCTGGAAACCCTGTGGGGCAGTTCTACTCTGTCCTATAGGGTCGCTATGAGTCAGAATCGACTTCATGGCAAAGGGTTTGGTTTGGGTTTTTTTATACTGACATAGTCTTAAAACTTAAAGGGACCTCCAAGCACAGATAATGTCAACCACTCTTTTTACAACTGAGGGAAAAAATCCGAAGTCAAACCAAGAGTCAGCAGCAGCGCCAAGGTAAATCCAAGGCGACCCAAGTACAGGTCCGGTGCTTGAGGCCCATGTCACACTACCCTCTGGGATAAGGTCAGGAGCAAAGGCCGACTGGGATCATCCTGTCCAGGATGCTTCTACCTGACTGCAGAGGGTGTGCTGAGAGACACAAATGGAAGAATTTGTTTCTTAAAGCCCAAGAGCACTTGCAGGGATTCTAGTACTGGCTCTGCTACTACTAACCATGTCACTTTGAGCAAGGCACTTTGCTTCTCTGGGCCTCAGTTTCCTCATCTATAAAACATAACCATACAACTAGACCATAACAATAGCAAGGACGTTTTCACCTAAAAAATTCTGTGATTCTTAACACACCAAGGAAATACCCTAGCCAAGAAGAGAACTGAACTTCCATTACAGGAAGTGACGTGTAAGGTATGAGGCAAAAGAAAATGCAATCAAAATTACAGCAATTTACCCTCAAGCATTAGATTAAAGCAAATGTGCACAGAGCTAAACTGCAGATTATATATTTTGTGTCCTGACAAAGGAGGACGGCAGTTACAGAAAAGAAAAGGGAACTGGAAAATACCACCAGAAATCCCATGTCGCCTGCCCCCACCCGATCCCCCTCCCTACCCTCCCCACCCTACCCCACCTGCTCTGCCATTTTTCTACTCCACAATTCCATCTCCTGTCATGCACAAAATGTTCCATTCCAACCAGGGAATTAAAAGTGTTCTAAAACACGGGGACCGTAAAGAGAGACATTTTTGCATTTGGTGACAACCTGTTAGCTCCTGGACTTAGGTGGATTCAAAACCTCAAACACAGTTCTGCTTCATCAAATATTTGTTACCACAGACGCAGCTCAACACAGCTTTGGGACCTCTTCCAGCAAAGCTTGTTCCGGATCAGGCAACACTGCTAAACCAACAGCAGCCAGATCAGGTAAGTGTCCTTTAACAGAGAACATTTACAAACCAGGAAAGAAAACATGTTAAGACTAATAGATTTAAAACCAAGATTTATACAGCCTCACGACTGAACGAGTGTGAGGCTTTCCGTCTGAGAGGAAAAATAAGAACCAAAGCTTTTTTTTTTTTCATTTTTGACTAGGAAAAGCAAACATTCTCATTCTTTTCTCTTTTGTCTGAAAAATAATTTGGTTTAGCAACCAAATTAAGTAAACTTTGAAAAGGAATAAGTACATCTATCTATAAAAGTTGGTCATCTATGCCCTTGACATATATATGATATCTGCCGGAGTTAACAAGGATTAAGAGGTGCCCTATACAAATAACTGCAGATTTCCTTATGTTTTTATTAGAATTTTGTTGTTGCTGATGAGCTATATGTTGTTGTAAAATCTGTTTCTTTGAAACATATTTAAATACTTTTGAAAACTGCATCTCTTGGCTACAAACCTTCTTCTCACGCCAACCATTCCTCTACCCAAAAGGACCTTCTCCTTACCTACATCGAGACTTTAGGAAATAGCATAATCAGATAATGCCAGAATCTAGAATTCTCTTTTTAGTTCTATGAATATTATAGAACACTCAAGTCAGGAGCCAGTCTTACTCTATAAGGGACGTGAAACTCATACAATTTGAAGCCCCTCTTTAAGAAAAAAAAATATAAAACTAAATATGTAAAATTAGGTCCTAAGTTGAATATTGGAGCCCTGGTAGTGTAGTGGTTAAGAGCTCAGCTGCTAACCAAAAGGTCAGCAGTTAGAATCCACCAGATGCTCGTTGGAAACCCTATGGGGCAGTTCTGCTTTGTCCTATAGGGATGCTATGAGTCAGAATCCACTCGACAGGAACAAGTTTGTTTTTTGGTTTTTTTTTTTTTTTTTTGGTTTAAGGAAGGTGAATATTTATTTACAGCGAGAAAACAAAATACAAAGTTTCTAAGCTGATAAATACCATAACTTGACACATTGCTAGGGTGCCTCCCAGGGCCTTGGAAGAGGACAATGCAAGTAGGATGCCCTGAAGCTTCATCTTTATTTACCTTCACTGTCAATTCCCCTCTGACTTGAGTATAGGTTAGTTGAGCATATCCACCTTTGACAGGTTAGAGGGCACAGACATCCTCTTCTCTCATACATCAGTTTCAATGCCCTACAGGTCTTCCCTTCTTTGAGTCTAATACCGCTGACCCAGCTGCTCACACCGGGGTCAGATCTGCAACTGGTAAGTACTCTTTTATATCATTTTCATATCCACTGTTAAACATAATACCTAATGTTGAGCATATATATACATACACACACACATATTCATTGTAGATAAGTTGAAAGAGAGAAGACAGCGGAAATTCAAGGAGAGTTGGATGTCAATCAGTACATTATAAAAAGATTTTCATAGAGAACCACCAAAGAAATTAATCTAGTTTCACGTCTTTACTTCTCTAATGCTTGTCTCTTCTCTGAGCTCCTCTCCCAACCCCACTGCAATAACTCTTCACTGCCCTCTACATCATTCACATACCCACAGCAACACTATGACTGACTCATCGCCCCAACAATAAGAACAAACTAGAAGGCATAGAAAGATCTTTAGTCTTCTCATAGAATCTCTGCATAGTTCAGTTTGTTTGAAGGAAAAAATAATAAGTTCCTTTCCTTGACAGAGTGGATTTTATTTCCAGTCATCTAGTCCATATTCCAGACCAGATATTTTATTCTGTCCCTCAGTTTTCATGGGGCTAACCATGAAGGAATTCAATTCTTCATAAGAGCACCATCAGAGAAATCCCAGGAGCTGTTGTTGTTATATCCAAAAGGAAAAAGTGAGAATAAAGTTACCTAAGTAATTTTCAAAGAGAATGGATTAAATAACAAAGAAAAACTTGATGTAGGGAAAATTATCCCTGGATGTTATGGCTGTATGTATTAGTACACTTCGTACTTCAACTCTATATCTAATCCATATGAAATAGGATTCTATGTATTTACATAGCAAAGTCTCCCTTTAAACATATTTTATATTTAGTAAATACATTTTAGCTTTCTGAATGTTCAAATTGAAAAAAATACAATAAAAATTTTCTTTATTGCCCAACAGCTAAATACTGCTACAGGGATGGCACCTGGTGCCCAGACCCTCCCACTGAACTTGGGGGGGTTGGCTGTACAACAGCAGCTGCAATCACAAGTAAGTTCAACAACTGGACATCAGATTAACATTAAGGAGCATTTTCTCTCAGGTAGAAGTCTAAAGGGAAGGAAGAATTTTTTTCAAGCTTCTTTTAAATTTTACCCAGATAAAATTGGATGTTCTACTGGAAGTAGAACAGTCTTTGGTAATTTTGTTCTTGCTGAAAATCTGTGAAAAAACACACCCAGAAAACAGAGCACGCTATCCCATAACCTCTCAATAATACATTTTTGAGGAGTAAGGAAAATGTGAAGAGTTGGGGGAAATTAAAAAGTGAGGAAGGTAAGGCGGGTAATTGAGAGGTATCATGATTCTTCTCTAGCCTATTCTGTTTTCTGTTGAAGACTTCCTGGATGACCATGATCATTCCAAAGAAAAATTATGAGGCTGATAATGTCTATCTTCAGCAAATCGAATCTTCCCTCTTTCTGTGCCCTTTTTCCATGCTTCCTCTCAAGTCTCCAAGGACTTTCTAGTTCTTTACCAACTCCCGTTATCACTTGCTTTCAGGAAAAACTCTGGAAAACCCACTTACACTAAGATGTAATTACATGCTTACAGCATTGCCCCTTTCAGAAGTGTATGTATTTTAACTATAAAATCCAAAATTTTACCTTCTTGAAACCTGTCCAAAACTTTATAGGCTCTGGAGAAAAATAAAATGATCCCTTTATGGCTAAACTAAGTACTTTTGGATAGCTCATTCTCCCCAGCACCCTCATACCCACATATTGGCCTGATTTTTCGTAGAAATGTTTTTGTTTGCTATTACATAAGTAATATATGTTAATTACAGAGACATTAGAAAATACAGATGAACAAAAAGAATAAAATAAAATCACCCATAATCCTACCACCCAGAATTAAACACTGTCAACATTCTAGGAAATGTCTTTCCAGTCTTTCTTCTATGCATTTTAAGTACATTTTTAAAAGAAAATATCTTCTTACCATGCATGATGTTCTAAACCAAATAAACCAAACCAATTGCCATTGAGCCAATTCTGACTCATAGTAACCCTATGAGTTGCAGGGTAGAACTGCATTCCATAGTGTTTTCAGGGAAATGATCTTTTGGAAGCAGATCACCAGGCCTTTCTTCCAAGGTGTCTCTGGATAGATTCAAACTGTCAATCTTTTGGTTAGTAGTCAAGTACTTAACCATTTGCACCACCCAGGAGCTCCATCTAATGTTCTAGAATGTGATTTTTTTTCTACTTAATACATTTTGAATAGTTTTTACTTTTTTAATATTCAATTATAACATCGTTTTAAATGATTGCTTAGTATTCCATCATCTTCTAAGCCCTCTATTGCTGAAAATTTAGGGTATTTTTCTTTGGGTCTATAAACAGTGAGATAGTGGATATCTTTATAACTCCTTAAAACTAAGTCAATGATCATCTTCATGATTATTCCTTAGGATCAATTCTTAGGAATAGAATTTCTGGGTCAAAAGGTACACAAAAGTGTAAGACTTTTAATACATAGTCTGAAATTATGAGGCATGAATATATCCCAACCTTTTGCCTGTCACTAGGGATACCACAGAAACCCTGGTGGTGCAGTGATTAAGAGCTACAGCTGCTAATCAAAAGGACGGCAATTCGAATTCACCAGGCGCTCCTTGGAAACCGTACGGGGCAGTTCTACTGTGTCCTGTAGGGTCACTATGAGTCGGAATTGACTCAATGGCAATGGGTTTGGTTGTTTGGTTTTTTAGGGATACCACCAGGTTTCAATAAGAGCAAGCTTGTATCAGTTAGTAATTATAATCAAAGCTGAGTTTAATTACAATATAATGTTAATTAAATTGTACATCACAAATAAGTGATGTTTTCTTCTGTACCTTTATTTTTCCAAAATAGCAACTCAAGAAACTGTACTACTTCATTTATTCATATTTGTGAAATTCTGTAGCATTATAACTAATTTTATTTCTTTTTAATATTGAGACACAAACTCGACTGTCATCCAGTACTTATTTCCTACAGATATATAGAACCAAACCAAAACCAAATCCATTGCCATCAAGTTGATACCGAGCCTTCACTTAAAATATTTCCCGCTTATTTATACCTTGATAATAAAAGTTACCCTCTGACAAGGACTTGAGAAACATGCAAATAAAATCAGGATCTGTTTACTGCATGATCCTGGTGTAACCCATATGCTGACGGCTCAGCTTCAGTCTCAATTGTTTCTCTGTTTTAACCTTAAAGCCAGACTCAGTACACCTTCATCTTCTCCAGAATATCCATCCACTCGTGCCAAAGGCATCAGTGGGCACAGTAGATGTTACTGAAATTTTGGAGAGGTTTGACTTATTGAACACTCCCCAACAGACAACAATATATATCAATTGCCATTCTCCATTTCTAGGCCATGCCACCACCAAGGGTCCCCACACCTAACCTTCTCTTGTGCCCCCCCAGTCTCTCCCACCCTTCCTCTCCCCGTGGAAAATGACTTCTTCTCTGCCAGAACTCTGGGCATCTGTCCTCAGCTCTCATTTATCAAAGCAATGCCAACATGGTTAAGAGTGAACTCTAGAACTTCGCAGCCTCCAGTCAAATCCCAGCTCTCCACTTACTATGTGATACTGGCCAAGTTATTTAACCGCTCTGTGGCTCGCTTTCCTCATCATTAAAATAGGGATTAAAGTAGAACCTACCTCTAGAGCTAGTATAAGGATTAAATAAGTAAATACAGGCAGTCCCTGGGTTATGAATACCCAGCTTATATACAGCATGTAGTTATGAACCAACCCCCGTAAAGCCTATTATATTAAAAATTCAAGGTACATACAATGGTTCATAATAACAAACTTTTCAACACACATCAAAACATTATTATTATTGTTGTATTATATGTTAAAGAAGTTTTAGTGTATCTGGAAGTGTTTCTTTGATGTTTTTATGCATAAAATGTTACACTACATATTATATACTAAGACAAACATTTGACTAACTGATGTTAGATACGAACCATACCTAATTGTTCCGACTTACATACAAATTCAACTTAAAGACAGATTTAGGAACAGAACTCGTTCGTAATCCGGGAACTTCATGTATATATAAAACATTTAGAATAGTGCCCATCACATAGTAAATGCTCGTAAGTATTAACTATTATTATGTCAAATCATTTCTCCAGCAACAACTAGGAAGAAAATTTTTATCCTTATTATTAC-TTGATGAACAATTAAATTACCTTTCATCACA-GTTTTACTTAGACATATGTGGTTTCTTCCTTGTATCTTTTTATCCCTTCCACCCCAACTCACCTTTAAAGAAGAAATTTCAATCATTTTTTCTCCCAAATACCAAGTGTCCTGTGCCTGCAACTTGCTTTCCTGTTGCTACCCCATAGGTTGTTTTTTTGTTAGTAACCAAGGACCTGATTAACTGAGCGTAAGATTCTTTCTCAAATGCATGAATTTTCTACCTATTGGCATTATGGATATTGCTGTACAATATGTCTTGGGAAATGATAAGG-TAAGAGTAT---ATTTCATAAGA-CTTCACAGCCTTTACATTGGTTAGT------ATATCCATTGTGATAACTTTCCTGACATTGTGAAATGAATATTTTATAGAAATAAAAATAAATCTTTAAAATCCTAAATTTCTTTGACCAACTCTAGGCTAGCTGTTGAAGTACAAGAGAATTCTAGAGCACACCAATACACCACCCAAATCTTTTTCAGCTATAAATTCA--------------------TAACATTTAAGGAGCTGTCGGTGATAATTAAAGTATTTCTCATCTAGTTCTAGGAGTTCTGCCAATACCGGGGATTACTGAGCAATATCGCCCATTATT---TACTACCAGTGATCTATTTTAACAACAAAATATTCAGGCAACCATTACAAGATTAAATATATATGTTTGAAAAAATCTTT--ATTTCAAAATATCCATTAAATATTTTGATGTCTCTTCTGAGAGGCCACA----TAAAAGAAACATATGCATTTTATTATAATTACTACTTCGGAATAATTTGTGGTTTGGAGATAATTTGGGACCAAAATTA-TTTTTGTTCATTCAAGTTACTAACTTCCACCTTCTAAATATGCAGCCTTGGACAAGTTTCTAAACCTTTCAGGGTCTAACCTTCTTAA-TTTAAAAATTGGATGAGTTCTAATTCCTATCTGGTTC--TGAGTCTGTATGTATGATTAAAGAATATACAGAAACAACAAATATTT---------------TATCTTTTTAAGT-CTTTTCAATATTTACATCTTTGAATATATTTTTATGTGCCAGAACTTATTTTTGAATATATTTTTTATTGAATTTTTCTGTCTTTTTTTCAGTTGTTACCAATTATTATAGCTCAGCTTGGAGCCCAGGTAAGATTACTTTTTTAATATGATATTGACTTTAAATCACCTCAGCATGAAATAT-TTATCTTGCCTCAATTTACCAGATATTTACAAAGTTTCCTGTTTAATTTTGATTCTATAAATACTGTAATAACAAGAGCTAACAATTATTGAGCACCTACTACTTGTCAAATACTATTCTAAAAGTACTTTACCATATTAT----------CTAATTTAATCTTCACAAC--TTTTTGTGGATAATATTTTTATTTTCAATTTGAAGATTTGTAACTGGAGATAT--------------------------TTA--------------------------------------CAGTCAA-------------------------------------------------------------------------------------------------------------------------ACAGTTAGTAAATGTCACAGATGAAGCAACCAGTCAACCCTTTAAACCAAGCTGTTAAGAAAGAAATGAGTTAATAGGATTAATTTAATGACTCTTGGGATTTATTTTTTAATCGTCAATATATTTTTTAACTGTATGTGTTTTCCCTAGAAGTGTTAC---ACATTTTCTGTCCCCTCTCATTTATCTTTAAGAAAGGTCATTCTTGAGATCATTGATAAAATTACCAAGGTCCAAGATCAAATATCTTTATCAGATGACAGCTTTTACTTCTGAAAACAGAATC-ACATGTAAGATTCATGTCAACTCCTAATTCTACATGTAGGAACACATCCCAAGAAAATGA-------------AAAGGTTTATATACAAATGTATC-ATCAAAATAATATTTATAGTAGAGGAAAATATTGTG-TGCAACTTAAATTTACAGCAAAAGGAAAATGGTTAAGTAAACTGTGCATCGTAAGAGCAAATACCATAGGGCCATTCAAAATTACATGCATTAAAATTC-TCAATAATGTGGTGAAATGATTGTTGTGTAATCTTAAAAGAAAAGACAAAACACAAAATGGTATAAATAAC-----------ATGAGTTCTATTATG-TATGTAAAAAAGAAATGTGTGGAAAACATCT-GAAGAAAATACATCAAACTCTGCATGGTGGGCTTGTGGCTTTTAGTTTTGCTCTTCATTGCTTTCTGTATTCTTGAAGTTTCCTATGATATGCATAC---------------------------------------------------------------------------------------ATTATT-----------------------------------------------------------------------------------------------------------------TAATAATCAGAAAACATAACATTTTTAAAAGGCATCTGACCTCACACCACTCGGGTA-TATATGTTAACAGTCCAGTATCATATGTTGACTTGAATTTTGTGATACAGCTCACAAAGGAAGTTTAAGATATTGTGGAAAATGCAAAATCTCTTTTTATAAACCATGGAAGTATTTAAATTTTTAAGTTATATGATACATATCTTGCCTATAGTATGTTAAAATATCTCTAATATCTCGTATTTCTCATTTTGCTTCTAGGGTGTTATCCTAAGCTCAGAGGAATTGGTAAAAAAAAAAAA---AAATTACTAACATTTCAAATTATTTTCACTT-GTACCACAATTCTGTTTTCCGTCCTCACATAGCCCCTCTTGACCACAAACCCTGAATTTGGTGCACGTTACGATAGACTG-ACCCTTTTTATATGTCCTAGCATTAGAGTATCCTGTCTCTAAACTGGGCATTGCATCATCCTTCTCCAGCTACTTTCCCATTAACGTGACTTAACTT-TTTTCCATATATTGCTGTCAGAATCAGTTC--------------ATA---AT--CTTTAAACTTCATATTGATTAAAATTCAGAATTCTAAAATATTGAAATGTA-----------------------------------------------------------------------------------TACAGATGTAGA----------------------------------------------------------------------------------------------------------------------ATAATAATATAAATATTGATACTTCTTACAGAAAAGATTCATTCTCTTGAGTTGGAGTTTTCATTTTTAGGAGAAAATATGTTCTTTTTCTAGTATCTGATAGTGATTAATCCACTCTTTCCTATATGCATATAAATAACTAAAGGGCCAAAGCTAAATAAAACTTATCTTACCATTATTGGTCACTTCTATGCATTCCC-TCATTTTTAGGGGAAATAGCTTGAATTAACATGGTATCTAAATATGACAACAGAACTAAAGTATTGAAGAAATATCTAAGAGCACAGTTTTT-----------------------------------------------------------------AAACAATCTTT-TATTATGAAAA-----------------AGAGATTTGATAGATTTTCCATAAAT----AATAATCAAGTAATGGACCTAGTGGCTGCTTTGCTAACATTGGTTCATTAACACCCACATCTACCAGTTTATTAAGCTTCTTTTATATAATAAA----------------------------------------ACCAAAAAACCAA--ACTCATTGCCATCGAGTCAATTCT--------GACTCATAGCAACCCTATAGGACAGAGTAGAATG----------GCCCCATAGGGTTTCCAAAGAGTGGCTGGTAGATTCGAACAGCAATCTTTTGGTTAGCAGCCAATCTCTTAACCATTGCACCACCAGAGCTGCTTTATATAATAAGCATCTTAGCAAATCTTTTACGTGCATTACCTTTAACCTTCACCGAACTACATAGCAGAGA-TTTTTAACTCAGCTTTACAGAC----AAACTGCGGCTCAGAGAGCTTAAGGAATTTAGACCCCAAAAACAGTAAAAGAGTGGATTCAGATGCATAACCATTGTTCCATCCATTATATAAGTGGTTTTCAAAC-TTTTTTT--AGTACAACCCACAGTAACAACTACATTTTCATGCAACTTAATACACACGCACACACAAACACATACAAGTTCGAGAAAAAATAT---CTTTACTGTGTGAAATGCATTCTAGTAATTTATAGTC--------TCTTTATTTTTAATGATGGTCATCACC-CACTTTTTTAATTTCAAAACTGTAGTTATCACACCACTGCTTTGAAAAATTCTGCATTCTA--CTTGTCTTTCATCCAGCATAAGTCTAATTCTGGTTTCAGTACCTCTTAAACCTAAAACAGGGCTTCCCAAACTTCAGATTGGACCACCAAAGCACCATCCTTTGGAGTACTAGTTAAAAATGCAGATCGCTGGGTCCTGCTCCAGACCTGCTC--ATCAGAATCTCTAGCAATGGAGCCTGGGAATCTGCCTTTTTAACAAATTACTCAGATGGTTCTTATGCAAACTAAAATTTAAGAACCACATGCGAGGAAATGG-ATCTAAATC-------------------TTAATTATGGGCCCTCAACACTTTTTACTGTATGAGAACACAATC---AATAGTGTTAATCCCAGAGAACTGGCTCCTGCCTGTACTCTCTCCACACCCAACTGATATCAAATT-ATTTCATCTTAAGAGGAACTGTTCACAGTAATATTTTTCCA--GGAAAAAAAAAAAGTGTAGGCAGCAATAGCATTCATTC---ATTTAAAAAAAAAAAACAAACCC---------ATTGCCATTGAGT-------------------------------------------CAATTCTGACT-------------------CATAGCAACCCTATAGG------ACAGAGTAGAACTGC--CCCATAGGGTTTCCAAGGCTG----------------TAATCTTTACGAAAG----CAGACTGCCACAT------ATTTCTCCCTTGGAGCAGCTGGTGGGTTCAAATCGCCTACCTCTCAGTTAGCAGCTGAGCACTTTAACCATTGTGCCATGTGCAAATCATTGATAGTCCAGTAGAGAGGAATTCCTTAAGTAACCTCA---------AGGAATGCACAGGTGGCCAAATTGCCGAGAGAAATATATTTCTGACTCAATAGTTCAATGCTTTTGAAAAATACACCGAAAAAAACTTGGAGGAATACAAGCTATGAGGAAGAAGACTGATTAATCTACTTGAATTAGTTTTTCCATTAATATTTAATCCCCTTTATTACTTTTTTTATGGACAATTCTTATGGGCAAAAGAAAGGCTGTGGTTTAGGTAAATAACAGAGCTCA-CCACCATAATTTTATGGATTTTTTGCCTTAGTTCTATTTACAGATATACCTGATAATAGCAAATTATGGATTATTCCTTTTCCTGTGACTAGCTTGATTTTTGCTTCCCTTTTCTGA---AAGTG----ATTCAACACAGCAAGGACTCCCAATAATGAAACCAGCATCAGACTTGGGTCAAGAGAAGGAAGCATTTCCTCTGAGGAATGCCAAACCTTTGTTGCTTTCTCTGACTTTACCCCTCTCATCCTGCTCTTCCTACACAAAATTGTTACCCTCAGAGGAGAAAATGTGGGTTGATCAGCCTT-AAGTGTGCTCCTTTTGACTTTGTTTTCTGTTTCACTCCTTCATTATAGGCAGTGGCCCCACAAATCTTCGCAGGTCTCCTCATCCAGCCCTTGTTCCCGGGAGCCATCCTGCCTACCAGTCAGGCAGGGGCTACTCCAGAGGTCCAGGAGGGAATCCTTCCTGCAGGACAAGCAGGAGTAAATCCTGCCATCCAGAGAACCCCAGAAGGTCACCTCCCTACTCCCAGTGGCACAGATGATATGTATGGAGTGACCACCCCTTCTGGCCTCCAAAGGGGCATGCATACCACTGAGGAAACCACCACAGATTCACCAGATGGTAAGTTCTCCGAGGCTGGAAAATGCCCAGGTCCATGAAAATCATTTGAGGAGTAAGACAGGAGAGTGTTTTGTCTTGCCTTAACAAATACAGATCCAAAGAAAATGAGGAAGCCCTTCTACCCATTCACAGTTGATTCCAGCAACAAGAGAGAATGTTTTAACTGAGCT-CTAGGTTTGAGGATGTGCCACCAACTCTAC-TGTATTAACCCTGAA---AAAAAAGATACTTAGTTGCTGGCATAACATACTTTCCATATTAGGTCAAAGCAGGAAATATTTGGAAACAGACTGTTCTCTTCCCAT----TCCCTTCC---CCCTCAA-CAGTGGCCCATAGCAGATGCAGTTAATCAATTATAATATTCTTTTTCACT-CACTGATCCTGGATGAGCCTCAGAACCTTCTTAATGTAGTGCTACCACCAGGCAC---------------------------------------------------------------------------------------------------------------------------------------------------------------TAGTAA------------TAGACTGGAGTTAG---------CCCAGTAGGTGAACTAGAACTT-----TATGCCAATATCCTCAGATGAGCCTAATAAAGTATTGCAAAAATAAGCTCT---TCTAGCACCAACAAGCAAAGATAATCATTTTACCTGGGAGGA-GTCTAAAACCAAGTATCTTTGGAAATGACAAAA------------------------AAAAAAAAGTCTTGATATTTCTGCTCAGGAGGG-------------------GGACTT-----TGATCTTAAGTCAAAACGTAAAAATTAAATATGCTTTTATCTGCATTTAAAAGGGGTTTTATTTTCTTCCAGGAATTCAGTGAGCTGTTTATACTGTTTTCAACTAAACCACCACTAAGATTTAGTGATACATGTGAATCTTTTTCATTGACTTTATTATGGAATAG-TTTGAGATACACTGAAGAATATCAGAAGATAGTAATACTTATTTTACCTGAAAACTTTCTTGAAATTTCAGAAAATATATTC-TACTAGAGAGTACAGATTTCCAGAAAATGT-AACCAAATGGAAAAATTTGTCTTTGAAATATAATAGTATGCCGCCTCTGGCCTGAAAGACATATATATTAAAAAGCATTTTGAAAACTCACTCTTTTTCTTCTTTGGGGATGGAAGAAAATTGGGCGCTTCCAGAAACTACACTGTCTCAAGACACTTAAATGGTAATCTATATATAGGGCTTTCTTTGAAAGTAGGGAGCACTGTGGTCGGGGAAGGGACACCCAGCCATGTGAGGACAAGTTCAGATTTTCTCACAACCACCTATATCCCACTGTCTCCTAGAAAGCCACAGATTTAATTTTCAACAAGCAAAGTATTTTTGATCATCTAAAACATACAGTAACAACAAAGAATTGTAAATCACATTGGCTGTCCTCAAGTCGCTTATATTGAGAGCCAGAGATTAGGGCATTTGATGTTTCATTTTGGTATGTTTGAGAGTGGAAGATGACACCGATAAAAGTAATCACAAAAGCAAACCAAGGTGATACTCTTTCTCCACACACCTCAAAGGCAGAATTTTATCTAATTTAAACTTATAACCCAGACCACTGCAATTTGTTCATAGTGGGAGGGGTCAGGAGAAATTAATGCAAATGAAAGAAGATATGGACAGGGTTAATAACATTTCTCACTATATTCAATTCAGCCCCATCAGTATGGAACAAAATCCAAATATGCACCCATGAAATACATTCCATGTCAAGTTTTCAGTTGGTTGAAGATTT
>Orycteropus_afer_NW_006921685 Orycteropus afer afer isolate SDZICR_OR568_19922 unplaced genomic scaffold, OryAfe1.0 scaffold00098, whole genome shotgun sequence
---------------------------------------------------------------------------------------------------------------------------------------------------------------------------------------------------------------------------------------------------------------------------------------------------------------------------------------------------------------------------------------------------------------------------------------------------------------------------------------------------------------------------------------------------------------------------------------------------------------------------------------------------------------------------------------------------------------------------------------------------------------------------------------------------------------------------------------------------------------------------------------------------------------------------------------------------------------------------------------------------------------------------------------------------------------------------------------------------------------------------------------------------------------------------------------------------------------------------------------------------------------------------------------------------------------------------------------------------------------------------------------------------------------------------------------------------------------------------------------------------------------------------------------------------------------------------------------------------------------------------------------------------------------------------------------------------------------------------------------------------------------------------------------------------------------------------------------------------------------------------------------------------------------------------------------------------------------------------------------------------------------------------------------------------------------------------------------------------------------------------------------------------------------------------------------------------------------------------------------------------------------------------------------------------------------------------------------------------------------------------------------------------------------------------------------------------------------------------------------------------------------------------------------------------------------------------------------------------------------------------------------------------------------------------------------------------------------------------------------------------------------------------------------------------------------------------------------------------------------------------------------------------------------------------------------------------------------------------------------------------------------------------------------------------------------------------------------------------------------------------------------------------------------------------------------------------------------------------------------------------------------------------------------------------------------------------------------------------------------------------------------------------------------------------------------------------------------------------------------------------------------------------------------------------------------------------------------------------------------------------------------------------------------------------------------------------------------------------------------------------------------------------------------------------------------------------------------------------------------------------------------------------------------------------------------------------------------------------------------------------------------------------------------------------------------------------------------------------------------------------------------------------------------------------------------------------------------------------------------------------------------------------------------------------------------------------------------------------------------------------------------------------------------------------------------------------------------------------------------------------------------------------------------------------------------------------------------------------------------------------------------------------------------------------------------------------------------------------------------------------------------------------------------------------------------------------------------------------------------------------------------------------------------------------------------------------------------------------------------------------------------------------------------------------------------------------------------------------------------------------------------------------------------------------------------------------------------------------------------------------------------------------------------------------------------------------------------------------------------------------------------------------------------------------------------------------------------------------------------------------------------------------------------------------------------------------------------------------------------------------------------------------------------------------------------------------------------------------------------------------------------------------------------------------------------------------------------------------------------------------------------------------------------------------------------------------------------------------------------------------------------------------------------------------------------------------------------------------------------------------------------------------------------------------------------------------------------------------------------------------------------------------------------------------------------------------------------------------------------------------------------------------------------------------------------------------------------------------------------------------------------------------------------------------------------------------------------------------------------------------------------------------------------------------------------------------------------------------------------------------------------------------------------------------------------------------------------------------------------------------------------------------------------------------------------------------------------------------------------------------------------------------------------------------------------------------------------------------------------------------------------------------------------------------------------------------------------------------------------------------------------------------------------------------------------------------------------------------------------------------------------------------------------------------------------------------------------------------------------------------------------------------------------------------------------------------------------------------------------------------------------------------------------------------------------------------------------------------------------------------------------------------------------------------------------------------------------------------------------------------------------------------------------------------------------------------------------------------------------------------------------------------------------------------------------------------------------------------------------------------------------------------------------------------------------------------------------------------------------------------------------------------------------------------------------------------------------------------------------------------------------------------------------------------------------------------------------------------------------------------------------------------------------------------------------------------------------------------------------------------------------------------------------------------------------------------------------------------------------------------------------------------------------------------------------------------------------------------------------------------------------------------------------------------------------------------------------------------------------------------------------------------------------------------------------------------------------------------------------------------------------------------------------------------------------------------------------------------------------------------------------------------------------------------------------------------------------------------------------------------------------------------------------------------------------------------------------------------------------------------------------------------------------------------------------------------------------------------------------------------------------------------------------------------------------------------------------------------------------------------------------------------------------------------------------------------------------------------------------------------------------------------------------------------------------------------------------------------------------------------------------------------------------------------------------------------------------------------------------------GAATTGAAGTAGAACCTACCTCTAGAGCTATTGTAAAGATTTAATCAGT------------------AAATATCCATAAAATATTTTTAATAGGGCCCACTACAAAGTAAACACTCATAA-------CTATTATTATTTCAAATC-TTTTTCTAGCAACAAATA--AAGAAAATTTTCATCCTTCCTATTATATCGATGAGC-----AATTATCTTTCATCACAC-TTTTACTTAGACACCTGTGGTTTCCTCCTTGTATCTTTTTGTCCTGTTCACCC-AACCCACCTTTAAAGAAGAAATTTCAATTGTATTTTCTCCCAAATATCTCATGTCCTGTTCCCTGAACTTGCTTTCCCATTGTCAACCTGGAAGTTG-TTTTTTGTTAGTAACCAAAGA----------------------TTTTTCTCAAATGCATGTACTTTCTACCTATTGGCTTTATGGATATTGCTATACAGTCTGTCTTGGGAAATAAAAAGGGTAAAAGTCTTGGATTTCACAAAACTTTCACAGCTTTTACAT---TTAGTATTTAAAAATCTATTGCGATAACTTTCCTGATACT-----ATGAATTTGCTATAGAAACAAGAACAAATCTTTAAAATCCTAACGTTCTTCGGCAAACTCTAGGCTAGCTGTTGAAGTATGAGAGAGTGTGAGAGCA---CAACACACCACCC-AATATTTTTCAACTATAAATTCATCACATTTAGGGATTTGATG--------------------------AGTAAGGTATTTCTAATCTAGTTCTAAGAACTCTGTTAATACCAGGGATTAGTGAGCAGTATCACCCATGACTTACTACTACCAGTGCCCTATTTTAACAGCTAAATACCCAAGCAATTATTGTGAGATTAAATATATATGTTTGAAGAAACCATTATATTTTTAAATATCCACTAAACA-TTTAATGTCTCTTCTGAGAGGCCACATTTTTAAAAG-------TGAATTTTATCATCATCACTACTT-GGAATTATTTTTGGTTTGGAGATAATTTGGGACCAAA---ATTTTTTGGTCATTCAAGTAACTAACTCACACT-TCTAAGTATGCAGGCTTGGACAAGTTTCTAAATCTCTCTGCATCTAACCTTCTTCATTTTAAATATTGGATGAGTTCTAATTCCTGTCCAACTCTATAAATCTGTATCTA--ATTAAAGATAATAGA----------------GAGCAATAGATATTTTACCTTTT---GCAAGTCTCAATATATATATCTCTGAATATA-TTTTATATGCCAGAACTTATCTTTGAATGTATTTTTTACTAAATATTT----ATTTTTCTCAGATGTTACCAATTATTGTAGCACAGCTTGGAGACCAGGTAAGATTG-TTTTATAATATGGTATTAATTTTATGTCATCTTAGTGAGAAATAATTTAT-CTGCCTCAATTTGCCAGATATTTGCAAAGGTTCCAATTTAATTTGCATGCCATGAACACTGTAGCAATAACAGCTAACATTTACTGAGAACTTACAATGTGCCAAATTCGTTTCTAAG---------------TATTTACCATATTCTCATTTAATCTTC---ACAATTTTTGTAGAAAATATTTTGATTTTCAATTTGAAGATGGGTAACTGGAAATAAGGAGCTCTGATGGTGTAGTGCTTAAGGCATTTGACTACTAACCAGAAGACTGGCAGTTCAAACCCACCAACCACTCCTTGGAAGGAAGACTGGGCAATCTACCTCCATAGAGATATTGCCTCGGAAACTCAAGGAAGGGTTTGACTCAAAGGCAGTGAGTTTGGCTTGGTTTTGGTTAACTGGAAATATTTACAAATAGTTGGTATATGTCATAGAAGAAGCAACTAGTCAAATATTTAAACCAAGCTGTTAATTAAAA----AGTTAATGGAATTGATATAATGATTCCTATGATTTATTTTTTAATCTCAACCATATTT-TTAACTACATATGTTTTCCCAAGAAACGTTACACAAAACTTTCTCTCCTCTCCTATTTATCTTTAAGAAAAGTAATTCTTGAGATCATTGATAAAATTACCAAGGTCCAA-ATCAAATATCAATATCAGATGACAGCTTTTACTTCTGAAAACAGAATTGAGTTTAAGATTTTATATCAACTTCTAATTCCACATCTAAGAACATATCTCAAGAAAATAATCTGAAATATAGCAAAGAGTTATGCCCAAATACATCATTAA-AATAATGTCTATAACAGAGGAAAATATTTGAGTGCTACTTACATTTACAGCAAAAGGAAAAAATTTAAGTAAAC--TGCAATATACGAGCAAGTATCATGTGGCCATTCAAAATTATATGCACTAAAATGTGTCAATAACATGATGAAATGATGGTTGCATAATCTTAAAAGA------TGAGACACA---------------AAATGGTATAAATAACATGCTTTCTGTTATGTAAAAAAGAAATATGTGGTAAATGTCTGAAAGAAAATACATCAAA--TAGCATGCTGGGATTGTGGCTTTTATTTTTTCTTTCCATTGCTTTCCATATTCTTCAAATTTCCTCTAATATGCATGTTGTTGTTGTTGTTATGTGCCGTGGAGTCAGACCTGACTCATAGCGACCGCTCCTTGGGTTTCCAAGGCAGTGTCACTACGGAAGTAGATTGCCCAACCTTCCGTCTGAGGGGTGGCTGGTGGGTTTGACCTGCCAGCCTTCTGGTTAGCAATCAAATGCCTCAGGTACTACGCTACCAGAGCTCCACCCAATATGCATAGATTACATAATAATCATAAAATAT---ATTTTTTAAAGATATATGATCTCACATGACTTAAATAATACATATTAGCCCTACAATATTATATGGTGCCTTGGATTTTATGATATAAATAACAAAGGAAGTTTAAGACACTGTGGAAAACATAAAATCTTTTTTTAAAAACCATG-AAGTATTTAAATGTTTGAGTTGTGTGCTACGTG--TTGCCTATAATATATTAAAGTGTCTCTAATAACTTGTATTTATCATTTG-CTTCTAGGGTACTATTATAAACTCAGAGGAATTGGTAAAAAAAAAAAAAAAAAGTTACTAAAATTTCACATTATTTTTATTTCCTACCACCATTCTGTTTTCTGTCCTCACATACCTTCTCTTGCCCACAA-GCCTGGGTCTGGTGCACATTACAAGAGACCGACTATTTTTAATGGGTCCT--AATTAGATTATCCTTTCTCTAG--CAGGCATTTCATCATTCTTCTCCAGCTACTTTTCCTTTATTTTGACCTAACTTTTTTCCCCTATATTGTTGTTAAATTCAATTCTATACGGAAAGCCAGCGCATATAATTTTAAACTTTATATTGATTAGAATTCAGAATTTAAAACTATTGAAATGCATACCAAACCAAAAACCAAACTCATTGCCTTCCAGTCGATTCAGCTCATAGCAAGCCCTCCTTGGATTTCCAAGGCAGTATCTCTACAGAGATAGATTGCCCGATCTTCCTTCTGAGGAGTGGCTGGTGGGTTTGAACCTCCAGCCTGCTGGTTAGTAGTCAAATACCTTAGACTCTATGCCACTAGAGGTCCTCCTGAAATGCATACAGATATAGAATAATATAAATATTGATACTTCTTAC----AAAGGTCATTCTCTTGAGTTGGATATTTCATTAGGATGAGAAAGTATATTCTTTGTCTAGCATCTGATAGTGGTTAATCAACTCTTCCCTAAA--CACATAAATAACTAAAAGGCTAAGGCTAAATGAAGCCTATCTTACCATTCCTAGGCACTTCTATGCATTCCCC-CATTTTTAGGGGAAATGACTAGAACTAACATGATTTCTAAACATGACAACAGAACTAAGGAATTGAGGAAATGTCTACGAACACAGATTTTTGTTAACATTTGTTAACATTTGATAACATTCGTTATCTCTTTTTGATATATTGAGGTGGTATAAATAACATGACTTCTATTATGTAAAATCTCTTTTCATAAAAAAGAGATTTGACATATTGTCCTTAAATAATAAATAAATAAATAATGAAGTTAGTGTCTATTTTGTTAACATTGGTATATGAACACCCACATTTACCA-TTTACTAAGCCTCTTTTGTATAATAAGCACCTCAACAGATCTTTTACATACATATCCTTTAACCCTCACCAAACTATACAGTAGGAGCTCTGGTGGCGTG------GTGCCTAA----------------------GGCATTTGACTGCTAATCAGAAG----------------------------------------------------------------------------------------------------------------------------------------------------------------GCTGGTGATTTAACTCACCTTTATAGATAAAG------------AGAAAGCTTAAGCAATTTAAGTCCTAAAA-CAACAAAAGATTGGGTTTAGATCTAAAACCAGTTTTCTATCCACTATATCAGTGATATACAAACTTTTTTTTTTAGTATAACCCACAGTACCAATTACATTTTCATGCAAATCA----------ACCCATACAAACACACAAGTTTAAGAA-------TATCTTTATTATATGAAATGCCCTCTAGTAATTTATGATATATTCTCT--TTATTTTTTAATGATAGTCATCACCTACCTTTTTTTATTTCAACACTGTAGTAGTCACACTACTAATTTGAAAAATTCTGCATTCTATACCTGTCTGTCATCCAGCACAAGTCTAATTCTGCTTTCAGTACCTCTTAAAGCTAAGACTATGCTTCCCAAACTTC----TGGACCACCAAATCAGCAACCCTTGGGGTACTAGTTAGAAATGCTGATCACTGGATCCTGCCCCAGACTTGTTCATTTCAGAATCTCTAGCAATGGAACCTGATAATCTGCCTTTT-AACAAATTCCTCACATGGTTCTTATGCAAACTAAAATTTAAGAACCA---------------ATTTCAAGG-AAATGACTCTGTATCTTAATTATG----AGCCCTCAACATGTTTTACTGTATGAGAACACAATCTTTAGTGCTAA---TACCGTAAAACTAATTCCTGCCTGTACTCTCTCCACAGCCA------ACAAAATCAATTTCACCTTAAGAGAAAGTT-TCACAGCATTTTTTTTTTCCAGGAAGAAAAAAAGAAGT-----GTAATAGTATTCATTACCAGTGTGCAAATTATTGATAGTTCAGTAGAGAAGAATTCT-TTAAATAACCTCAAGGAACACACAAGTGACCAAAATGCCAAGAGAAATATATTTCTAACTCAGTATTTCAAAGCTTTTTAAAAATACATCCCAAAATAAAATAAGTTGAAGGAGTACAAGCTTTGAG--GAAGAGGACTGATTAATCTACTTGAATTAGTTTTTTCATTAATTTTTAATCCCCTTTATTATTTT----------------------------------------------------------------------------------------------------------------------------TTTAAAACTAATT-------------------------------------------------------------------------------------------------------------------------------------------------------------------------------------------TTTATGGGCAAAAGATAAGCTATGACTTAGGTAAATAGCAGAGCTC-CCCATAATAATTGTATGGAATTTTTGCCTCAGTTCTACCTACAGAGATACTTGATAATAGCAAATTA--CATTATTCCTTTTCCTGAAACTGGCTTGATTCTTGCTTCCCTGTTCTGAAGAAAATGCAGCAT-------AGCAAGGAATCTTAATAATGAAACCAGCCTCAGGCTTGGCTCAGAAGAGAGAGGCATTTCCTCTGAGAAATGCTAAACCACTGGTGTTCCCTCTGACTTTATCCTCCTTGTCCTACTCTTTCTATACAAACTTGTTGCCTTCAAAAGAGAAAAGGTAGGTTGTTCAGCCCTGGAG-GTGTTCCTTTTGACTTTGTTTTCTGTTTCACTCTTTCATTATAGCCAGTGGCCCCACAAATCTTCACAGGCCTCCTCATCCAGCCCTTGTTCCA-GGAGCCACCCTGCCTACCAATCAGGCAAGGGCTACTCCAGAGATCCAGGACGGAATCCTTCCCGCAGAACAAGCAGGAATAAATCATGCCATCCAGCAAACCCCAGAAGGTCACCTCCCAACTTCCAGTGGCACAAATGATATGTTTGGAGTGACCACTCCTGCTGACTTCCAAAGGGACATGTACACCACTGAGGAAACTACCACTGAATCACCAAATGGTAAATTCTCTGAAGCTGGAAA------------ATGAAAATCCTCTGTGGAG-AGGAAAGGAGAGTGTTTTCTCTTGCCTTAACAAATACACATC--AAAGAAAATAAGGAAACCCTTTACCCATTCACAGTTGATTCCAATAATAAGAGGAAATATTTTAACCGA-ATCCTAGGTTTGAGG-TGTGTCACTAACTCTATGT-TATTAACCATGAAAAAGAAAAAGACATTTAATTGCTGGAATAACATACTTTCCATGTTAGGTCAGAGCAGGAAATATTTGAAAGCAGATTTT--TCTTCTCCTCTTACTATTCCCTTCTCCGTAAACACTGGCCCACAGCAGATGTTGTTAATCAATTATGGTATTCTTTTCCACTCCACTGATCCTGAATGACCCTCAGAAGCATCTTAATGTAGTGCTACAACCAGGCACTAGTAGTAGACTACTAGTTATTATAGTACTAGATGAATTAGAACCTTCTGGTGTAGTGCCTAAGGCATTTGACTGCTAACCAGAAGGCTGGTGGTTCAAACCCACCAGCCACTCCTCAGAAGGAAAGTTGGGCAATCTACTTCCATAGTGATATCACCTCAGAAACCCAAGGAGGGGTTGCTATGAGTCAGAGCCAACTCCACAGCA-GTGAATTTGGTTTGGTTTTTCTGCCAGTATCCTCACATGGGCCTAATGAAATATTTCAAAAATAAGCTCTAACACAAGCA--AACAAGCAAAGATAATCATTT--------TGGCAGTCTAGAAACAAGTGTCTTTGGA---GAAAAAAGAATGACTTGATATTGATATTCCT---------------------------------GTTCCTGGGTACAGGTGGG------AACTG--ATCTCAAGTCAAAATGTAAAAATTAAATATGCTTTTATCTGCATTTAAAAGGCATTTTATTTTCTTCTAGGAGTTCAGTGAGCTGTTTATAATGTTTTCAACTAAACCACCACTAAGATTTAGTGATACATGTGAATCTTTTCCTTTGATCATGCTACAGAATAGA-TTGAGACACACTGAAGAATAATAGAAGGAATTAATACTTATTTTACCGGAACATTTTTTTAAAATTTTAGAAAATATATTCTATCTAGAGAACACAGACTTTGGGGAAAAAATAACTAAATGGAAAACTTTGTCTTTGAAATGTAATATTATA------------------------------------------------------------------------------------------------------------------------------------------------------------------------------------------------------------------------------------------------------------------------------------------------------------------------------------------------------------------------------------------------------------------------------------------------------------------------------------------------------------------------------------------------------------------------------------------------------------------------------------------------------------------------------------------------------------------


###AARDVARK DSPP
>Homo_sapiens_NM_014208 Homo sapiens dentin sialophosphoprotein (DSPP), mRNA
-------------------------------------------------------------------------------------------------------------------------------AUGAAGAUAAUUACAUAUUUUUGCAUUUGGGCAGUAGCAUGGGCCAUUCCA------------------------------------------------------------------------------------------------------------------------------------------------------------------------------------------------------------------------------------------------------------------------------------------------------------------------------------------------------------------------------------------------------------------------------------------------------------------------------------------------------------------------------------------------------------------------------------------------------------------------------------------------------------------------------------------------------------------------------------------------------------------------------------------------------------------------------------------------------------------------------------------------------------------------------------------------------------------------------------------------------------------------------------------------------------------------------------------------------------------------------------------------------------------------------------------------------------------------------------------------------------------------------------------------------------------------------------------------------------------------------------------------------------------------------------------------------------------------------------------------------------------------------------------------------------------------------------------------------------------------------------------------------------------------------------------------------------------------------------------------------------------------------------------------------------------------------------------------------------------------------------------------------------------------------------------------------------------------------------------------------------------------------------------------------------------------------------------------------------------------------------------------------------------------------------------------------------------------------------------------------------------------------------------------------------------------------------------------------------------------------------------------------------------------------------------------------------------------------------------------------------------------------------------------------------------------------------------------------------------------------------------------------------------------------------------------------------------------------------------------------------------------------------------------------------------------------------------------------------------------------------------------------------------------------------------------------------------------------------------------------------------------------------------------------------------------------------------------------------------------------------------------------------------------------------------------------------------------------------------------------------------------------------------------------------------------------------------------------------------------------------------------------------------------------------------------------------------------------------------------------------------------------------------------------------------------------------------------------------------------------------------------------------------------------------------------------------------------------------------------------------------------------------------------------------------------------------------------------------------------------------------------------------------------------GUUCCUCAAAGCAAACCACUGGAGAGACA---UGUCGAAAAAUCCAUGAAUUUGCAUCUCCUAGCAAGAUCAAAUGUGUCAGUACAG----------------------------------------------------------------------------------------------------------------------------------GAUGAGUUAAAUGCCAGUGGAACCAUCAAAGAAAGUGGUGUCCUGGUGCAUGAAGGUGAUAGAGGAAGGCAAGAGAAUACCCAAGAUGGUCACAAGGGAGAAGGGAAUGGCUCUAAGUGGGCAGAAGUAGGAGGGAAGAGUUUUUCUACAUAUUCCACAUUAGCAAACGAAGAGGGGAAUAUUGAGGGCUGGAAUGGGGACACAGGAAAAGCAGAAACAUAUGGUCAUGAUGGAAUACAUGGGAAAGAAGAAAACAUCACAGCAAAUGGCAUCCAGGGACAAGUAAGCAUCAUUGACAAUGCUGGAGCCACAAACAGAAGCAACACUAAUGGAAAUACUGAUAAGAAUACCCAAAAUGGGGAUGUUGGCGAUGCAGGUCACAAUGAGGAUGUCGCUGUUGUCCAAGAAGAUGGACCUCAAGUAGCUGGAAGCAAUAACAGUACAGACAAUGAGGAUGAAAUAAUUGAGAAUUCCUGUAGAAACGAGGGUAAUACAAGUGAAAUAACACCUCAGAUCAACAGCAAGAGAAAUGGGACUAAGGAAGCUGAGGUAACACCAGG---------------CACUGGAGAAGAUGCUGGCCUGGAUAAUUCCGAUGGGAGUCCUAGUGGGAAUGGAGCAGAUGAGGAUGAAGACGAGGGUUCUGGUGAUGAUGAAGAUGAAGAAGCAGGGAAUGGAAAAGACAGUAGUAAUAACAGCAAGGGCCAGGAGGGCCAGGACCAUGGGAAAGAAGAU---------GAUCAUGAUAGUAGCAUAGGUCAAAAUUCAGAUAGUAAAGAAUAUUAUGACCCUGAAGGCAAAGAAGAUCCCCAUAAUGAAGUUGAUGGAGACAAGACCUCCAAGAGUGAGGAGAAUUCUGCUGGUAUUCCAGAAGACAAUGGCAGCCAAAGAAUAGAGGACACCCAGAAGCUCAACCAUAGAGAAAGCAAACGCGUAGAAAAUAGAAUCACCAAAGAAUCAGAGACACAUGCUGUUGGGAAGAGCCAAGAUAAG---------------------------------------------------------------------------------------------------------------------------------------------------------------------------------------------------------------------------------------------------------------------------------------------------------------------------------------------------------------------------------------------------------------------------------------------------------------------------------------------------------------------GGAAUAGAAAUCAAGGGUCCCAGCAGUGGCAACAGA---AAUAUUACCAAAGAAGUUGGGAAAGGCAACGAAGGUAAAGAGGAUAAAGGACAACAUGGAAUGAUCUUGGGCAAAGGCAAUGUCAAGACACAAGGAGAGGUUGUCAACAUAGAAGGACCUGGCCAAAAAUCAGAACCAGGAAAUAAAGUUGGACACAGCAAUACAGGUAGUGACAGCAAUAGUGAUGGAUAUGACAGUUAUGAUUUUGAUGAUAAGUCCAUGCAAGGAGAUGAUCCCAAUAGCAGUGAUGAAUCUAAUGGCAAUGAUGAUGCUAAUUCAGAAAGUGACAAUAACAGCAGUAGCCGAGGAGAUGCUUCUUAUAACUCUGAUGAAUCAAAAGAUAAUGGCAAUGGCAGUGACUCAAAAGGAGCAGAAGAUGA---UGACAGU---GAUAGCACAUCAGACACUAAUAAUAGUGACAGUAAUGGCAAUGGUAACAAUGGGAAUGAUGACAAUGACAAAUCAGACAGUGGCAAAGGUAAAUCAGAUAGCAGUGACAGUGAUAGUAGUGAUAGCAGCAAUAGCAGUGAUAGUAGUGACAGCAGUGACAGUGACAGCAGUGAUAGCAACAGUAGCAGUGAUAGUGACAGCAGUGACAGUGACAGCAGUGAUAGCAGUGACAGUGAUAGUAGUGAUAGCAGCAAUAGCAGUGACAGUAGUGACAGCAGUGAUAGCAGUGACAGUAGUGAUAGUAGUGACAGCAGUGACAGCAAGUCAGACAGCAGCAAAUCAGAG-AGCGACAGCAGUGAUAGUGACAGUAAGUCAGACAGCAGUGACAGCAACAGCAGUGACAGUAGUGACAACAGUGAUAGCAGCGACAGCAGCAAUAGCAGUAACAGCAGUGAUAGUAGUGACAGCAGUGAUAGCAGUGACAGCAGCAGUAGCAGUGACAGCAGCAACAGCAGUGAUAGUAGUGACAGUAGUGACAGCAGCAAUAGCAGUGAGAGCAGUGAUAGUAGUGACAGCAGUGAUAGUGACAGCAGUGAUAGUAGUGACAGCAGUAAUAGUAACAGCAGCGAUAGUGACAGCAGCAACAGCAGCGAUAGCAGUGACAGCAGCAACAGCAGUGACAGCAGUGAUAGCAGUGACAGCAGCAACAGCAGUGACAGUAGCGAUAGCAGUGACAGCAGCAACAGCAGUGACAGCAGUGAUAGCAGUGACAGCAGUGAUAGUAGUGACAGCAGCAACAGCAGUGAUAGCAACGACAGCAGCAAUAGCAGUGACAGCAGUGAUAGCAGCAACAGCAGUGAUAGCAGCAACAGCAGUGAUAGCAGUGAUAGCAGUGACAGCAGUGAUAGCGACAGCAGCAAUAGCAGUGACAGCAGUAAUAGUAGUGACAGCAGCGAUAGCAGCAACAGCAGUGAUAGCAGCGACAGCAGCGAUAGCAGUGACGGCAGUGAUAGCGACAGCAGCAAUAGAAGUGACAGUAGUAAUAGUAGUGACAGCAGCGAUAGCAGUGACAGCAGCAACAGCAGUGACAGCAGUGAUAGCAGUGACAGCAACGAAAGCAGCAAUAGCAGUGACAGCAGUGAUAGCAGCAACAGCAGUGAUAGUGACAGCAGUGAUAGCAGCAACAGCAGUGACAGCAGUGAUAGCAGCAACAGCAGUGAUAGCAGUGAAAGCAGUAAUAGUAGUGACAACAGCAAUAGCAGUGACAGCAGCAACAGCAGUGACAGCAGUGAUAGCAGUGACAGCAGUAAUAGUAGUGACAGCAGCAAUAGCAGUGACAGCAGCAACAGCAGUGACAGCAGUGAUAGCAAUAGCAGCGACAGCAGUGACAGCAGCAACAGCAGCGAUAGCAGUGACAGCAGUGAUAGCAGUGACAGCAGUGACAGCAGUGAUAGCAGCAACAGCAGUGAUAGCAGUGACAGCAGUGACAGCAGUGAUAGCAGUAAUAGUAGUGACAGCAGCAAUAGCAGUGACAGCAG---CAACAGCAGUGACAGCAGCGAUAGCAGUGACAGCAGCGAUAGCAGUGACAGCAGCGAUAGCAGUGACAGCAGUGACAGCAGCAAUAGCAGUGACAGCAGUGACAGCAGCGACAGCAGUGAUAGCAGUGACAGCAGUGACAGCAG---CGACAGCAGUGAUAGCAGUGAAAGCAGUGAUAGCAGUGACAGCAGCAAUAGCAGUGACAGCAGCGAUAGCAGCGACAGCAGCGACAGCAGCGAUAGCAGUGACAGCAGCGAUAGCAGUGACAGCAGUGACAGCAGCAAUAGCAGUGACAGCAGUGACAGCAGCGACAGCAGUGAUAGCAGUGACAGCAGCAACAGCAGUGACAGCAGUGACAGCAGUGAAAGCAGCGACAGCAGUGACAGCAGCGACAGCAGUGACAGCAGCGAUAGCAGCGACAGCAG---CGACAGCAGCGAUAGCAGUGACAGCAGCAAUAGCAGUGAUAGCAGCGACAGCAGUGAUAGCAGUGACAGCAGCGACAGCAGCGAUAGCAGCGACAGCAGCGAUAGUAGUGAUAGCAGUGACAGCAG---UGACAGCAGCGACAGCAGUGACAGCAGCGACAGCAGUGACAGCAGCGACAGCAGUGACAGCAAUGAAAGCAGCGACAGCAGUGACAGCAGCGAUAGCAGUGACAGCAGCAACAGCAGUGACAGCAGCGACAGCAGUGAUAGCAGUGACAGCACAUCUGACAGCAAUGAUGAGAGUGACAGCCAGAGCAAGUCUGGUAACGGUAACAACAAUGGAAGUGACAGUGACAG---------UGACAGUGAAGGCAGUGACAGUAACCACUCAACCAGUGAUGAUUAGAAC-AAAAGAAAAACCCGUAAGAUUCCUUUUGUGAAAAGUUUGGUAAUGG---GAUAGGAAAAAAAGAUUUCCAAGAAAGUAAAGAAAGGGGAGAAAUAAACAUAAGAC--GUAUGUAAA------------------CAAAAACAACUGGGGGAAUCAAAUCAAACAGUUGGAUUCAGAACCAAG-ACCUAACUCCUGCAGAGACAGACUCUGAAUGCAUGACCUUUGGUACAUGCCUGUUAAUAUUCAUGUUCUGAAAAUAUUUUGUUAAAAGUGUAAAUCUAAACAUAAAAGAACAAUUAAAAUAUUCUUUAAUACUUCACACAGAA
>Trichechus_manatus_NW_004444222 Trichechus manatus latirostris isolate Lorelei unplaced genomic scaffold, TriManLat1.0 scaffold00286, whole genome shotgun sequence
GAACAAAA---CAAGGCATTACTGTGGTTATCATTTTTTACTTT-----------ATAAGTAATTCTGTGCTGTC----TTTTTTTTAAAC------AGCCATTG---ATTAATATTCTTAGAGAAAATGAAGATAATTATGTACTTTTGCATTTGGGCAGCAGCATGGGCCATTCCAGTAAGTATACCTTCTTC-AAAAACCTCCTTACTGTGCTGT-GTCTTTTAACCGTACATAAATTT-TTTTTCCTTAGACTTTGTAGCTAAGTTGAATCTAAACACTTAGATTTGCATTGAAGACTTTACAAGGTACCTTTAGGGTCTCAATAAAACCAAACATGCCCTCCAATTAATATTCTGATTCTTCCAACTGACACTCATGTCTTGTCAGAAGGGTACTTATTTTAAAAATTCATTCAGATTAATTTGCATCTGATGCTCAGAAGTCATGGAGACTTTATCCATCTTTGCTTCCTGCTTTATGAATTTCATTTTAATAGCAATGAAGTCTCTATTGTTCAGAAAGTTTCCAAGAAAGAATATA--AGGAAAAAAAAGGATT--TTTTAAAATATATGAGAAAAGCAATGTTTCTCTCATAGAGTTATTGTTTATATC--TCTATAAAATTAATGATACGCTCACTGTGGAAAATCTGGAATATACAGGTAAACACAG-----ATAAAATTAGAAAAATGAAACCATTTATTATTTTATTAGCCAGCTCCCATGATTAACATTTTGGCC------------------------------------------------------------------------------------------------------------------------------------------------------------------------------------------------------------------------------------------------------------------------------------------------------------------------------------------------TATTCTCAGAATATCAAA-ATTTTGGTATTTATGTAGTCGAGAATTTTCTCATGTGTGTCTCAAATGTGCTCCTGAAGAGCACAGAAGTAGCATATTTCTTAATTTTGTTTCTGCACCAGCTCCGGTCACACCTACTACTCTTCTTAGGGGCCTTGTGCTATTGCAAGAGGCTCATTGTACATGAACACCAAAGGTCTACCTCTTTTTCTTTAGAGAAGATGATTTTCCTTC-----------------------------------TACAATTAGTAAGACCATTGGG--AAAAATATCTGTATGCTG--GCTTAAACCCTGTAAAAAATCACTTCTCTTTTCTACCTAATTAGATTGTATTTTGGCCTTTGTCTCCT----------------------------------------------------------------------------------------------------------------------------------------------------------------------------------------------------------------------------------------------------------------------------------------------------------------------------------------------------------------------------------------------------------------------------------------------------------------------------------------------------------------------------------------------------------------------------------------------------------------------------------------------------------------------------------------------------------------------------------------------------------ATTTTTT-----------TCTTTTCT----------------------------------------TTTTTG---------------------------------------------------------------GCCTCA----------------------------------------------------------------------------------------------------------------------------------------------------------------------------------------------------------------------------------------------------------------------------TTTAGGAA-----------------------------------------------------------------------------------------------------------------------------------------------------------------------------------------------------------------------------------------------------------------------------------------------------------------------------------------------------------------------------------------------------------------------------------------------------------------------------------------------------------------------------------------------------------------------------------------------------------------------------------------------------------------------------------------------------------------------------------------------------------------------------------------------------------------------------------------------------------------------------------------------------------------------------------------------------------------------AAGAAATGCATG---------------------TGTCTGTGT--------------------------------------------GTGTGTG--------------------------------------------CCCACACG-------------------------------------------------------------------------------------------------------------------------------------------------------------------------------------------------CATGCATACACATGCACACATATGTACTCAAAATAATTTTTCATTTTGCAATATTTTTGCTTTGACAGGTTCCTCAAACCAAACCCTTGGAGAGACATGCTGTTGATCAATCTTTGAATTTATATGTACTAGCAAAATCCAGTGTGCCAATACAGGTATAGAATATTTTCTGTTTCTAAGCTTTCTTTAGATTCCATTAACTTCCCCCAAATTTTCATCCATCTTTTGTTTGCTTTACTTGAAGATGGAATCCATAATGTATTTTCAATTGTTACTCTCTTTCAGGATGAGTTAAATGCCAATGACACCACCAAAGAAAATGGTGTCCCCATGCATGAAAGTGAAAGAGGAAGGCAACAGTATACAGAAAACAGTTGCAAAGGAGAGGGGAATGGCTCTGAGTGTGCAGAAATAGGAGGAAAGAGTTCTTACACACATTCCATGTTAGCAGATGCAGC---AAATATCGAGGATGAGAATGGGGGCACAGAAAAACCAGAAACATACGGTCATGATGCGATACATGGAAATGAAGATAACATCACAGTAAGTGGCATCGGAGGAAAAGTAAACATCATTGACAACGTTGGAGCAGCAACTGTGAGCAATGTTAATGGAAATACTGATAAGAATATAATAAATGGGGATGTAGGAGATCCAAGCCAGAGTGAGAATGCCACTGTTGTCCCTGAAGATGGAAATCAAGTAGCTGGAAGCAATAATAGTACAGACCACGAGGATGCAATAAATGGGAATTCCTGGGGAAATGAGAGCAATACAAATGAAATAACACCTCAGAGGGAAGGTGAGATACATGGGAATAAGGAGGCTGCAGCAACTCCAGGGCGAAGAGGAACTGACAATGGAGAAGGTACTGGCCTGAGTGATTCTGATGGGAGTCCTAGCGGGAATGGAGCAGAAGAAGATGAAGACAAGGGCTCTGG---TGATGAAGATGAAGACACGGGGGATGGAAATGAGGGTGCCGATAACAGCAATGGCCAGGAAGGTCAGGGTAATGGAAAAGAAGACAATGAAGAAGGCAATGACAATAGAGTAGGTCAAAATTCAATCAGTACTGAAGATGATGACCCTGAAGATAAAGAAGATCCTCATAATGAAAATGATGGTGACAACACCTCCAAGAGTGAGGAGGATTCTGACGGTATTCCAGAAAACAACGATGACAAAAGAATAAAGAACATCAAAGAACTCAATCACAAAGAAAGTAAAAGTGTGGACAATGGAATCACTGCAGAATCAGAGCCAAGCACTGCTGGGAAGAGCAAAGATAAGGTTAGTTTGTAAAACTGATTTTTTCAACACAGTTTAAATCCTCCC----CCCCACACCACTGATGATCAGCACAACAATAAATCATGACAAGCACCCGTGTACTGTGTATATTTACACACAAATTACTTGAATATTTAAATGTGAAAGATAGAGCCATTACTTGACTTTGATATAGAACAATCTTGAAAATCAAGCATTTCTGAAGATTTGGTTACAATTCTAGAAAATATCTTATGCTAAATTGTGGATGCATCATGTAACTACTTACGAAAGTTCCCACTTGGCAGAAATGTGGATGGATTTTTGTAGGACCTAAACACCAGAG--CTTTCAAGTACTGAGTAAGGCATATTTT-ACAAATAACTGCTTCTGAAGTAATGGCAGT-TAACTCATGTTTGTCTGGATGCTTTCTTTCCCCAGTCGGTCTCCCTCAGACCAATGCAATTCTGCAGCAAAACATTCACTAATCAATCATTCGTTTCTCTATTGTTT-TATAGGGAATAGAAATTAAAGGCCCCAGCAGTAGCAACAGAAATAATATTGCCAGAGAAGCTGGGAAAGTCAACGAAGATAAAGAGAGTAAAAGACAACATGGAACGATCATGGGCAAAGGAAATGTCAAGACACAAGGAGAGGCTGACAACATACAAGGACCAGGCCAGAAATCAGAACCTGGAAATAAGGTTGGACACAGCGAAACTGGCAGTGACAGTAATAGTAATGGATATGACAGTTATGAATTTGATGATGAGTCCATGCAAGGAGATGACCCCAATAGCAGTGATGAGTCTAATGGCAATGATGATGCCAATTCTGAGAGTGACAATAACAGCAGGAGTCGAGGAGATGCTTCTTATAACTCTGATGAATCAACTGATAATGACAATGACAGTGACTCAAAAGGAGACAGAGATGATGCTGAGAGTGACGACAGCACACCAGACGCTAACGATAGTGACAGTAATGGAAACGGTAACAATGGGAGTGAAAACAATGGCAAACCAGAGA---------GTAAATCAGACAGC------------------------------------------AGTGACAGCGGTGACAGTGACAGCAA----------------------------ATCA--------GACAGCAGTGAGAGCAGTGA------------------------------------TGGTGACAGCAGTGATAGCAGTGACAGCAGTGA------------CAGTGACAGCAAATCAGACAGCAG----TGAGAGCAGTGACAGCAGTGATAGTGACAGCAAATCAGACAGCAGTGAGAGCAGTGACAGTGACAGCAGTGACAGCAGTGACAGCAGTGAC------------------------------------------------------------------------------------------------------AGTGACAG-------------CAAATCA--GACAGCAGTGAGAGCAGTGATGGTGACAGCAGTGATAGCAGCGACAGCAGTCATAGCAA-------------------------------------------ATCAG--ACAGCAGTGACAGCGGTGATAACAGTGACAGCAA-------------------------------ATCAG--ACAGCAGTGACAGCAGTGATAGCAGTGACAGCAGTGA------------------------------------------------CAGTGACAGCAA----------------------ATCAG--ACAGCAGTGA---CAGTGACAGTAGTGACAGCAGTGACAGTGACAGCAGTGAGAGCAGTGACAGCAGTGAGA---------------------------------------------------------------GCAGTGATAGTGACAGCAA-------------------------------------------------ATCAG--ACAGCAGTGACAGCAGTGATAGCAGTGA---------------------------------------------------------------------------------------------------------------------------------------------------------------------------CAGTGACAGCAGTGACAGCAGTGACAGCAA-------------------------------ATCAG--ACAGCAGTGACAGCAGTGATAGCACTGCCAGTGACAGCAGTGACAGCAAATCAGAAAGCAATGACAGTGACAGCAA----ATCA--GACAGCAGTGAGAGCAGTG---------------------GCAGTGACAGCAGTGATAGCAGCGACAGCAGTCATAGTAAATCAGACAGCAGTGACAGTGACAGCAAATCAGACAGCAGTGACAGCAGTGATAGCAGTGACAGTAA----ATCA--GACAGCAGTGAGAGCAGTGACAGCAGTGATAGTGACAGCAACTCAGACAGCAGTGATAGCAGTG---ACAGTGATAGCAGTGACAGCAGTGACAGCAAATCAGACAGCAGTGATAGTAGTGACAGCAGTGAAAGCAGTGATAGTGACAATA--AGTCA-------GATAGCAGTGACAGTAA----ATCA--GACAGCAGTGACAACAGTGATAGCAGCGACAATAGTGACAGTAGTGATAGTAGTGACAGTAGTGACAGCAGTAAGAGCAGTGATAGCAGTGACAGTAGTGACAGCAGCGATAGCAGTGACAGCAATGACAGCAGCAACAGCAGTGACAGCAGCGACAGCAGTGACAGCAGCAACAGCAGTGACAGTAG---TGACAGCAGTGATGGCAGTGACAGCAGCAATAGCAGTGATAGCAGTGACAGCAGTGATAGCAGTGACAGCAGTGATAGCAGCAACAGCAGTGTCAGTAGTGGCAGCAGCAGTAGCAGTGACAGTAG---TGACAGCAGTGACAGCAGCGA---TAGTGACAGCAGTGACAGTAGTGACAGCAGTGACAGTAGCAATAGCAGCAACAGTAGTGACAGCAGTGACAGTAGTGATAGCAGTGACAACA---------------------ACAGCAATGACAGTACATCTGACAGTAGTGATGAGAGTGACAGCAAGAGCAAGTCTGGTTATGAAAACAACAATGGAAGTGATAGCGACAGTGACAGTGATGACAGTGAAGGCAGTGACAGTAATCATTCAACCAGTGATGATTAGAAC-AAAGAAAAAAACCACGAGATTTCTTTTCTGAAAAGTTTGGCAAATAATTGATAAGAAATAAAGATTTCCAAGAAAGTAAAGAAAGGGGAG-------------------------------------------------------------------------------------------------------------------------------------------------------------------------------------------------------AGAGCAA------------------------------
>Orycteropus_afer_NW_006924712 Orycteropus afer afer isolate SDZICR_OR568_19922 unplaced genomic scaffold, OryAfe1.0 scaffold03125, whole genome shotgun sequence
GACCAAAA---CAATGCATTACTATGGTTATCATTTTTTTTCTT-----TGCTTTATAAGTAATTTTGTGTTCTC------TTTTTTAAAT------AGCCATTG---ATTAATCTTCTTAAAGAAAATGAAGATAATTATATATTTTTGCATTTGGGCAGCAACGTGGGCCATTCCAGTAAGTATGCCTTCCTC-AAAAACCTCCTTACTATGCTATT-TCTTTTAGACTTACAT--TTTTTTTTCCCCTTAGATTGTGTAGCTAAGTCGAGTCTAAACATTTAGATTTG------AGACTTGACAAGTTACCTTTAGGCTCTTAATAAGACCAAACATGTCCCCCAATTCATATTCTCATTCTTCCAATTGAAACTCATGTCTCATGAGAAGTATTCTTATTTTAAAAACTCATTCAGATTAATTTATATCCAATATC--AAAATCATAAAGAC--TGTTCATATTTGCTTCATACCTTATGGATTTCATTCTAATATCAATGAATCCTTTGTTGTTCAGGAAGTTTCTGAGAAAGAATATAAGAGAAAAAAAAAGGATTTGTTTTTCAGTTTATGAGAAAAGCATTGTTTTTCTCATAAAGTTATTGTTCATATCTATTTATAAAAGTAATGATATACTCAATGTGGAAAATTTGGAATATACAGGTACAAAGAGATAAAATAAAATTAGAAAAATGAAACCATTTGTGATTTTATTAACTAGCGTCCATGGCTAACATTTTGGTATACACCTACTCCTCGCTTATCAAGGTGGTTAAGTTCCAGGAATTAGGTCATTAAGCAAATATCAACATTACATGAAGATGGAGGATGACTGCATCATTACACGACTGTCAAATCATATTACATAACTGCCAAACTACTGGAAATCATGGCCCAGCCAAATTGATACATAACGTTAGCCATCACAGCCAGTGTTACTCTCACCCCGCACACCTGTGCTCCTTACTGCCAGAAGCAGGCCATTAATGCACAAAATAGTCAGATAGCAGATGGTAGATTTTTACTATTGTAATTGTGAAATGTCAGACAACAAGACAGTTGATAAGTGGGGACTATGTGTATTTTCATAATACCAAACATTTTGATAATTACGTAGTTGAAAAATTTCTCA--TCTATCTCAAATAAGCTCCTGAAGAGCACAGAAATAACATATTTCTTGATTTTATTTCTGCACTTGCTCCAGTCACACCTACTACTCTTCTTTGAAGTCTTGTGCTGTTGCAAGAGTCTTATTGTACAGGAACACCAAAGTTTTCCTTCCTTTTCTTTTTAAAAGATGATTTTCCTTCTACAATTAAGATAAGTGGTCTGGTTAATATTTCAATACAATTAGTAACATCTTTGTGTATAAAATATCTGTATGCCTCCGTTTGAGCCTTGTAAAAAGCCACCTCTGTTTTCTACCCAATTAGATTGTATTTTGGCCTTTGTCTCATGTACATAGATGGGTAAATACAGAGAGATATGTTGTTGTTGTGAGGTGCCGTCAAGTCATCTCCAACTCATAGCGACCCTATGTACAGCAGAATGAAACATTGCCCAGTTGTGAGCCAGCTGCCTGATTCTTGCTATACTTGAGCCCATTGCCACTGCCACCATGTCAATCCATCTCCTTGAGGGCCTTCCCCTTTTTCATTGACCCTCCTCCACCTTACCAAGCATGACATACTTCTCCAGGAAATGGTCCCTTCTGACAACATGACCAAAGTAGACAAAGTCTAGCCATCCTCACCTTCAATGAGCATTCTGGCTGTACTTCCTCCAGGACAGATCTGTTAGTTCTTTTACCAGTCCACGGTACTTTCAGCATTCTTCGCCAACACTACAGCTCAAAAGCACCAATTTTTCTTTGGTCTTCCTTATTCATTGTCCAGCTCTCACATGCACATGAGGTGATTGAAAATACCATGGCTTGTGTCAGGTGAACCTCAGTCCTCAAGGAGACATCTTTGCTCCTTAACACTTGAAACAGTTCCCTCGTGGTTGACTTTCCCAAGGAAGGTTGGGCAATCCTACTTCCATAGTGATACTGCCTCGGAAACCCAAGGAGGGGTCGCTATGAGTCGGGGCCGACTCGATGGCAAACAACAACAACAACAACAACACATCGTCTAATGTCCTGACTGTTGCTTCCATTGGCATCGATTGTAGAACCAAGCAATGTGAATTTTTTGACAACCTCAATCTTCTCTCCATTTATTGTGATGCTGCTCATTGGTCCAGTTGAGAGGATTTTTGTTTTCTTTATATTGAGATGTAATCCATACTGCAAACTGTATTCTTCAACCTTCATCAATCAGTGCCTCAAGTCATCCTCACTTTCAGCAAACAAAGTTGTATTGTCTGCGTATCTCAGGTTCTTAATGATCCTTCCTCCAATCCTGATGCCACGTTTTTCTTCATGTAGTCCAGCTTCTCAGATTATTTGCTCAGCATATAGATTGAATAAGTATGGAGATAGGATACAACCCTAAAGCACTCCCTTCTTGATTTTAAACCATGTAGTGTCCCCTTGTTCTGTTTAAATGACAGCCTCCTCATCAAGGTACAGGTTCCTCATGAGTATAATCAAGAGCTTGGGAATTCCCATTCTTCTCAATGTTATCCATAATTTGTCATGATCCACACAATCAAATGCCTTTGCATAGTCAATAAAACACAAGTAGACATCTTTCTGGTATTCTTTGCCTTGAGCCAAGATCCATCTGACAACAGCTATGATATCCCTTGTTCCATGTCCTCTTCTGAATCCAGCTTGCACCTCTGGAAGTTCTCTGTCAATATACTGCTGCAACCATTTTTGAATTATCTTCAGTAAGATCTTACTTGCATGCGATATTAATGATATTGTTCTATAATTTCCACAATTTGTGGAATCACCTTTCTTTGGAATGGGTACAAATATGGATCTCTTCCAGTCAGTTGGCCAGGTAGCTGTCTTCCAGATCTCTTGGCATAACTAAGTGAGTGCCTTCAGTGCAGCATCTGTTTGTTGAAATATCTCAATTGGTATTCCGTAAATTCCTGGAGCCTTGTTCTTCGCCAATTCCTTCATTGCAGCTTTGACTTCCTCCTTCAGTACCATTGGTTCTAGATCATATGCCACTTCCTGAAATGGATGAAGATCAACCAGTTCCTTTTGGTCCAGTGATTCTGTGTATTCCTGCCATCTTCTCTTGATGTTTCCTGCATCATTCAATATTTTGCCCATTGAATCTCTCAATATTGCAACTCGAGGCTTAAATTAATGGATGTTTGCAGCTGTTTCTCTTCAATTTGAGTCATGCCATGTCAGTGCATATAGGTCCTGTAAGGCTTACTTTAACCAATGTTATTATGGTTGTTTCTACTCTGATGAGGCAGCCCTTTCGTAGTCCTATTTTGAGTGCCTTCTGAACCAAGGGGCCCATCTTCCTGCACTGTGTCAGACAATGTTTCTGAGCTATTCATTAAGTTGCCCAGTAATGTATGAGACAGTGTTTCTTTGCTATTCAGAAGGGTTTCCTTGGCCAATTTTTAAGAAGTGGATGGGCTCCTCCTTCTTCCTAGTCTGTCTTTGTCAGTAAGCTGCATTGAAACTTATGCACTATGTGCAACTCAGTTGGTGTCTGAAACACCAGTGGCACAGACTCAAGCCTCACAGCAATATATAAGCCCCACAGGATGACAAACTGACAGACAAGTTTGTCTCCCTTAGCAGTTCGAAATCTCTGTGCCCTCCATTTAAATAATTCCGACTGGAACCTGCCACTTTGTGGTCCCTGGATGCTCCCTCCCTTTCCTGGCTCTATGGGGCTTGGGGCCTAGATTTCTAGGAAGATATAGATAGATGTAGATATTGTCTTATTTAAGAAAATAAACATGTGTGTGTGCACGCATGTACTCAAAATAATTTTTCATTTTGTAATATTTTTCTTTTGGTAGGTTCCTCAAACCAAACCCTTGGGGAGACATGCTGTTGACAAATCTTTGAATTTACATGTACTAGAAAAACCCAATGTGCCAACACAGGTATAGAATATTTTCTATTTATAAACTTTTATTAAATTCCATTAACTT-CCCAGAATTGTTATCCATATTTTGTTTGTTTTACTTCAAGAAGATACCTGTACCTTATTTTTAATTGTTATTCTTTTTCAGGATGAGTTAAATGCCAATGGCACCGTTGAAGAAAATGGTGTCCCCATGCATGAAAGTGAAAAAGGATGGCAACAGTATACCAAGAACAGCTGCATAGGAGAGAGGAATGGTTCTGAGTGTGCAGAAGTAGGGGAAAAGAGTTCTTACACACATCCCATGTTAGCCAATGAAGAAGAGAATGTTGAGGATGGGAATAGGGCCACAGAAAAACCAGAAACATATGGTAATGATGTGATATATGGAAATGAAGATAACATCACAGTAAATGGCATCAGGGGAAAAGTAAACATCATTGACAACGCTGGAACAACAACTGTGAGCAAGACTCACGGAAATACAGAGAAGAGTACAAAAAATGGGGATGCAGGATACACAAGTCAGAGTGAGAGTGCCACTATTGTCCCTGAAAATGGAAATCAAATGGATGTAAACAATAAAAATACACACCATGAGGATGAAATAAATGGGAATTCTTGTGGAAATGAGGCTGATACAAATGAAATAACACCTCAGAGGAAAAATGATATAAATGGGAATAAGGAGGCTACTCCAAGTCCAGGGCGAGGTGGAACTGACAATGGAGAAAATATTGGCCTGGATGATTCTGATGGTAGTCCTAGTGGAAATGGAGCATATGAAGATGAAGACAAGGGCTCTGG---TGATGGAGATGAAAAAACAGGGAATGGAAAAGAGGTTACTGATAATAACAATGGCCAAGAAGATCAGAGTAATGGAAAACAACAC---------GGCAATGACAACAATGCAGGTCAAAATTTAATTAGTATGGAAGATGATGACCTTGAAGATAAAGAAGATCCTCACAGTAACAATGATGGAAATAACACTTCCAAAAGTGTGGAGAATTCTGGTGGTATTCCAGAAGACAGTGATGACCAAAGAATAGAAAATATCAAAGAACTTAATCACAGAGAAAATAAAAGTGTGAAAAATGGAATCACTGAAGAATCAGAGCCAACTGCTGTTGGGAAGATCCAAGAAAAGGTTAGTTT-TAAAATAGATTTTT--AATGCAGTTTAAGTCCTCCCTTTGT------CCACTGATTATAAGTGCAAAAATAAACCATGAAAAACACCCATGTATCATGCATTTTTGTACCCAAATTACTTGAATATTTAAATGTGAAAGATAAAGTCATTATCACAATTTGATATTGAACAGTCTTGAAAATCAAGCATTTCTGAAAATTTAGTTACATTTCTAGAAGAAGTCTTATGTTAAATTGTGGATGCATCATATAACTATTTACAAAAGTTCCAACATGA-AGAAATGTGGATGGATTCTTATAGAATCTAAACGCTAGAGTACTTTCAAGTACTGAGTAAAGCACATTTTCACAAATAACTGTTTCTAAAGTAATGGCAGCAAAACTCATGTTTCTATGGACA----CTTTCCCCAGTCAGTCTCCTTCAGACCAAAGCAATTTTGCAGCAAAATACTCACTAATTAATCATTCTATTATCTCTTTTTTCCATAGGGAATAGAAATTGAAGGTCTCAGCAGTATCAACAGAAATAAGATCAGCAAAGAATCTGGGAAAGTCAATGAAGATGAAGAGAGTAAAGGACAATATAGAATGATCATGGGCAAAGCCCATGTCAAAACTCAAGGAGAAGCTGACAACACGCAAGGCTTAGGCCAGAAATTAGAACCTGAAAGTAAGGTTGGACACAGCAAAACTGGAAGTGATAGTAATAGTAATGGATCTGATAGTTATGATTTTGATGATGAGTCCATGCAAGCAGATGACCCCAACAGCAGTGATGAGTCTGATGGCAATGATGATGCCTATTCTGAGAGTGATAATAGCAGCAGTAGCCGAGGAGATGCTTCTTATAACTCTGATGAATCAGAAGATAATGGCAATGACAGTGATTCAAAAGGAGAAGAGGATGATGCTGAGAATGAT---AGCACATCAGACACCAATGATAGTGACAGTAATGGAAATGATAGAAATGGGAATGGAAACCATGGCAAACCAGAGA---------GTAAATCAGACAGTAGTGAC------AGTAGTGATAGCAGTGACAGTAGTGAGAGCAGTGAGAGCAGTGATAGTGACAGCAA----------------------------ATCAG--------------------------------------------------ATAGCAGTGACAGTAGTGACAGCAGTGATAGCAGTGACAGTAGTG-------------------------------------------AGAGCAGTGAGAGCAGTGATAGTGACAGCAAATCAGATAGCAGTG---------------------------------------------------------------------------------------------------------------------------ACAGCAGTGATAGCAGGGAGAGTAGTGACAG------------------CAGTGAGAGTAGTGAGAGCAGTGACAGTGACAGCAA-------------------------------------------------------------------------------------------------ATCAG-----------ACAGCAGTG---------------------------ACAGCAGTGACAGCAGTGACAGTAGTGACAGCAGTGACAGTAGTGACAGCAGTGACAGTAGTGAG---------------------------------------------------------------AGCAGTGACAGTAGTGAGAGCAGTGAGAGCAGTGATAGTGACAGCAA----ATCA--GATAGCAGTGACAGTAGTGACAGCAGTGATAGTAGTGACAGCAGTGACAGTAGTGACAGCAGTGAGAGTAGTGAGAGCAGTGACAGTGACAGCAA-------------------------------------------------ATCAG--ACAGCAGTGACAACATTGATAGCAGTG------------------ATGGCAGTGACAGTAGTGACAGCAA----ATCA--------GACAGCAGTGATAGCAGTGACAGTAGTGACAGCAGTGATAGCAGTGACAG-------------AAAATCA-----------GACAGTAGCGACAGCAGTGACAGTAGTGACAGCAGTGACAGCAGTGACAGCAGTGAC------------AGTGACAGCAA-------------ATCAG--ACAGCAGTGACAACATTGATAG------CAGTGATGGCAGTGACAG-------------------------------------------------AAAATCA--GACAGTAGCGACAGCAGTGACAGTAGTGATAGCAGTGA---------------------------------------CAGTGACAGCAAATCAGACAGCAGTGACAGCAGTGATAGTAGTGACAG---------CAGTGACAGTAGTGACAGCAGTGACAG---------------------------------------------TAGTGACAGCAGTGATAGCAGTGACAGCAAATCAGACAGTAGCGACAGCAGTGACAGTAGTGATAGCAGTGACAGTGANNNNNNNNNNNNNNNNNNNNNNNNNNNNNNNNNNNNNNNNNNNNNNNNNNNNNNNNNNNNNNNNNNNNNNNNNNNNNNNNNNNNNNNNNNNNNNNNNNNNGAC------------------AGCAGTGATAGCAGTGACAGCAA----------------------ATCA--GACAGTAGCGACAGCAGTGACAGTAGTGATAGCAGTGACAGT------------GACAGCAAATCAGACAGCAGTGATAGCAGTGACAGCAGTGATAGCAGTGATGACAGTGACAGTAGTGATAGCAGTGA------------------------------------------------TAGTGACAGCAAATCAGACAGCAGTGACAGCAGTGACAGTAGTGACAGTAGTGACAGTAGTGACAGTGATAGCAAGTCAGACAGTAGTGACAGTAGTGACAGCAGTGA------------CAGTGACAGCAGTGACAGCAATGATAACAGTGACAGCAGTGACAGTACATCTGACAGTAGTGATGAGAGTGACAGCAAGAGCAAGTCTGGTTATGGGAACAACAATGGAAGTGATAGCGACAGTGA---TGGTGACAGTGAAGGCAGTGACAGTAATCACTCAACCAGTGATGATTAGAACAAAAGAAAAAAAACACAAGCTTCCTTTTGTGAAAAGTTTAGTGAGTAATTGATAGGAAATACAGATTTCCAAGACAGTAAAGAAAGGGGAGAGATAAAGAGAAGACAGATATGTATA------------TGACCTCAGAAACAAGTTAGGGAATAAAATCAAACA----GGTTTTGACTACAAGTTCCAAGTCCTTCTGAGAGAGAATCT---------------------------------------------------------------------------------------------------------------------


###AARDVARK ENAM
>Homo_sapiens_NM_031889 Homo sapiens enamelin (ENAM), transcript variant 1, mRNA
--------------------------------------------------------------------------------------------------------AUGUUGGUGCUUCGGUGCAGGCUUGGAACCUCUUUUCCUAAACUAGAUAACUUG------------------------------------------------------------------------------------------------------------------------------------------------------------------------------------------------------------------------------------------------------------------------------------------------------------------------------------------------------------------------------------------------------------------------------------------------------------------------------------------------------------------------------------------------------------------------------------------------------------------------------------------------------------------------------------------------------------------------------------------------------------------------------------------------------------------------------------------------------------------------------------------------------------------------------------------------------------------------------------------------------------------------------------------------------------------------------------------------------------------------------------------------------------------------------------------------------------------------------------------------------------------------------------------------------------------------------------------------------------------------------------------------------------------------------------------------------------------------------------------------------------------------------------------------------------------------------------------------------------------------------------------------------------------------------------------------------------------------------------------------------------------------------------------------------------------------------------------------------------------------------------------------------------------------------------------------------------------------------------------------------------------------------------------------------------------------------------------------------------------------------------------------------------------------------------------------------------------------------------------------------------------------------------------------------------------------------------------------------------------------------------------------------------------------------------------------------------------------------------------------------------------------------------------------------------------------------------------------------------------------------------------------------------------------------------------------------------------------------------------------------------------------------------------------------------GUACCAAAAGGCAAAAUGAAGAUUCUCCUGGUCUUUCUAGGGCUUCUUGGUAAUUCUGUUGCUAUGCCA----------------------------------------------------------------------------------------------------------------------------------AUGCACAUGCCCCGAAUGCCUGGAUUUAGCAGUAAAAGUGAGGAG-------------------------------------------------------------------------------------------------------------------------------------------------------------------------------------------------------------------------------------------------------------------------------------------------------------------------------------------------------------------------------------------------------------------------------------------------------------------------------------------------------------------------------------------------------------------------------------------------------------------------------------------------------------------------------------------------------------------------------------------------------------------------------------------------------------------------------------------------------------------------------------------------------------------------------------------------------------------------------------------------------------------------------------------------------------------------------AUGAUGCGGUAUAAUCAAUUCAACUUUAUGAACGGCCCACAU----------------------------------------------------------------------------------------------------------------------------------------------------------------------------------------------------------------------------------------------------------------------------------------------------------------------------------------------------------------------------------------------------------------------------------------------------------------------------------------------------------------------------------------------------------------------------------------------------------------------------------------------------------------------------------------------------------------------------------------------------------------------------------------------------------------------------------------------------------------------------------------------------------------------------------------------------------------------------------------------------------------------------------------------------------------------------------------------------------------------------------------------------------------------------------------------------------------------------------------------------------------------------------------------------------------------------------------------------------------------------------------------------------------------------------------------------------------------------------------------------------------------------------------------------------------------------------------------------------------------------------------------------------------------------------------------------------------------------------------------------------------------------------------------------------------------------------------------------------------------------------------------------------------------------------------------------------------------------AUGGCACACCUGGGGCCCUUCUUUGGAAACGG------UCUCCCUCAGCAAUUUCCACAGUACCAGAUGCCCAUGUGGCCUCAGCCACCACCCAACACAUGGCAUCCACGGAAAUCCUCAGC---------ACCCAAACGUCAUAACAAGACUGAUCAGACCCAAGAAACCCAGAAACCCAACCAGACUCAGUCAAAAAAGCCACCACAAAAGCGGCCUUUGAAGCAGCCAUCACAUAAUCAACCUCAGCCCGAAGAGGAAGCUCAACCCCCUCAG-----------------------------------------------------------------------------------------------------------------------------------------------------------------------------------------------------------------------------------------------------------------------------------------------------------------------------------------------------------------------------------------------------------------------------------------------------------------------------------------------------------------------------------------------------------------------------------------------------------------------------------------------------------------------------------------------------------------------------------------------------------------------------------------------------------------------------------------------------------------------------------------------------------------------------------------------------------------------------------------------------------------------------------------------------------------------------------------------------------------------------------------------------------------------------------------------------------------------------------------------------------------------------------------------------------------------------------------------------------------------------------------------------------------------------------------------------------------------------------------------------------------------------------------------------------------------------------------------------------------------------------------------------------------------------------------------------------------------------------------------------------------------------------------------------------------------------------------------------------------------------------------------------------------------------------------------------------------------------------------------------------------------------------------------------------------------------------------------------------------------------------------------------------------------------------------------------------------------------------------------------------------------------------------------------------------------------------------------------------------------------------------------------------------------------------------------------------------------------------------------------------------------------------------------------------------------------------------------------------------------------------------------------------------------------------------------------------------------------------------------------------------------------------------------------------------------------------------------------------------------------------------------------------------------------------------------------------------------------------------------------------------------------------------------------------------------------------------------------------------------------------------------------------GCAUUCCCACCAU--------------------------------------------------------------------------------------------------------------------UUGGAAAUGGG-------------------------------------------------------------CUAUUCCCCUAUCAACAACCACCAUGGCAAAUUCCACAG---------------------------------------------------------------------------------------------------------------------------------------------------------------------------------------------------------------------------------------------------------------------------------------------------------------------------------------------------------------------------------------------------------------------------------------------------------------------------------------------------------------------------------------------------------------------------------------------------------------------------------------------------------------------------------------------------------------------------------------------------------------------------------------------------------------------------------------------------------------------------------------------------------------------------------------------------------------------------------------------------------------------------------------------------------------------------------------------------------------------------------------------------------------------------------------------------------------------------------------------------------------------------------------------------------------------------------------------------------------------------------------------------------------------------------------------------------------------------------------------------------------------------------------------------------------------------------------------------------------------------------------------------------------------------------------------------------------------------------------------------------------------------------------------------------------------------------------------------------------------------------------------------------------------------------------------------------------------------------------------------------------------------------------------------------------------------------------------------------------------------------------------------------------------------------------------------------------------------------------------------------------------------------------------------------------------------------------------------------------------------------------------------------------------------------------------------------------------------------------------------------------------------------------------------------------------------------------------------------------------------------------------------------------------------------------------------------------------------------AGGUUACCACCACCAGGUUAUGGACGCCCACCAAUCAGCAAUGAAGAAGGGGGG----------------------------------------------------------------------------------------------------------------------------------------------------------------------------------------------------------------------------------------------------------------------------------------------------------------------------------------------------------------------------------------------------------------------------------------------------------------------------------------------------------------------------------------------------------------------------------------------------------------------------------------------------------------------------------------------------------------------------------------------------------------------------------------------------------------------------------------------------------------------------------------------------------------------------------------------------------------------------------------------------------------------------------------------------------------------------------------------------------------------------------------------------------------------------------------------------------------------------------------------------------------------------------------------------------------------------------------------------------------------------------------------------------------------------------------------------------------------------------------------------------------------------------------------------------------------------------------------------------------------------------------------------------------------------------------------------------------------------------------------------------------------------------------------------------------------------------------------------------------------------------------------------------------------------------------------------------------------------------------------------------------------------------------------------------------------------------------------------------------------------------------------------------------------------------------------------------------------------------------------------------------------------------------------------------------------------------------------------------------------------------------------------------------------------------------------------------------------------------------------------------------------------------------------------------------------------------------------------------------------------------------------------------------------------------------------------------------------------------------------------------------------------------------------------------------------------------------------------------------------------------------------------------------------------------------------------------------------------------------------------------------------------------------------------------------------------------------------------------------------------------------------------------------------------------------------------------------------------------------------------------------------------------------------------------------------------------------------------------------------------------------------------------------------------------------------------------------------------------------------------------------------------------------------------------------------------------------------------------------------------------------------------------------------------------------------------------------------------------------------------------------------------------------------------------------------------------------------------------------------------------------------------------------------------------------------------------------------------------------------------------------------------------------------------------------------------------------------------------------------------------------------------------------------------------------------------------------------------------------------------------------------------------------------------------------------------------------------------------------------------------------------------------------------------------------------------------------------------------------------------------------------------------------------------------------------------------------------------------------------------------------------------------------------------------------------------------------------------------------------------------------------------------------------------------------------------------------------------------------------------------------------------------------------------------------------------------------------------------------------------------------------------------------------------------------------------------------------------------------------------------------------------------------------------------------------------------------------------------------------------------------------------------------------------------------------------------------------------------------------------------------------------------------------------------------------------------------------------------------------------------------------------------------------------------------------------------------------------------------------------------------------------------------------------------------------------------------------------------------------------------------------------------------------------------------------------------------------------------------------------------------------------------------------------------------------------------------------------------------------------------------------------------------------------------------------------------------------------------------------------------------------------------------------------------------------------------------------------------------------------------------------------------------------------------------------------------------------------------------------------------------------------------------------------------------------------------------------------------------------------------------------------------------------------------------------------------------------------------------------------------------------------------------------------------------------------------------------------------------------------------------------------------------------------------------------------------------------------------------------------------------------------------------------------------------------------------------------------------------------------------------------------------------------------------------------------------------------------------------------------------------------------------------------------------------------------------------------------------------------------------------------------------------------------------------------------------------------------------------------------------------------------------------------------------------------------------------------------------------------------------------------------------------------------------------------------------------------------------------------------------------------------------------------------------------------------------------------------------------------------------------------------------------------------------------------------------------------------------------------------------------------------------------------------------------------------------------------------------------------------------------------------------------------------------------------------------------------------------------------------------AAUCCUUACUUUGGAUAUUUUGGAUAUCAUGGCUUUGGGGGUCGCCCUCCUUAUUAUUCAGAAGAAAUGUUUGAACAAGAUUUUGAAAAACCCAAAGAAGAAGAUCCUCCUAAAGCAGAAAGUCCAGGCACAGAACCCACAGCUAAUUCAACAGUCACUGAGACGAAUUCUACCCAACCAAA---------UCCUAAAGGGAGUCAGGGAGGAAAUGACACCAGCCCCACAGGAAACAGUACCCCAGGACUAAACACUGGGAACAACCCUCCAGCUCAAAAUGGGAUUGGCCCACUCCCUGCAGUCAACGCUUCAGGCCAGGGAGGGCCAGGAAGUCAAAUCCCAUGGAGACCAAGUCAGCCAAAUAUUCGUGAAAAUCAUCCAUAUCCUAAUAUAAGAAAUUUUCCUUCAGGAAGACAGUGGUAUUUCACUGGUACUGUCAUGGGGCACAGACAGAAUAGGCCUUUUUACAGAAAUCAACAAGUUCAAAGGGGUCCUCGGUGGAACUUCUUUGCUUGGGAACGUAAACAAGUAGCUCGUCCAGGAAAUCCAGUUUAUCACAAAGCUUACCCUCCUACUUCAAGAGGCAAUUAUCCCAAUUAUGCAGGAAAUCCAGCAAAUCUCAGAAGAAAGCCUCAGGGGCCAAAUAAACACCCUGUAGGAACUACUGUUGCCCCACUGGGUCCCAAACCUGG---CCCUGUUGUUCGCAAUGAAAAAAUCCAAAAUCCAAAGGAGAAGCCCCUGGGUCCAAAAGAACAAAUAAUAGUUCCUACAAAGAAUCCAACCAGCCCCUGGAGAAACUCUCAACAGUAUGAAGUUAAUAAAUCAAAUUAUAAACUGCCUCACUCUGAGGGUUAUAUGCCAGUCCCAAAUUUUAAUUCUGUUGAUCAACAUGAAAACUCCUAUUACCCAAGAGGAGAUUCCAGAAAAGUCCCAAAUUCUGAUGGACAAACCCAAAGCCAGAAUUUGCCCAAAGGGAUUGUUUUAGGGUCAAGAAGGAUGCCAUAUGAAUCAGAAACUAAUCAGUCAGAAUUAAAGCACAGCUCAUAUCAGCCUGCUGUAUACCCUGAGGAAAUCCCUUCUCCUGCAAAAGAACAUUUUCCUGCUGGAAGAAAUACUUGGGACCACCAAGAAAUCUCUCCACCUUUUAAGGAAGAUCCAGGGAGGCAAGAAGAACAUUUACCCCAUCCUUCCCAUGGUUCUAGAGGAAGUGUUUUCUACCCUGAAUAUAACCCAUAUGAUCCCAGGGAAAACUCACCAUACCUUAGAGGCAAUACAUGGGAUGAGAGAGAUGAUUCUCCCAAUACUAUGGGGCAAAAAGAAAGUCCACUCUACCCCAUAAAUACCCCAGACCAGAAGGAGAUAGUCCCUUAUAAUGAAGAGGACCCAGUUGAUCCAACUGGAGAUGAAGUCUUUCCUGGACAAAAUAGAUGGGGU---GAAGAGUUGAGCUUCAAAGGAGGCCCAACAGUUAGGCACUAUGAAGGUGAACAAUAUACCUCAAAUCAGCCAAAGGAAUAUCUUCCCUAUUCUUUAGAUAAUCCAUCAAAACCAAGGGAGGAUUUUUAUUACAGUGAAUUUUACCCAUGGAGCCCGGAUGAGAAUUUUCCAUCAUAUAAUACAGCUUCUACUAUGCCACCACCUAUAGAGAGCAGGGGCUACUACGUUAAUAAUGCCGCUGGACCAGAAGAAAGCACUCUAUUUCCUUCACGGAAUUCCUGGGACCACAGGAUACAAGCCCAAGGGCAGAGAGAAAGAAGGCCGUAUUUUAACAGAAAUAUCUGGGAUCAGGCAACACAUUUACAAAAAGCCCCAGCUAGGCCACCAGACCAGAAAGGUAACCAGCCCUAUUACAGUAACACCCCAGCUGGGCUUCAGAAAAAUCCAAUAUGGCAUGAAGGUGAGAAUUUGAACUAUGGCAUGCAAAUAACUAGGAUGAAUUCUCCAGAGAGAGAACAUUCAUCUUUCCCUAACUUCAUCCCACCAAGUUACCCAUCAGGUCAAAAAGAAGCACAUUUAUUUCACC-UAAGCCAGAGAGGCUCUUGCUGUGCUGGUAGCUCCACAGGGCCCAAGGACAAUCCACUAGCUCUACAAGACUACACUCCAUCCUAUGGUCUUGCACCUGGGGAGAACCAAGACACCAGUCCUCUGUAUACAGACGGUAGUCAUACCAAGCAGACAAGAGAUAUCAUCUCCCCAACAAGCAUCCUACCAGGCCAAAGAAACAGCUCAGAGAAGA---------GGGAAAGCCAAAAC------CCUUUUAGAGAUGAUGUGUCCACGCUGAGGAGGAACACACCAUGUUCUAUAAAGAAUCAACUGGGCCAAAAGGAAAUUAUGCCCUUUCCUGAAGCCAGUUCCCUUCAAUCAAAGAAUACACCUUGUCUCAAAAAUGAUCUUGGAGGAGAUGGGAACAACAUUCUGGAACAAGUUUUUGAAGACAACCAGCUCAAUGAAAGAACUGUUGACCUUACUCCUGAGCAGCUUGUUAUUGGUACACCUGAUGAAGGCUCCAAUCCAGAAGGCAUCCAAAGUCAAGUCCAAGAAAAUGAGAGUGAGAGGCAACAGCAAAGACCAUCUAACAUUCUGCAUUUGCCAUGCUUUGGCUCCAAAUUAGCAAAGCAUCACUCUUCCACCACCGGAACUCCAUCUAGCGAUGGAAGGCAAAGCCCAUUUGAUGGGGAUUCAAUUACGCCUACUGAAAAUCCUAACACAUUGGUUGAGUUAGCUACUGAGGAACAAUUUAAGAGUAUAAAUGUAGACCCACUUGAUGCAGAUGAACACAGUCCAUUUGAAUUCCUUCAAAGAGGGACCAAUGUACAGGACCAGGUACAAGACUGCUUACUACUUCAGGCCUAGGGGUUAUC-CAACCAAGCAUUCUUGGGGAAAGAGAAAUCACUGACAUUCUAUACCAAUGGUUCCCAAAA-UUUUUUCCCCAAGACUUAAUUAAGUGUCUGACUGUCUUGGUGAUCCUUAAGUUUUCUCCCCUCUCAGCAAUAGGAGUAGCGACCCAGGUGGAGCUGAGAUUAGGCCUCUGGGGAUCACCAGAUCUAGCACUUUCACAGAUUAGUGCAGACCUUAAAAAAGCAAGAAGGCCAUGACCAUCCCUGCCUCGAAACUUGCAAGUCACUUGUCUGAGUUAGUUUCCUUUUGCUUGAUGACUUCUUUUGCUCUCAAAGUUCCAUACUUGCAAAAUUGGUUUUUCAAGACUGAAAGGCAGAUUAACUUUCCAUUCUACUUAUGGAGAUCCACACAUCAGUAUAGUCCUGAUGCACUGUACGUUUUUUGCUUGUGUUGAUCUUGUCAGGUUUUUUUCCUACUCAAUAUUCUCUUCAAGCAUUUUUUUUCUUCCACUGCCACUCUCUUUACCUUUAUCAUUUCUUUUUCUUAGCUUUCUUCCUUCUUUUCUCUCUCCCUCAACCAUUCUGUAUUUAGCUUUCUAAUCCUCAUCUUUUUCUCUCUGUAUAUCACUUCUUACAUAUUAAAUUAGCUAUUUUAACCAUUUCUAGUCUCUUCUUUAUGUCUACCUCCUCCAUUAUGUCUUCGUCUCUUCCAACCUAUCUGUUCUGUCUCCCAAUGUACCACUUAUCAACUAAUCCCUCUCCUCUCUGAUUCCUUUCUUCCCUUCAAUUUAUCUUUUUCCCUGUUACACCAUUUUCAUCUUAAGACUGCAUGUCACUCUCUUCCUUUUUGUAUCCACUCUCCAAAUCGUACCCUAAAUUUUUCUUGACCCAGCUUAACCAUCAUUACAGAAUAUAUUUUGGAAAUGGUAGACACUGAUAGCUACUUUGUUUUUAGUUAUCUUAGGGUCUCUACCAAGUAGACACAGUUCAGUUAGAGAGACGUAUUUAAGGAGAAGGGAAGGCAGGAUACCCAGAACUAGCAGCCUAGGGAAAAGGCUUAGGAAGAUGGAGAAUGAGGAACUGAAGAAACUGCCGCUCUGAGACUGCACAUCCAGGAAAAAAGACUAGGACUUGCCACACACUGCCAAUUCAUAAUCCGCAGGAUCUGUAGAAGACAUUUUGGGAAACACUGUCUUAAAUAAAAACUCAAUGUUUAGUUGUUUUUUUUUUUUUUUACUAGUUCAGCAUAAGGGAUUCUACCAGUAUGUGCUACUACUAACAUUCUUCAUGUCCAUGCAGAAUUACUUACAGACACUCUUUCUUGGUAUCUUGAAUAAAUUGUGUAAAUUAUUUUGAAAAGUGGAUAUUUCUAUAUGCCUUGCUUAUAAUACAUCAGGGAUUAUUAUUCUUAUUAAUAACAUGUUGGCCUAUUAUCUGGAUGUCCCUUGCCUAGAGCAGGAAAAAAGUCUCAGAAUUACCUAAAAACAUACUUUAUAACUUUAAGAGAUUUCUUAGGAUACAUCUUCAGGGGCAGAUUUCAUAACAACAUCUCAAAAAUUUGGGGAAACACAACGUUGAAAACUUCCUAAGAAAAGGAAUCUUGCCCUUGAAUCUUCUGAAGUACCUAGCACAGUGUCUUCAACAUAGAAGGUACCCAAUAAAUAUAUAUCAAUUCAUUUUUUAAUGACUUUCAACACUCCCAUGAAAACACCGUAGUCUGCUUUUCCUGAAAGGUGACUGUCUAGGAUGCUGAAUGAGCCACCACUCCGUAGCUUUAUAUAUUCAGCAACAUUUCCAUCAUAGAAUUUCAGCGUUAGAAGGGAUCUUAGAGGUAGAUUAUCCAGGCCAUCCCCUACUGCUUACAUUCCCCUCCCCCUGGCCAGUUUUAUAUUUUAAUCACACAUUGAAAAAUUCAUUAACUUAUUCUGUAUAAAACUGUCUUUUAAGAAUUAUCCUUUCAAAAUAAAAAUGUUAUUGUUUCACUA
>Trichechus_manatus_NW_004444044 Trichechus manatus latirostris isolate Lorelei unplaced genomic scaffold, TriManLat1.0 scaffold00108, whole genome shotgun sequence
ATTTTGTTATTCAT----TTTATTTGTTTGATTTCTATATTTGAGTTTCTTATTCTTCTAAATCTATATATTTGTTAAAGGCTTATGAAAATTTTGGTGAAAAAATGCTGCTGCTGCAGTGCAGGCATGGAGCCTCTTTTTCTAAACTAGATAACTTGGTGAGTATTTTCATTCATTTTTTTCCCAATACATAAGGGCCGCATATTAAGCTAGATGTTGTCAGAAGTACACTTGAGAGGGAAAAACACTATTTAAATATGCAAGAAGAATCACAGAGCATCCGAGTTCACAGGTGGAATGTAAGTACGAATGTACACAATTATTATAACCAGTAAACAATCATTATGAGTGTTATTTTCAATTCAAAAAAAAT-----TAGCCATAGATTTTCATCTAATTATTTGACTTTATATTATATATTATATATTTATTATTTGACATAATATATATTAATTTTACAAAACAGAAAATGATTGGCATTTTATATTTGCAAAATAAAAGACCGTATACTCCTACATGAGTGTGTACTATAATAGAAACATTATCAAGAATCTATATGACATTGCTACTATAGAGATGCAATGGCTGATTAAGC---------------------------------------------------------------------------------------------------------------AGAGAAAAATTGAATGCCAAAAAAACTTGGGCCATAATCTTGGAAAGTAG------AAAGGAAAGTATTCACCAGTATTCTTTTTATTGACTTAATTGTGTTGTTATAAGCCAATACTAAACCCACTAGTTTCAATTGTTGTTATTTTTAATGCTCT--GGGATGTTA-AAAGTAGCCCTGGTGGCACAACGGTTAAGA-GCTCAGCTGCGAGATTACAGCCTAG-----GAAACCC----------------------TATGGGGCAGCTCTACT------------CTGTCCTGG-------AGGGTCCCTATGAGTCAGAATCAACC----------TGACAGCAATGGGTTTTGGGTTTTTTAGGATGTTCAGATTCTGAAAATCTTTAATTAGCAAGAAATACATTTACATACTACAGCTTCCTTTGTCTAAAATTACACCCTCTCAATTTCTCTAATATACAAAAGATAATTGATTGCACCTACTTGTGTTATTCAGAAAAAAAATTAGGAAAAAGTAGATTATAAAAAGCCAGAGCGTCTCTTAGTTATATGTTCCCATGGGAAGCAATCAAGG-GGGAGCATTGGTTCAAATCACTACTAGATGTATTTCATACCCTGAAAAAAGAAAGAAGGAACAAAAGGAATGAACAAATACTGG--GTGACTATATGCTGGTTAGGTGCCCTGATGGCACAGTGGTTA----------TGCTAACCAAAAGGTTGGTGGTTTGAACCCCAGCCACTCCGCAAGAAAAAGATGTGGCAGTCTGCTTTCATAAAGATTATAGGCTTGGAAATCTTATGGGGCAGTTCTACTCTGTCTACTCTGTTTGATAGCATCACTGTGAGTTGGAATGTACTCGACAGCAACGGGTTTGGTTTTTGGTTTATATGCTGGTTACTGTGCTAAGACTTGGGTTGTATCTGATATGCCATGAAAATGAATCATTTGGATTATAACATTCATTTTCCTCTATTGTATATGCAAATAGGAACAGATTTTTCTTAAGGAATTACCTAAATAATTGCTTCAGAGTCAACCTTGTTCAAAGATGTAAATAAAAGTCTTAATTATACAAGACTTGTATAATTAACTAGAGTGAGATAAATGAAATTCATAAAAACAATCTCCAAACTTCTCATGTCTATAATTTCAACTTTTTCCTGTTTAATCAAAGTATCTAACAAATAGATAAATTTACATTTCTACCTATTT----------CCCTGACTAGCCCTGGAGCAAAAGTGATTTTTTAAAAGATGAAATAATAATAGTACATAATGATAATAATAGAAAAAACAGCAGAGGATCTAGAAGGAAAAAATCTGTTGCTGTCAGTTGCCATCAAGTCGGCTCCAGCTGATGGTGACCTTATATATAACAGGACAAAACGTTGC---------------------CTGGGATGTTTCAGTTTCTTTAATTAGCCTCTGTATAATGGAATGTTGTCGATAGATCTAAGAAATTAGTGTAAAGTTCTGATTTTGGAG---------------------TATGCCTTC----------------------------------------------------------------ATTA-----------------------------------------------------------------------AAACTGAGATTATTCTGTATGGTAAATGTAGACGAACATCACTATGCCTTTCTAAACCAACCTAGCAACTAGAAACTCAAAACCATCAATACCATACTCCTGTTTTTTAGGAAACCTAAATTTCCTCTAATTTCCTCATTCTAGTGCTAACTTCACAAGCATCAATGAAATCTCTCTCTCTCTCTCTTCCTCTCTTTTTCCCTCTCTCTCA------CTCTTATCTTTCCTCTTTAATCTGACCCTTTTGGCAGCTTGGAACAGTATCAGGTACTAACTAAACAACTACCAAATAGTTTCTTGACACAAAACAAAAGTGTCAGCAAAGGCCTCCATTATTCTCTATTTCTATACTCTCCTTGACAGACAAGTAGGCTAGTGCCGAAGGAAGTGCAGAGTGCCCTAAGCATAATTATCTACCAGTCTAAGAATAAAATTCAACTTTGTATTCCAGGTATCAAACGGAAAAATGAAGATTCTCCTGGTCTTTCTAGGTCTGCTTGGTAATTCTGTTGCTATGCCAGTGAGTATTTAAAAAAAAAAAAAAATTAAGCCTTTTCTTTGTGGTCTATTATTGCATAACTTGGGGACAATAAGTTAGCTCATTTCAGTTGATAGTCTGCATTTCTCACTGATAACTCTCTCACTTCCAGATGCAAATGCCCCGAATGGCTGGATTTAGTAGTAAAAGTGAAGAGGTATGCATGTTCGGTCTCTTCTTAAAGTACATTTTCTGAGTGTAAAGAGGATT--GGGGGGAAGTATTCCAGGGCCCTAGCCTTCAAGTTCACGAAGAAGACTATCAGAAAACATTCTGGTTTATAAAATTTCTTATGAAAAATGTAGAAGGAGGGCGAATTGAAAGATTT--------------------------------------------------AAACTCTCAAATCAAGGCAAAGTAGCAATTCCCCCTCACCCCCACCACTGTCATCCTATCCGAGTGCTTCAGTGATTCTTTTTAAGGCAAATGTGGATTTGTGTTAAAATCTAGTTGACGTTAGCTTCTTTACTAAGTTTGCTAGCTAGCAAATGTAGCTATTTTGTACCGAGGACTGTTAGAAGGTCGATGCTTATGCATATAATTAT-------CCCACACCCAGGATCATTAGCCAAATTCAAT------------------------------------------------------------------------------------------------------------------------------------------------------------------------------------------------------------ATACAC---CGGAAAAGAAGAATTATCTTTTCATATAATTATCACATTCTCAAATCCTGAACTCCAGAAGAATGAATTGGAATATTCAAAAACTTCAAAGCAGATCAGAATTTTATTCTCTATTATTTTATATTGATATTTCTCAAAATAAAATTCTGGCTTAAAAATTAAAGCACCCTGGAAGTTTTGTTTTTG-TTTTTTTTAATTGCATATTTGTTTTAAATCCATGCATAACTAGTAAAAAGAAAAAAACTATGAATATTGTACTTTGAAATCAGAAATTC--AATTTTTTTTTATGATTTGTGGGTTGATTTCAT-AAAAAATCTCACTTTGTGTCACATTAATGGATTCCTTTGGTCACAGATGATGCGGTACGGTCAATTCCACTTTATGAACTCCCCACATGTAAG-TCCTCTTCATATTATTTCTGAAGATCTCTTGTTTATATACAGATAGCTACATTATAAAGGTTTATCTTAGATACACCAAAGGCTAACCACATGTTTTAATTACAA-------------------------------------------------------------------------------------------------------------------------------------------------------------------------------------------------------------------------------------------------------------------------------------------------------------------------------------------------------------------------------------TATAATCCTTATAAGAGTTTCAAAGTGTGGAGGGGATCATCTCACTGTTTCCACAGTCCAAAATTTCTCCTTATTCATCACTACTGTTCTTTCACACAAATCGAAATCATTTACTAATT-CAAGTGTTCTTTACAGACAAGGAAAATTGGTTCTGGAAAAAGATCATACAAGATTATTCACAAATAATGAG----AAAATAGTCTAGCA--------------------------------------------------------------------------------------------------------------------------------------------------------------------------------------------------------------------------------------------------------------------------------------------------------------------------------------------------------------------------------------------------------------------------------------------------------------------------------------------------------------------------------------------------------------------------------------------------------------------------------------------------------------------------------------------------------------------------------------------AAAAAG------------------------------------------------------------------------------------------------------------------------------------------------------------------------------------------------------GCAGGGCTGCAGATTTAGAAAATCATCAGTCAAATTCTTAAACTGAAATTTCTCTCCTACTCT--GCTTTTTGGTTAGTTTGGTTAGTTGGTGTCCTAGAGGTCTAAAATTGATTTCTGTAAGATAACACTTAAACTCTAGCTAAATATTTTTTAGCTTCCATTGTTGAATCAAATTTCA-AGGGTTCTCAAGTACTTGGGGGA-GTTTTACAGACTGACATAATTGTGGGGAGAGCCTGAATCTCAGCCCT-GGTGTGATTTCACTGTTATTTGCTTCCCTTTCAGATGTCACAACTGGGTCCCTTGTATGGAAATGGCCTGCAACTCCCTCAGCCTTTCCCACAGTACCAGATGCCCATGTGGCTTCAGCCACCACCAAACACACGGCGTTCACAGAAATCCTCATATCCCTCAGGACTCAAACGCCGCAGCCAGATTGATCAAGTCCAGGAGACTCCTAAACACGACCAACCTCAGCCAAAAAAGCCGCCACCAAAGCGGCCTTTAAAGCAGTCTCCACAAGACCCACCTCAGCCCACAGAGGAAACCCAGCCACCTCAGGTGAGGCTAGCCCAGAAACATTCTAAGTCAGAGTAAAAAATAGCACCTCAGAGAGCTTTGGAGGGCCATGCCACCCCTACATACATACTT---TGCCCAATGCTCCTCAATATGAGCACTGCTATGTAGGAACCAAAGAGCCTTGACAGCCCAGTGGTTAAGCGCTTGGCTGCT---AATCAAAAAGTGGGCTGTTCAAACCCTCCAGACACTCCAGCTTCTGGCTTCCGTAAAGAGTAAACCCCTTGCCATCACGTTGATTCTGACTCATAGCAACCCTGGAGGATAGGGTAGAGCTA-CCCCACAGGGTTTCCTGGGCTGTT----------------------CCACTGTGCCACCATGTCTCCTTGGTGAAGATTACAGCCTTGCAAACCCTATGGGGCAGTTCTACTCTGTCCTATAGGGTTGCTATGAGGAATCAACTAGATGGC----AAAATGA-------GTTATGCAGGAACCTGGGTGGCGCAAGTGGTTTGCGACCGGCTGCTAACCTAAAAGTTAGTGGTTCAAACTCACCCAGCGGCTCCATGCAACAAAGGCCTGAAGAACTGCTTCCATAAAGATTATAGCCAAGAAAATCCTATAGAGCAATTCTACTCGTAACACATGGGTTTGCCATAAGTTGGAATCAACTCAATGGCAACAGGTTTGGTTTTGGTTTTTTATGTACACAATACCATCTTTA-GTTATGACAATTTCTTTCAAGGTAATGTCATAACCACCTATCCAAAACTACCTGGTGAGTCAATTCCAGCCTCTGTTTGGCTCAAAATTACCCAAATACTATTATCTTTAAG----GTACCAATTGCTGTCAAGTTGATTCTGACTTATGGAGACTCCATGTATGTCAGAGTAGAACTGTGCTCCTTTTAAAATATAGAGGCAACATGATGCAGTAACATGAGCAGTACTGTAATCTGAGAGTCGGGGAACAAAGACACAAGATCTATCCACAGCCCTTATTAGTTGTATGACTTTGAGCAAGTCACTTCATCTTTCTAGACACCAGTT--------------------------------------------------------------------------------------------------------------------------------------------------------------------------------------------------------------------------------------------------------------------------------------------------------------------------------------------------------------------------------------------------------------------------------------------------------------------TCCCTAAG-------------------------------------------------------------------------------------------------------------------------------------AGTAATAAATTAAATGGTCTCTAAGTCCCTTCCAGATCTATGCTTTGATGATCTAAATATTGTCCTGAAAGTTAACACTGGAAGATACTTCAAGATAATGTAAGTGTAGTCCGGACTTAAAACAAGGGGAAGTACAGAAATAGTTTCTCAAGATTTCATCCAGTGTGGGGCTTCTCAGATACTGGCTTTCAGTCAGTTAACAGTTATTACCAAACAC---------------------------------------------------------------------------------------------------------------------------------------------------------------------------------------------------TATTATAGATGAAGGAAATAGAAAATTAAATAAAAAGACACTCCTGCATTTGAATCCCGGCTTCAATCATTTACCAGCTACAAGATTTTGGG-CAAGTGACTTAACTTCTCTGAACTTCACAGTTTTAAGTAAAATGAGAATAATAATAGCATATACTTTCTAG--------------------------------------------------------------------------------------------------------------------------------------------------------------------------------------------------------------------------------------------------------------GATTGTGTGAGGATTAAATG-GTTTACCAATGTAAAATGATGAGTACAGTGCTAGCACATGAGTGTTCAATAATATCATTATTATTG----------------------------------------------------------------------------------------------TCTCTG-----------------------------------------------------------------------------------------------------------------------------------------------------------------------------------------------CCCTAG-AAAAAAA-----------------------------------------------------AATCAGTTCAATGGGAAGGAATATGTAGACTACCAGGTTTCAAATAATTATGTTTAGTTGGTTCATTTCATTTTTCACTTACTCTTCACACTTCCATACTATTTTGATTCTTTCTATCTCGCTAGGCATTCCCACCAT--------------------------------------------------------------------------------------------------------------------TCCATAATGGG-------------------------------------------------------------CTATTTCCCTACCAACAACCACCATGGCAAGTTGCACAGGTGAGAATTATTTTCTTTACACTAGATGTGAAAAATAATATTAGCCTGTTATATCTCAAACTAATATGAGTACATATGCTGTAATGGAATGCCATATACCAATCAGAAGAGAGTACGAAACTAACTCTTCACATCAGTAATCATGTAGGGGAAAAAAAG-GCTTTTTTTAAATAAATTTTTCACTCGAACAGATTGGTGACATGAACACAGCCTAAATCACTAAATCACTACTAATAACTTAATTCATTAACTTTAAAGACTTGTGCTCAATACCTCATTACTATTCCTCACTGCCCTGAGAGATTAGAAAGTACCAAGATTATTCTCCTTTAATTTAATGTGGAATTAAGACAAAATGGAGTTTGAAAATCATAAGGTGAGCTATGATTAGACTAAGGTCTTTTT-TCTTA--TTATTTTTAGCCACAAATAGAGTGTAATAAAGAATCTT-------------GCAAAATAATAT---------------TTGTAAGAACA---------------CTCAGTTTAAAACC--------------ATTAAAAT---AAAGCAGAA-----TATTGAGC-----------------------------------------------------------------------------------------------------------------------------------------------------------------------------------------------------------------------------------------------------------------------------------------------------------------------------------------------------------------------------------------------------------------------------------------------------------------------------------------------------------------------------------------------------TTGCACCATAGCCAT------------------------------------------------------------------------------------------------------------------------------------------------------------------------------------------------------AAAAAATATGACTAGCAAAATAAGCTATTTGAATTAAAGAAATATTAAATGTCAATTGCTGTTAAACTAACAAGAACAACAACA---ATTTGAAAACTGTTTATTGAGCTATGGCATTGGTTTTTCTGGTCTACAATCAAGAAGGCTTCTAGTTAACAAGAAGGCTTCTCGTTAACAATTCATTTCAAGGTATGAGAGTTTCTTAACTTC-TTTTTTCTTAAAAGAGGGACTTCCTTTTACTGGCCATACTCAATTAAGGAATCTAAGACAGTACCAGGAAAAGATTTTCAAAGCATATGAACATGATTTTCCTGCAAAG-----------TAGCTAGAACTTTTTGAGAGTCTGTGGAAGCTGGGACTGATTTTCTAAGCCCATCCACTATAGAGCAATCTCCGAGCAGAAACTCAGTCTCTAAATTTGATTGGGAAAATTAACCCTGGTAAAATAAAAATAACATAGTAATAACCAAAGAAGGATTGTTAGTTTATCACCTTAAGCGTGAAGTACACA-TATAAAAATAATATCATTATTAATTTCCATTATTAGCTGCTTCAATATGGATGTTTGGGTTCCCATGACACCCAAATATTTGTTTGCATGTGTGAGTTTGCACGTG-----------------------------------------------------CG----------------TGCGT-------------------------------------------------------------------------------------------------------------------------------------------------------------------GTGTGTGTG--------------------------------------------------------------------------------------------TGTATA--------------------------------TGTTGGAAATAGTAGAGTGGGACGATTGTTAGAAGATGCTGCCATACAGGGTCTTTTGAACAGGATAATCTAAGATCCAGCTGAGGCCTTTGTATTTACCAGTATTCACTGATGGATTATGTTACAGCTATTAATAGCTAGATTGTAGGAGCTAATGACTCAGAAGCTAAAAACTAACATTGTTAACACCCATCCCCTGACTTTAGCTATTTTAAGACACC-TGAGTCTTACAAATAAGTGGCAGCATAGAAGGTGGTTTGCTGTTGTGTTTATTGGGTTTTTTTTATATTTCAGAGGAT---ACCACCAGGTTATGGACACCCACCAAACAGCAATGAAGAAGGGGGAGTAAGTATAAGTAAAACTACATTTTCCCATTAAGAATTACAATCTTTTAATCTCTGCTTTTTTCATCCCCATCTAATAAGAAAGTTAAAACTCAGCACATGAATCTGTAGCTCAAGCACCCAAA--ATT--AAAAAAAAAAAAAATTATAAAACAAATCAAGCCAGGAACCTAAAATAGAATGTGATA--------------------------------------------------------------------------TATTATTTCTCCTCTACATGTATGGAAACTTCTTTCTACATGTATGGAAATCTCCCCCTCAAAGAAGGCTAATAAGCTTTGCTCCAGGTTGATGCTGGAACCTAAACAGTGATGAAGCAATTAGTAAACAGAGAAAGAAGTAAGAGCATCTTAGGATATTACCCCTGGAAGGGAACTTAGTGCTCATCTAACTCCTTCACCGTACAAATAAAGTGAAGCCCTAACAAGTTTCACCTACTAAGTTAGTGGCTTATCTACCTTAGTAGGTGAAACTTGTCTTCTGACTCCCTAGCCACTGTCTGTTTTACTATA--------------CCTCAC-----------TAGAAGAG--------------------------------------CCAAA------TGCAT-------------------------------ATGTCACAGAGTG-----------ATCTACTGCT---GAATTAT----------------------------------------------------------------CCTAGCACTATGTCATCAGAAAAGTCATTTTTGTGATTGTGGCACAGCACCCCACCATGGTG-TTACTTTCTCTTTTTCCCTAAATATGTGATCTGTCTTCGGTGAAATGCAGAAACCCAACAGCGCTGGAGGTTATTGT--------------CATCAAAGATTTCTATGTCAGTAACGGCATAAGGTGCTTTTAAAAATAGCATGGTGAAATAATCCCAAATAAAAATGA-TAAGGTAGTTGTATTCAGCTTAGAAACTGGCAGCTCAAATTTTTACAAACATAACATGAAAAAGTGAAGCAGAATCACTCAGGCAGT----------------------------------------------------------------------------------------------------------------------------------------------------------------------------------------TAGCATAGGCATTAAGAAGTCTGTATTCCAACTCCTGGGGACACTCCCCAATTTCCTGCATGATCATGGAGATATCTTTTCACC----AATCTCATCTCCATCCACAAATGGGAAT--AAA---CTTTTTCTCTATATTGTATTTTTTCAAGAAAAACTAAATGATCTAAATGCCTCACAAATGTCTTAAAAACCTA----------------------------------------------------------------------------------------------------------------------------------------------------------CTGAC-----------------------------------------------------------------TTGACAAAGCTCATGATAATTAAATCATTTATTAAACAAAAATTTATTAAACACTTTCCACTGTGCTAGGTGCTGGACAAAGATG---------------------------------------------------------------AGAAGCATAAC----------------------------------------------------------------------------------------------------------------------------GTTTTCATGCAAAAACTTCACAATCAAGTGGGAACTCCTAGGAAAATAGGCAATTGAAATCCAATGGCACAATTGTTATAACAGATGTCTGTACTGGCTGTGGACATCTGGGTGTAGAACCTAATGCTGCCCATGGAAGTCAGGGAAGCTTCCAAGAGAAGGCATCATCCAAGCTGAGTCCTGAAGGATGAGTCAAGTTTGCGAGGAAGGAT-AATGTGTAGATGGG-GGAAGGTTCAGTATGAAGAAACCATGTGCAAAGGCATATAACATAGAATAA-ATACTCAGAGAACTAGAAGTAGTTGTGATTTGCAACTGCATAAATTGCAAGGGGGAGGAAATAAAGTTGGA-TTATTAGTCATGGGCCATATGATGA---------------------------------------------------------TGATGG----------------------------------------------------------------------------------------------------------------------------TGATGATGATTTTAAAATACGTAACACTTAATGGGCACTTACTAAGTATGAGGCAGTGAGCTAAGCCCTCTACATGTTATCACATATTGTCACTACCCTCATGACAATTATGAAGTAGACGTTATTTTATTATCTCCATTTTACGAATGAATAAACTGAGGTTAGCCCAAAGTCATACTACTAATACTACTGGAACAAGGATTTTAACCCAGGTCTGTCTAGATCCTCACTCTTTAGCATCATGCTGTACTAATT--TATGTTATGCT-GGAGGTTTAGAGTTTATCCTATAAGGTAAGAACTACTTAAAGGCATAATTAAGGAGGAAAGTGACAAAATTCCCAACCACCCATCCTCAACCTCCACTACTCTAACGGCCAGTGTGGAGGCAGGATTAGAGGAAAGTAAGAATACATAGAGAGCAACCAGTAAGGAAACTATTGCAACAGTTCAGGGGTTGTTGTTGTTAGGTGCCGTCGAGTCAGTTCTGACTCATAGCGACCCTATGTACAACAGAACAAAACACTGCCCAATCCTGAGCCATCCTCACAATCATTGTTATGCTTGAGCCCATTGTTGCAGCCACTGTGTCGATCCATCTCATAGAGGGTCTTCCTCTTTTTCACTGGCCCTCTACTTTACCAAGCATGATGTCCTTCTCCAGGGACCGATCCCTCCTAATAAATGTTCAAAGTACGTGAGACGTAGTTTCGCCATCCTTGCTTCCAAGGAACATTCTGGTTATACTTCTCCCAAGACAAATTTGTTCATTCTTTTGGCAGTCCATGGTATATTAAATTATCTTCACCAACACCGCAATTCAGAGGCGTCAATTCTTCTTTAATCTTCCTTATTCATTGTCCAGCTTTCACATGCATATGAGGCAATTGAAAATACCATGGCTTGGGTCAGGGGCACCTTAGTCTTCTAGGTGACATCTATGCTTTTCAACGCTTTAAAAGGTCTTTTGCAGCAAATTTGCCTAACACAATGGGTCTTTTGATTTCCTGACTGCTGCTTCCAAGGATGTTGATTGTGGATCCAAGTAAAATGAAATCCTTGACAACTTCAATCTTTTCTCCACTTATCATGATGTTGCTTATTGGTCCAGTTGTAAGGATTTTTGTTTGCTTTATGTTGAGGTGTAATCCCTACTGAAGGCTATGGTCTTTGATCTTCATCAGTAAGTGTTTCAAGTCCTCTTCACTTTCAGCAAGCTAGGTTGTGTCATCTGTATATCTCAGGTTGCTAATGTGTCTTCCTCCAATCTTGATGCCCCATTCTTCTTCATATAGTCCAGCTTCTCAGATTATTTGCTCAGCATACAGATTGAACAGGTATGATGAAAGGATTCAACCCTGACACACACCTTTCCTGACTTTAAACCACATAGTATCCCCTTGTTCTGTTTGAATGACTGCCTCTTGATCTAGGTACAGGTTCCTCATGAGCACAATTAAGTGTTCCGGAATTCCCATTCTTTGCAATGTTATCCATAATTTATTATGATACACACAGTCAAATGCCTTTGTATAGTCAATAAAACACAGGTGAACATCTTTCTGGTATTCTCTGCTTTCAGCCAGGATCCATCTGACATCGGCAATGATATCCCTGGTTCCATGTCCTCTTCTGAACCCGGCTTGAATTTCTGGCAGTTCCTTGTCAATATACTGCTGCAGTTGCTTTTGAATGATCTTCAGCAAAAGTTTACTTGCATTTGATATTAATGATGTTTTCAATAATTCCCACATTCGGTTGGATCACCTTTCTTGGGAATATGCATAAATATGGATCTCTTCCAGTTGGTTGGCCAGATAGCTGTCTTCCAAATTTCTTGCAAAGACGACTGAGCACTTCCTGTGCTGCATCCATTTGTTGAAACATTTCAATTGGTATTCCATCAATTCCTGCAGGTTTGCTTTTTGCCAATGCCTTCAGTGGAGCTTGGACTTCTTCTTTCATTACTGTTGGTTCCTGATCATATGCTACCTCCTGAAATGATTGAACATCGACCAATTATTTTTGGTATAGTGACTGTGTATTCCTTGCATCTTCTTTTGATGTTTCCCACGTCTTTTAATATTTTCCCCACAGAATCTTTCAATTCAACATTGCAACTCAGGGCTTGAATTTTTTTTTCTTCAGTTCTTTCAGCTTGAGAAATGCCGAGCATGTTCTTCCCTTTTGGTTTTCTATCTCCAGGTCTTTGCATATGTCGTTATAATACTTTACTTTTTCTTCTCGAGCTGCCCTTTGAAATCTTCTGTTCAGCTCTTTTACTTCATCATTTCTTCCTTTCGCTTTAGCTACTCGACATTCAAGAGCAAGTTTCAGAGTCTCTTCTCGCATCCATTTTGGTTCACCATACTAAGGATAAAGGAGGAGGGAGGGGACAAAGATGAAAGTTTGGGATTTATAGGACTTGGTCATTAATTGTCTAGGGAAAATAACAGAGAGATCAGAAACTTGAGAAACTGGGTAGATAGTGGTAAATGTTGCTTAGATATAGAATATTGGAGTAGAAGGTTTGGGGTGAGATGAGCCCATTTCTGGATACATTCAGTTGGAAGTACTTATGCGATCTTTAGTAGAACAGTCTTTTATTTTTTTATTTTAATTTTTTTCCCCATACAAAAATTTATACATACCTGTTATGTGACTCTAATTGCTTTCCCCATACAGTGACAGCACAATCCTCCTTTCCATCCCTGATTCCCCATGTCCATTCAACCAGCTCCTAATCCTCTCTACCTTCCCATCTCACCTCCAGACAGAAGCTGCCCATTTAGTCTCTTCTATCTACTTGAGCTAAGAAGCACACTCCTCATGAGTATCACTTTAGTCCCACAATCCAGTCCAATCCCTGTCTGAAGAGTTGGCCTCGGAAATTGTTTTAGTTCTGGGCTGATAGAGAATCCAGGGGCCATGCTTTCCAGGGTACCTCCAGTCTCAGTCAGACCATTAAGTCTGGTCTGCTTACTAGAATTTGAGTTCTGCACCCCACCTTTCTCCTGCTCCATCAGGGACTTNNNNNNNNNNNNTCACTAATTCTGACTTCCATTACCTCAATTCTGCTCCTATGACATTCTATTGAGTTGTCTAATTCTGAAATTTTATTGTTAATCTTCTGGATTTCTGATTGCTGTCTCTCTATGGATTCTTGCAGCCTGTTAAGTTTGTCATGGTGCTCTTCTCTAATCTTTTTAATTTCCTCTGTTACGTGTTCTGTGTTTTGCTTAATTTCCTTCCTAATTTCTTGAAGAGTTCTATAGATTAATGTTTTGTATTCTGCCTCCAGTAATTCCAAGAAATTTTCCTCCTTTGGAAAATTTCTAGATTCTTTATCTTGGGAGCTTGCTGAAGCCATTATGGATTGCCTTTTTATGTGATTTGATACTGACTCTTGTCTCCAAACCATCAATAAGTTATTATATTTATTTATTTAACGTTTGCTTACTGTGTCCTAGCTTCTTGTTTTGATATGTCCAAATAGGCTGCTCGTATGAGCTAGTTTGATTATTGGCAACTTTGAAGCTCCAATGTCCTGTCACCAGGTGGTTAGATCTGTTACTAGGTATGTGAGCTCAGGAGTCCACCCACTCCTTCTGTATAGATTCAGCTCAGGCGCGCAGGTAGATAGCCAAGTGTGTGGTGTACGCTCTCACTCACAGCCCTCGACAGGCATGGGTGATTGGTGTAGGCACAGGTAACTGGCTGCAGCAGGGGACACACTCTGAGCAAGGCAGGCGGCTGATAGCCACTCCCAAGTGTCCAGGAGGAAGGCGTGTCCCTGTTCCCTAGAGCGCTTAGGTGGGGGGGGGGTTTGCAGCTGGACTATGAGTACCTACTGCTGTTGGCTGTAAGGACTAGGGGCACCTCTTATTCATGGGCCCCTATCGCAGGTGGCTAGGTGGCGTGGGTGGAGCCACCAGTCCTCAGGCCCCTGATGTGGGTAGGTGAAGACCATGCTTAACCGGCAGAGCAGTGTCAGATGTCAAGTACCTGCCACTTCACAGCTGAAACAGTTGAAGTTAGACTTCCGGTATATACCTTGTTGTACTGTGGTAATGAGGGCCTATGCTGTTGAGATGGGCCCACACAAGTCTATGCAGGAGGAAAGGCACTCAAAGTCTGTGGATCCCTTATGCCTATGCCTAGGCAAAGGAGCTGTGCCTACCCTGGGTTCCTGGCTTAGGGGAGCCAGCAGTTTATTTTTTCCCGTTTGTTAATTTGTTCACTCTTCAAGGCAGGGAGAATGGCTCTGGGTGTGTGAAGTATCCTACTTCTGGCCCAGGGGACTTGGCAATTGCTGAAGTCGGTCCAGGACCCAGTGCAGAGCAGGGAGCAGGGAGGTAAACAGAAGCGAGGTTTTTACCTAAGGGGGGTGTTTTTGATCCGCGCAGTAAGCCATATGCAATTACTTATCTTTTGCCAGATCAAGGGTTGCTTCTTACTGGTTCTGGGTGGCCTGTAGACTCTCAGCGGCTGGGTCTTCCCCCAGTGTGGAAAACATTCTTCCAGCGCACAGCTGCATGCCTGCTTCACGGCTCCATCCTGAGCTGATCAAGCCTAAAGGGCTCAGGCTCTTGCCAGATCACGTCTGGCAACTCCTCACTGCTTCTGAACCGTCTCTCCCTCCCCCGCCACTCAGTGCGGTTCCTCAACTCTGCCTTTGATGTTCAAGGCTCCCAGATTGCCATATATAATCGAATCACTTGTTTTTTCGGGTCTTTGTTGTAAGCGGGTCCACTGGAAGCATCTGACTACTCTGCCATCTTGGCCCCGCCTCCTAGTAGAGCAGTCTTGCTGCTTCAACCTCAGCAGAGGGTGTCCTGAACCAAGTTTATGCCTTTTTGAGTCACTGGCATGTGTTCATATTGAAGATATGAGCCTGCAATAGA--CTTCAAAACAGGAGTGTGAAGTGATAACAGAAGAATGAGGAGGATGGAGGACACAACCCCTTTAAAAAAAAAAAAACAAACTCAGATTTAGGAGCTACGCATAGAAAGAGACGGCTGAAAAGAAGTGGTCAGAAAGTTAGAGAACCAGAGGGGAGTAGGGTCATAGAAACC-AAGGAAGCATCAAATTTCAAGAAAGAAAGCATAGCCAATAGTGTAAAAGAAATATGTGGCTGATAGAATTTCCTTATCACACT--AAAAAATTCCAAACAATACCATGGTCGGAAAAAAGAG-TAATTACTGATTCCCATCTTCTTTCCTACAGCATCCTTACTTTGGATATTTTGGATATCACGGATTTGGGGGTCGCCCTCCTTATTATTCAGAAGAAATGTTTGAACAAGATTTTGAAAAACCGAAAGAAGAAGATCCCCCTAAAACAGAGAGTCCAGCTACAGATCCCACAGTTAATTCAACTGCTCCTGAGACTAATTCAACCCAAAAGAATGTGCCTGGTTCTGGAGGGAGTCAGGGAGGAAATGACACCACCCCAACAGGAAACAGT---CATGATCTAAACCCGGGGAGCAACCATACAGCTCAAAATGGGGTCATTTCTCACTCTACAGTTAATGTTTCAAACCAGGGAGCATCAAGAATTCAAATTCCATGGGGACAAATTCACCCAAATATTTATGAAAATTATCCACATCCTAGTGTCCAAGGTTCTCCTACAGGAAGACAATGGCGTCCCACTGGTACTGCCATGGGTCACAGACAGAATGGGCCTTTTTACCGAAATCAACAAGTTCACAGGGGTCCTCGGTGGAACTCCTTTACTTTGGAAGGCAAACAAGCAGCTCGTCCAGGAAATCCAGCTTATCGCAAAGCTTACCCTTCCATTTCAAGAGGTAATTCTTTCAATTATGCAGGAAACCCTGCAAATTTCAGAAGAAAGCCTCAGTGGCCAAATAAATACCCTGTAGGAGCCAATGTTGCCCCACTGGGAACCAAACATGG---TACCGTTGGCCTCAATGAAAAAATCCAAAATCCAAGAGAGAAGCCAATAGGTCAAAAAGAAAGAATAGTTGTTCCTACACAGGATCCAACTGGCCCCTGGAAAAACTCTCAAGATTACGGAGTCGATAAAGCAAATTATAAACTGCCTCGTTCTGAGGGAAACATGCAAGTCCCAAGCTTTAATTCCATCGATCAACATGAAAACTCCTATTACCCAA---GAGATTCCAGGAGAGTCCAAAATTCTGATGGACAAACTCAAAACCAGTATTTGCCCAAAGGGATTGTTTTAGAACCAAGAAGAATCCCATATAAACCAGAAACTAATCGACCAGAATTAAACCACAGTACACATCATC---CCATATACCCTGAGGAAATTCCTTCTCCTGCAAGAGAACATTTTCCTGCTGAAAGAAACCACTGGAATGACCAAGAAATCTCTCCAACTCTTGAGGAAGATCCTAGAAGACAGGAAGGACCTTTGCCGCATCCTTCCCATGGCTCTAGAGGAAATGTGTTCTACTCTGAATATAACCCCTACGATCCCAGAGAAAACTCACCGTACCTTAGAAGCAATACATGGGATGAGAGAGGTGATTCTCCCAATACCATGAGGCAACCAGAAAATCCACTGTACCCCGTGAATACGCTAGACCAGAAAGAGACAATCCCTTATAATCAAGAGGACCCCAATGATCCAACTGGAGATGAACATTTCCCAGGACCAGGTAGATGGGGTAAGGAAGAGTCGAGCTTTAAAGGAAGCCCAACGGTTAGGCACTATGAAGGCCAACAATATGCCTCAAATCAGCCAAAAGAATATCTTCCCTATTCCTTAGATAATCCTTCAAAACCCAGGGAGGATTTTCCATATGGTGAATTTTACCCCTGGGGCCCAGATGAGAATTTTGCATCATATAATACAGCTCCTACTATACCACCACCTGTGGAGAGCAGGGGCTATTATGTTAATAATGCTGTTGGACAAGAAGAAAGTCCTCTATTTCCTTCTTGGAACTCCTGGGACCACAGGATTCAAGCTCAAGGACCAAAAGAAAGAGGGCCATATTTTAACAGAAATTTCTGGGATCAGACAACTAATTTACACAAAGCACCAGCTACCCTACCAGACCATAAAGAGAACCAGCCCTATTCCAGTAACTCCCCAGCTTGGCTTCAGAAAAATCCAACCTGGCATGACAGTGAGAATTTGAACTATGGCATGCAAATTACTAGGTTAAATTCACCAGATGGGGAACATTTGGCTTTCGCAGACTTAATTCCGCAAAGATACCCAGCTGATCAGAAAGAAGCAAATTTATTTCACC-CGAGCCAAAGAGGTCCCTGCTGTGCTGGTGGCTCCATAGGGCCCAAGGACAATCCACTTGCTATACAAGACTACACTACATCCTTTGGTCTTGCACCAGGGGAGAACCAAGACACCAGTCCTCTATATACAGAAGGTAGTCATACTAAGCATGCAAGACATATCATCTCCCCTACAAGCATCCTACCTGACCGAAGAAACAGCTCAGAGAAGAGGCTGCCTGGGGAAAGCCAAAACCCAAGTCGTTTTAGAGATGATGTGTCCACTCTGAGGAGGAACACACCATGTTCTATAAATAATCAACTGGGTCAAAGGGGAATGATGCCTTTTCCTGAAACCAGCTCCCTTCA---AATGAATACGCCATGTCTCAAAAGTGATCTTGGCGGAGATGAGAACAACATTATGGAACAAATATTTGAAGACAACCAACCCAATGAAAGAACTGTTAACCTCACCCCTGAGCAACTTGTTATAGGTACCCCTGATGAAGATCCTAAACCAGAAGCAATGCAAAGTGAAGTCCTAGAAAACGAGGGTGAGAGGCAGCAACAAAGGCCACCTAGCATCCTACAGTTACCATGCTTTGG---CAGATTAGCAAAGCATCACTTCTCTGGCACTGGAACTCCATCTAGCAATGGAAGGCAAGGCCCATTTGATGGGGATTCAATTATGCCTACTGAAAATCCTAACACATTGGCTGAGTTAGCTACTGGGGCACAATTCAATAGTGTGAATGTAAACACACTTAATGCAGGTGAGCACACTCCATTTGAAT---------------CCAATCCACAGGACCAGATACAAGACTGCTTATTACTTCAGGCTTAGGGATCATCTCAACCAAGCATTTTTTAGGGAAGGAAAATAACTGATATTCTATACCAGTGGTTCCCAAAC-TTTTTCCCCTAAGACTCCATTAAGTACTTGA----------------------------------------------------------------------------------------------------------------------------------------------------------------------------------------------------------------------------------------------------------------------------------------------------------------------------------------------------------------------------------------------------------------------------------------------------------------------------------------------------------------------------------------------------------------------------------------------------------------------------------------------------------------------------------------------------------------------------------------------------------------------------------------------------------------------------------------------------------------------------------------------------------------------------------------------------------------------------------------------------------------------------------------------------------------------------------------------------------------------------------------------------------------------------------------------------------------------------------------------------------------------------------------------------------------------------------------------------------------------------------------------------------------------------------------------------------------------------------------------------------------------------------------------------------------------------------------------------------------------------------------------------------------------------------------------------------------------------------------------------------------------------------------------------------------------------------------------------------------------------------------------------------------------------------------------
>Orycteropus_afer_NW_006921685 Orycteropus afer afer isolate SDZICR_OR568_19922 unplaced genomic scaffold, OryAfe1.0 scaffold00098, whole genome shotgun sequence
---TTATTATTCACTTCATTTATTTTTTTGCTTTCTATATTTTAATTTCTTACTCTGCTAAATCTATGTATTTGTTAAAGGTTTATGAAAATTTTGGTG-AAAAATGCTGCTGCTTCACTATAGGCACGAAGCCTCTTTTTCAGAGCTAGATAATTTGGTGAGTATTTTCATTCA-TTTTTTCCCAGTA-ATAAGGGCCACATATTAAGCCAGATGTTGTCAGAAATACATTCCA-------------CATTTAAAT-----------------------------------GTGGAATGGAAGTAAGAATGTACACAGTCATTAAATCCA-TAAATAATCATTATGTGTGTTTTTTTCAATTTTAAAAATATATATATTGTCATAGATTTTTATCTAATCTTTTGACTTT---------------CATAAGTCATTCAACACAACATATATTAATTTTACAAAACAGAAAATTATTGGTGTTTTATATTTGCAAAATAAAAGACCACATATTCCTATACGAATATGTACCATGATAAAAACACTATCAAAAATCTCCATGACATTTCTACTATACAGATGCAATGTCTGATTAAGCAAGTTGTTGTTTGTGCCATCGAATCGGACCGACTCATAGCGACCCCTCGTTGGGTTTCCGAGGCAGTATCACTACGGAGGTAGATTGCCCAACCTTCCTTCCGGTTAAGCAAGAGAAAAGTTAAATGCT-CAAAAACTTGGCCTATAATCTTGGAGATTAGAGTTAAAAAGGAAAGCCTTTACCAGTACTCTCTTTATTGTCTTCCTTGTGTTGTAATAAGATGATACTAAACACAGTAGTTTTCATTATCTTTATTTTTAATTCTCTCCAGGATGTTATGAAGGAGGTCTGGTAGCATAGTGCCTAAGGCACTTGACTGCTAACCAAAAGGCTGGCGGTTCAAACCCACCAGCCACTTCTCTGAAGAAAGACGGGGCAA-TCTACTTCCATAGTGATACTGCCTCGGAAACCCAAGGAGCACTAAGAGTCGGATCGGACTGGAAGGCATGTAACAACAA----------------CAGGATGTTATGATCCTGAAAATCTTTAATTAGCAGAAAAGACATTTACATACTCCTGTTACCTTTGTTT--AATTACACTCTATCAATTTCCATGATATACAAAAGGTAATTGACTGTATCTACTTACA-----------------------------------AAAAGGCCAGAATGTCTTTTAATTATATGCTCCCACAGGAAGCAAGCAAAGTGTGAGCACTGTCTCAAATCAATACTAGATGTATTTCATACTCAGAAAAAAGGAGGATAAAACAAAAGGAATGAACAAACACTGGCTTTGTTCATATGCTGG--ATGAGCCCTCGTGGTGCAGTGCTTAAGCACTTGACTGCTAATTAAAAGGTTGTTAGTTGGAATCC--------------------------ACCATCTGCTCT-ACAAAGATTACAACCTTGGACACCATGT-GGGCAGTTCTACTCTGTC---------CTATAGGGTCACTATGAGTTGGAAACAACTTGATGACAATGGGTTTAGTTTTTGGTTTATGTACTGGTTACTGTGCTAAGAATTGGGTTTTACCTGATCTACCATAAAAA--------------------------------------------------------------------------------------------------------------------------------------------------------------------------------------------------------------------------------TGTTTAATTGAAGTGTCTAACAAATAG-CAAATTTACATTTCTGCCTATTTCTTCTTATTACCCTGACTAGCAGTGGAGCAAAAGTGGTTTTTTAAAAGATGAAATAATAATAAT-------------------AAAAACAATA---GATCTAGAAGGAAAGATTTTGTTATTATTAGTTGCCATCAAGTCAGCTCTGACTCATGGCAACCTTATATATAACAGAACAAAATGTTGCCCGGTCCTATGCCATAGGATTCTGGAATATTTCTGTTTATTTAATTAGCCTTTATATAATGAAATGTTTTCTATGGATCTTAGATATTAGTGCAAAGTTCTGATTTTGGAGTTGTTGTTGTTGCTGTTGTTATGTGCCGTCCAGTAGGCCCCAACTCATAGCGACCCCTCCGTGGGTTTCCTAGGCAGTATCACTATGGAAGTAGATTACCCAGCCTTCCTTCTGAGGGGTGTCTGGTGGGTTTGAACCGCCAGCTTTCTGGTTAGTAGTCAAGTGCTTTAGGCTGAGATTATTCTATATGTT--ATATAGTTGAATATCACTATGCTTTTCTAAATCAAACTGGCAACTACAAACTCAAAATCATCA-----ATACTCCTATATTTTGGGTAACCTAATT----TCTAATTTCCTCATTCCAGTGCTATCTTCACAAGCTTCATTGAGATATCTC----TCTCTCTTCCTCTGTATCTTTCTTTCTCTTAAAAACTCCCTTATCTTTCCTCTTTAATCTAACTCTTTTGGCAACTTGGAATAGTATCAGGTGATAACTAAATAACTACCAAATAATTTCTT-----AGAATAAAAATGACAGCAGAGGCTCCCATCACTCTCTATTTCTATATTCTCCTTGACAGACAAGTAAGCTAGTGTCAAAGGAAGCACAGGGTGCTCTGAGCATAACTAATGGCCAGTTCAAAAATAAAACTCAGCTTTGTATTCCAGGTATCAAATGGAAAAATGAAGATTCTCCTGGTCTTTCTAGGTCTGCTTGGTAACTCTGTTGCTATGCCAGTGAGTATTAAAAAAAA---AAAAGTTAGGCCTTTTCTTCGTGGTCTACCACTGCATAACTTGGGGACTGTAAATTAGTTTATTTCA-TTGATA-TCTGCATTTGTTACTGA-AACTCTTTCACTTCCAGATGCAAATGCCCCAAATGGCTGACTTTAGCAGTAAAAGTGAAGAGGTATATATGTTCATTCTCTTCTTAAAGTGTATCTTCTGAGTACAAGGAGAATTCAGTAAGGAAGTATTCCAGAGCCCTAATCTGCAGGTTCATAAAGAAGAAGAATGGAAAACATTCTGATTTTTTAATTTTCTTATGAAAAAGGAAGAGGGATGGAAAGATGAAAGATTCAAAATCTCAAATCAAGGGGAGAGAACACTGCAAAAATAAATTTAAAAAAAAAAATCTCAAATCAAGGCAAAGTAGCAATTTCCT----------CCAATGCCATCCTACCTTTGTGCTTCATAAAGCCTGTTTAAGGTAAATGTGGATTTGTGTTAAAATCTAGTTGGTGCTGGCTTC-TTACTAAGTTTGCTAGCTAGGAAAGGTAGCCA-TTCGTAC--ACAATTGTTAGACGGTAGATGTGCATGCATGTGTTTTTTATATGACCCACACCCGGGATCATTAGGCAAATTCAATTAAAAAAAAAAAAAAACTCACTGCCATTAAGTTGAATCTGACTCATAGAGATCCCCATTGGGTTTCCGAGGCTGTAAATCTGTACAGAGGTAGATCGCTCCATCTTCCTTCCACGGAGCAGCTGCTGAGTTTGAACTGCTGACCTTCTGATTAGCAGCCAAATGCCTTATCCACTACGCCACCAGAGCGCCTTAGCCAAATTGAATACACACTAGAAAAAAAAGAATCATCTTTTTATATAATCATCACATTCTCAAATCCTGAATTCCAAAAGAATAAGTTACAATATTCAAAAACTTCAAAGCAGACCAGATTTTTTTTCTCAATTATTGT-----------------AATAAAATTGTAGTTTAAAAATTAAAGCACAGTGGGAGTTT--------GTCTTTTTTAACAGCATATTTATTTTATATTCATGCATAACTGGTGA----AAAATTACTATGAATGTTGTACTTTGAAATTAGAAATTCTATATATTTTTTTATGATTTGTGGGTTGATTAAATAAAAAAGTTTTAATTTATATCGCATTAATGGATTTCTTTGGTCACAGATGATGTGGTATGGTCAATTCAACTTTATGAACTCCCCACATGTAAGTTCCTCTTTATACTATTTCTAATTATCTCTAGTTTATGTCCAGATAGTCACATTACAAAGGTTCATTTTACCTACACCAAAGCCTGGCTACGTGTTTTAATTGCAACAGTAATTAAAGTCCCCAGATTGCGAATGAGTTCTATTCCTAATTCTGATTTTCAATAGAATTTGTATATAAGTCAGAATAGTTAGGTACAGTTCATATGTAATGTCAGTTAGTCAGATGTCTGTCTATGTATGTTATGTAGTGTATCTTTCTATACATAAAAAACATTAAGGAAACACTTCCAGATACACTAAAACATCTTTATCATAACAATATAGTTATAATAATAATGTTTGATGTGTGCTGCCAAGTAGTGCTCATTAGTTATTTTGAACCATTGTATTTACATTGAATTATTAATATAATAGGCTTTATAGGATTGGTTCATAACTAAGTTTCCACCTAAATCAGACAATCATAACCAGGGACTGCCTGCAATCCTTATAAGACTTCCAGGGCGTGG-GAGAATCATCTTAATGCCCCCACAGACCAAATTTTCTCCATATTCATT-TTATTGTTCTTTCACATAAAT-AAAATAATTTACAAATTACAAGTGTTCTTTGTATCTAAGGAAAATTGGTTCTAGAAAAAGATCATCCAAGCTTATTCACAAATAATGAGAACAAAAATAGTATAGCAAATACTAGGGTGTAATGTATTTGGAATATCTTGAAAGATAAAACTAAAATTATGAAATAAGATTTTTTTTGTCTTATTTGAATAAATTTAATTATAATTGCCATTATGTGCTAATTTCTATAACAAGCTAATGTTGAATCAATATCAGTTGAAAACTTTTGGCATCATTTTTTAACAAAATTAAATGATAGCATCACAATACATGTCACTTTTGACTTTGGGGGTTAAGAGGAAAATATCAATTTTCTCTTAATCTTTTGTATTCAAGTCATTTTGTCACATAACAACAACAACAACAACATTCTCTTTTAAAGCCCCTCACCTAAAATCATCTTCATTGTCAAATTTTCTCTTTGACAATTGATTGATCCAACTCTTTATTTCCAACATTCATTCTCAATTTTAGTCATCTTGCTTGTATTTTGAGACTTTTCACAAACTTAATTATCATAAATTCCTGCATCTCAATGCAAGATTTACTATTTTAACTAACATCTATCCACATTACATTTGCTCAGTATTTCATGGACATCATCCAAAAGATAGTGAGAGACTGATTAAAGACTAGTGTTAGGTCGGGAGGGAATGTTTGAATGGAACTATTTTATTAGAGGTCAACTCATAAATTAGCATTTTCAGATTGTAACTACTTTTACTTCCCTGCTCAATCTTGTATTAATAATAAAGATTGAATTAATAAGGATCCACCTGTACCCAAAAAGGATAGGATTTACACAGAAAATTTTATTCTCTCTCTCTCTCTCTCTCTCTCTCTCTCTCTCCTTCTGCAGTCTCATTTCCTTTATGGTTTTGTTGTTGTTTGTTTTTGCTTTTTCTCCTCCTTGTCCATTCTTATGACAAAACATATGGTTTTGAATTTCATGTCAAATCCTTTTATAACCTGACCTGTACACCTCTTAGCAGGGCTTCAGATTCAGAAAATCATCAGTCAAATTCCTAAAGTGAAATTTCTCACTTAATTCTGGTTTTTTGGTTAGTTTGGTTAATT------CTATACATCCAAAATTCATTTCTGTAAA-------TGAAATTCTAGCTAAATATTTTTTATCTTCTATTGTTGAGTCAAATTACATAGGATTCTTGGGTACCTTGGCTATATTTTAGAGGCTGAC---ATTGTGGAGAGAGCCTGGATCTCAGCCCTGGGTGAGGTTTCACTATTATCTGCTTCCCATTCAGATGTCACAGCTGGGCCCCACGTATGGAAATGGCCTGCAACTCCCTCAGCACTTCCCACGGTACCAGATGCCCATGTGGCCTCAGCCACCACCCAATACGTGGCACCCACAGAAACCATCATTTCCCTCAGGACCCAAACTCCAGAGCAAGACTG---AAGCTCAAGGGACTCAGAAACCCAACCAGCCGCAACCTAAAAAGCCACCACCAAAGCGGCCCTTAAAGCAACCT------------CCTCAGCCCAAGAAGGAACCCCAGCCACCTCAGGTGAGGCTTGCCCTGCAAAGTTCCAAGTCAGAGTAATAAATAGCACCTTACAGGATTTTGAATGGCCATGCCATCCTTACATACATACATACATACCCAATGCTTCTCAATATGAGTGCTTCTATGTAGGAACCAAAGAGCCCTGGTGGCACAGTGGTTAAGCACTACGCTACTAAAAAAAAAAAAGTGAGTGGTTCAAACCCACCAGATGCTCCA-------GTTTCCTTAAAGATTAAACTTATTGTCATTGATCGGATTCTGAGTCATAATCACTCTGTAGGACAGGGTAGGACTGCCCCCAGAGGGTTTCCTAGGCTGTTTCCTTAGCAGCTGAGCACTTAACCACTGAACCCCCAGAGATCCTCCATGAGCATTACAGCCTTGGAAATGCTATAGGGCAGTTCTATTCTGTCCT-TAAGGGTACTATGAAGAATCAACTCCATGGTGTTGATTATGATGTTAAGGTTATGCAGGAACCTGGGGGGCACAAGTGGTTTGCAATTGGCTGGTAACCTAAAGGTTAGGGGTTCAAATCCACCCAGTGGCTTCATGGAACAAAGGCCTAATGAACTGCTTCCATAATGATTCTAGCCAAGAAAATCCTATGGAGCAGTTCTACTTGTAATACATGTGCTTGCCATGAGTTGGAATCAACTCAGTGGAAACAGGTTTGGTTTTGGTATTTTATGCACAAAATACCATCCATACTTTTTGACACTTTCTTTCAAGATAATGTTGTAACTACTTATCCAAAAGTGCCTGGTAAGTCAATTTCATCTTCTGTCTGGCTCAAAATTATCCAAATACTGTTCTCTTAAAGATCAGTACCAATTACTGTCAAGTCAACTATGACTCATGGTGACCCCATGAATGTCAGAGTAGAACTGTGTTCCTTTTAAAATATAGAGGTAACATAATACAGTGACATTAGCA-----CTAATCTGAGAATTGGAGAACAAA-ACATAAGAGCTATTTCCAGCTCATATTGGTTGTTTGACTTTGAGCAAGTCACTTCATCTTTCTAGAT-CCAGTTTCCTCATGAGTAGTGTTCTGGTTACCTAGTGCCACGCTAACAGAAATACTACAAATGGGATGGCCTGAACAAACAGGAGTTTATTCTCTTACAGTTTGGGAGGCTAGAAGTCCAAGTTCAAAGTGCCAGGCTCTAGGGACTGTGTGAAAGCCCCTTGACCCTGAGCTTTAGCTCTGCCTTTTGCTCCTGGCCCACTGAAGCTAGAGGCATCTCTTCACTCAGGCAGCTATTGGCTGCTGAGGCTAACAAGCCCAAGGTCAACAAATAAAATGGCATAGTCCTGATGCTACCAAACCACACAGCAGCCATTAATTCAAATCCATTGAAAGTCCCAAGGTAGGCAGAGCATGGCAGGGTGCTGAACAATGACTCAGCTGCACACAGGGTTCAAACGTGCCATAGCTAGAGATCATTCCCCGAAGCTTCTCCTTATATGCAGGAAGCAGACCACATCCCTAAGCCAGCTACTCAGGTGCTCACAGTAGATTTCGCCACGGAGTTGATTACAGGTCTCATCATGGGGAATACTACATCCAGCTGCCCAGCCACTCAAACAGGCCCAGCCAAGTTGACACACAAACTTAACCACCACAAGTAGTAAATTAAGTGGTCTCTAAGTCCCTTCTAGATCTATGCTTTGATGATCT-GATAATGTCCTGAAAGTT-ACCCTAGAAGATACTTCAGGATGGTATAAGT--------GACTTAAAATAAAGGGAAGTGC--AAATAGTTTCTTAAGATCTCATCCAGTGTGG---------------GGCTTTCAGTCAGTTAACATTTATTATCAAACACTTATACATGTCAAAACAAAAAACCAAACTTACTGCCATGAGTCAACTCTGACTCAGAGCAACCCACATTGGGTTGCCAAGGCTGTAAATCTTTATGGAGGCAGACTGCCCCATCCACAGAGCAGCTGGTAGGTTTGAACCACCAAGTTTTTGATTAGCAGCCAAATATCTTAACCACTATACCACTAGAGCTCCTTATTATACATGTAGAAAATGGAAAATTAAATAAAAAGACACTCCTGAATTTGAATCCTGGCTT-----ATTTACCAGCTATGAAATTTTTGGCCAAGTGACTTAACTTCTCTGAACTTCACAGTTGTAAGTAAAATGGAAATAATAATAGTACACACCTTTTGGGTTCTGCAGGAGCTCTGGCGGCATAGTGGTTATAGCATTTGGCTGCTAACTAAAAGGTCTGTGTTTCAACCTCACCAGCTGCTACACTGGACAAAGATGAGGCAATCTGCACCTGTAACAATTTACAGCTTTGGACACCCTACGAGACAGTTTTACTCTGTCCTAAAATGTTGCTATGAGTCAGAACCAACTCTACGGTAGTGGGTTTGGGTTTTTTGCATTTTGTTTTTGGTTTTTGGGTTTTTTGGCTTTATGGTTATGCCAAGATTAAATGAGTTTACCAATAGAAAATGATGAATACAGTACTGGAACCTGAGTGTCCAATGTTATCATTATTATTAGTATTATTTTATCTGTATAGTAGCTCTGGTGGCGTAGTGCCTAAGGCATTCGACTGCTAACCAGAAGGCTGGCGGTTTAAACCCACCAGCTACTCCTCTGAAGGAAGTTTGGGCAATCTACTTCCGTAGTGATACCGCCTGGGAAACCCAAGGAGGGGTTGCTATGAATTGGATCCAACTTGATGGCAGTACGTCTTTATCTGTATGAAAAATATGGGAGCTCTGGTGGTGTGTCGCCTATGGCATTTGACTGCTAACCGGAAGGCTGGTGTTTCAGACCCACCAGCAACTCCTTAGAAGGAAGATTGGGCAATCTACTTCTGTAGTGATACCGCCTGGGAAACCCAAGGTCGGATCTGATCAGTTTAATGGAAAAGGATATGCAGACTCCCACTTTTCAAATAATTGTGTTGAGTTGGTTCATTTCATATTTCATTTATTCTTCACACTTCCATATCACCTTGCTTCTTTCTTTCTCTCTAGGCATTCCCACTATTTGTTGTTGTTGTTGTTATGTGCCGTCGAGTTGGACCCGACTCATAGCGACCCCTCCTTGGGTTTCCAAGGCAGTATCGCTACGGAAGTAGATTGCCCCATCTTCCTTCCAAGGAGTGGCTGGTGGGTTTGAACCACCAGCCTCCTGGATAGCAGTCAAGTGCTTTAGGCACTATGCTACCAGAGCTCCTATTTCCCTATCAACAACCACCATAGCAAGTCCCACAGGTGAGAA-TATTTTTCTTACCCCAGAAGTGAAAATTAATATTAGCATGTTATATCTCAGACTG--ATGAGTTCATGCTCTCTAGTGGAATGCCATATACCAATCAGAATTAGATAGGAAATAAACTCTTCACATAAGTAATCATGGAGAAAAAATAAAGTGATTTTTAAAAATAAACTTTTCTCTTG----GATTGGTGATATGAACACAACCTAAATCACCAAATCACTAATATTAACTTAATTCATTAACTTTAAAGACTTGTGCTTAATATCTCATTACTATTTCTCAATTCCCTGAGAGGTAAGAAAACACAAAGTTTATTTTTATTTAACGTAAGGGGGAATTGGGACAAAATGGAGTTTGAAAATCATAAAGTAAGCTATGCTTGGA------TCTTTTCATCATAACTTATTTTTAGCCACAAATTGATTATTATAAAGAATCCTCTACTTAAAACCGTTAAAATAAAACATAGCATTGACATTGTTGTAAGAACAACAAAGTCCTTACCCCCTTGTGCAGAGCCAATGATCATGATGGATTGAAACAGGAAAGCAAAAGAATTTATTGAGTATTGATATCCAAGGAGATAGAATCACTTCTCTAAAAAGTCTGTCTCCCCAGGCTGGGAAATTGTTAGGGTTGTTAAAGGGAATTGGGCTAAGGGGTAAAAGGATTTGAGAAATGCTTATAATGGTTTCTTGTTATCTGGACCAGTTGTTGTCTTGTGACCTCTGTTATTCTTCTGGTCAGTGATAAAGCTGTCCTTGGTCAGGAGAAAGTGTCCCTCAAGTTCCTTGCACCTGCCTAGGAAGGTTACTCTAAAAGTGTGTGTGGGAGGGGGGGTGCATGGGTGTGAACAACCTCAGGCCTCTCAGGTCAGCCAGGGATGTCTCTACTTCTCCTTTATCTTGGTTGCTCCAGGCTCAGGTATCTCCTTTCTCAAACTGCAATTATCAACTACAAATGGGTAGTGGTTATAAGCCTGGTCCCCAAAGGAATGTGTGAGGAGAAGAACAGCCTAAATAACTATCATATTTATGTAGAGGGAAGATGAGGGCAAAAGAAAGAGAGTTAATCATTGCTGACGTTAATCTTCAGCAAGATTGCATCATAGGCATTAAAAATATGAATTGTTGTTGTTATTGTGTGTCATGGAGTCAGCCCGACTCACAGCGATCCCTCCTTGGGTTTCCAAGACGGTATCACTAGGGAAGTAGATTGCCCAACCTTCCTTCCAAAGCGTGGCTGGTGGGTTTGAACCACCAGCCTTCTGGTTAGCAGTCAAGTTCCTTAGGCACTATGCTACCAGAGCTCCCTAAAAATATGAATAGCAAAATAAACTATTTTAATTTAAGAAATATTAAGTATCAAT---TGTTAAACTAACAAAAACAACAACAAATATTTGAACAC--TTCATTCAGCTATGG-ATTGGTTTTTCTGGTCTTCCACCAAGAAGATTTCTTGTTAACTAGA------------AACAATTTATTTGAAGACATAAGAGTTTTATAAGTTCTTTTTTCCTTAAAAGAGGGACTTCCTTTTACTGGCCGTACAGAATTAAGGAAACTAAGGCAGTACCAGGCAAAGATTTTCAAAACATAGGGGCATGATTCTCATGCATAGTTAATCTCATCTACATAGAACTTCTTGAGAGCTTCTGGGAGCTGAAACTGCTTCTCTATGCCCTTGTACTATGTACCAATCCCTGAGCAGAAACTCAGTCTCCGAGTTTGATTAGGAAAATTAACTCTGTTCAAATAAAAATATTACAGTAATAACC----AAGGATTGTCAGTTCATCATCCTAAGTGTGAAGCATACATTCTAAAAATAATATCAT--TTAATTTCCATTATTAGATGGTCTAATATAGATGTTTGACCTCCCAAGACACCCAAATTTTTGTTTACATGTGTGAGTGTGTGTGTGTGTGTGTTGGAGGTGGTTGCTGTTGTTGTTGTTAAGTGCTATCGAGTCGTTTCCGACTCATGGCGACCCCATGCACAGCAGAACGAAACACTGCCCGATCCCACGCCAGCCCCACAATCCCTGCTATACTTGAGCCCATCATCGCAGCCACCGTATCAATCCATCTCCTTGAAGGCCTCCCCCTCTTTCATCGACCCTCCNNNNNNNNNNNNNNNAACCTTCCTTCCGAGGAGTGGCTGGTGGGTTTGAACCGCCAGCCGTCTGGTTAGCAGGCAAGTGTCTTAGCCACTATGCTACCAGAGCTCCCGCTGGGTTCTCTAGAGAAGCAAAACGAGTAAAATGTAGAGAGAGAAAAAAAAATTGTCTTAGGAAAATGGCTTTTGGAGGTGGTAAAGTGGAACAATTATTAGAAGATGCTGACACACAGGGTCTTTTGAATAGGATAATCTAGGATATAGCTGAGGTCTTTGTATTTACCAGTATTTACTGATGGATTATGTTACAGCTATTAGCAGCTAGTTAGTAGGAGCTAATGACTCAGAAGCTTAAAATAAACATTGCTAACACTCAACCCCTGATTTGGGCTATTTTAAGATACCTTGAGCCTTACAAACAAATGGCAGCATAGAAAGTTGGTTGCCCTTGTGTTCATTGGG-TTTTTTCATCTTTCAGAGGGT---ACCACCAGGCTATGGACGCCCACCAATCAGTAATGAAGAAGAAGGGGTAAGTA-----------ATGTTTCCCCATTAGGAATTACAATCCTTCAATCTCTGATTTTTTGATCCCCATCAAATAAGAAAGTTAAAACTCAATATATGAATCTGTAGCTGCAGCACTGAAGTTTTTTTAAAAAAAAAAAAAAATGTAAAAGAAATCAAGCCAGGAACCTAAAATAAAATATGATACCCTTTCTTTGGAAACCCAAAGGGGGTCTCTATGAGTCGGAATTGGCCCGATGGCAGTGAGTTTGGTTTTTGGTTTTGGTTTCTCCTCTACATGTATGGAAATGTCATTCTGCATGTGTGGAAATCTCTTTGTCAAAGAAAGCTAAAGAGCTTTGCTCCATGTTGATGCTGGACTCTAGACAGTGGTGATGCAATTAGTGAACAGAAAAGGAAATAAGAGTATCTTA------------------GTAATTTAGTGATCATCTAACACCTGCCTTGTGCAAATAAACTGAAGCCCAGACAAGTTTTACCTACTAAATTAGTGGCTTATCAAATGTAGTAGGTGAAACTTGTCTTCTGATTCCCTGCTTAATAGCTCTTTTACTACATAACGTTACATTATCCTAGCACTATGTTGTATAAAGGAGCTCTGGTGGTGTAGTGGTTAAAGTATTTGGCTGCTAATCCAAAGGTTGGTGCATTCGAACCCACGAGCTACTCTGTGGAAGAAAGATGAGGCAGTCTGCATCCATAAAAATTTACAGCTTGGAAATCATATGGGGCAGTTCTACCCTGTTCTACAGGGTCTTTGTGAGTTGGAACTGGGTTGATGGCAGTGGGTCTGGTACT---TCGTTAAAAAACTCATTTTTGTAATTGTGGCACAGCACCTCACTGTGGAGCTTACTTACCCTTTTTCCATGAATATGTGGTATGT------GGCAATGAAGAAATCCAATGGCTCTGGAGATTTTTGGTCTTAAAATGATGACACTGAAGACTACTATGTCAGTAATGACATAAGGTGCTTTTGAAAACAGCATGGTGAAATAATCCCAAATAAAAATGATTAAGACAGTTGTATTCAGCATAGAAACTGGCAGCCCAAACTTTCACAAACATATCATTAGAAACTAAAGTAGAATGACTCAGGCAGTAAGCAAAGGCATTAAACTCATTACCATCGGATCCGACTCACAGAGACCCCTTGTTGGGTTTCTGAGGCAGTACATGGCAGAAGTAGATTGCCCAACCTTCCTTCCAAGGAGTGGCTGGTGGGTTTGAACCATCAGCTTTCTGGTTAGTGGTCAAATGCCTTAGGCACTGTGCCATCAGAGCTCCCAGCAAAGGCATTAAGAAGTCTATATTCCACATCCTGGGAACA-TTGCCGATTTCCTACATGATCATGGAGAT---TTCTCACCTTAT-GTCTCATCTCCATTTATAAATGAGAATAAAAATTCTTTTTTCTATATATTAAA-------AAAAAAACCTAAATGACTTAAATGCCTCATAAATGTCTTAAAAACCTAACCCACTGAAACCCACTGTCATACAGCTGATTCCAACTCATAACAATCCTATAGGACAGAGTAGAACAGCCTCATAAGGTTTCCAAGGCTGTAATCTTTATAGAAGCAGACTGCTTCATCTTTCTGCTACAGAGAAGATGGTGTATTTGAACTGCTGACCTTTTGGTTAGCAGCCCAATGTTTTAACCCCTATGCCACCAAAGCTCCTCTCTAAAACCTACTGACTGACAAAGCTCATGGTAAATA---------------AAACATTTATTAAACATTTCCCATTGTGCTAGGTGCTGGACAAAGATGTTGTTGTTATGTGTCGTTGAGTCAGATCCGACTCATAGCGACCCCTCCTTGGGTTTCCAAGGCAGAATCACTACAGAGGTAGATTGCCCAACCTTCTTTCTGAGGAGTGGCTGGTGGGTTTGAACCGCCAGCCTTCTGGTTAGCAGTCAAGTGCCTTAGGCACTTTGCTACCAGAGCTCAGACAAAGATGAGAAACATGTTTTTACTTAAAAACTTTACAATCAGTTAGGAGGTCCCAGAAAAGTAGACAATTGAAATCCAATGGAATAACTCTTATAACAGAAGAGTGTACT-GCTGGGGACACTGGGGATTAGAACCTAATTCTGTCCATGGAAGTCAGGGAAGCTTCAGAGAAAATAAAGCATTCAAGCTGAGTCCTGAAGGATGAGTCAACATTGCCAGGAAGAATAAATGTGTAGGTGGGAGGAAAGTTCAGTATGAAGAAGCCATG------------AAACACAGAGTGGTGTACTCAGAGAACTAGAAGCATATGTGATTTGCAAATGCATGAAGTCCAA---GGAGGAAAGGAGGTCGGAGGTATTACTCATGGGCTATATGTTGACTAAACTACCCATATGGTGGTATTGTGCCTAAGGCACTTGACTGCTAACCAGAAGGTTGGTGGTTCAAAGCCATCAGCCACTCTACAGAAGGAAGACTGGGCAATCTACTTCTGTAAAGATTTACTGCCTTGGAAACCAAAAGGGGGTCACTTGACAGCAGTGAGTTTGGTTTTTGTTTTTTTTATATGATGATAATCACATAACATATAACACTTATTGGGCACTTACTAAGTACTAGGCACTGAGCTAAGGCCTTCACATGTTATTGCAT-TTG-----ACCTTCATAACAACTATGAAGCAGGCATTATTTTATTATCTCCATTTTACAAAAGAATAAACTGAGGTAAGCCCAGAGTCATACTACTACTATTAGTGGAACAAGGATTTTAACCGAGGTCTGTCTATATCCTCACTCTTTAGCATCATGCTGTACTGATTAGTGTGTTCTGCTAAGGAGTTTAGAGTTTATCCTATAAGGTAAGGATAAATTAAATACATGATTAAAGAGGAAAGTGACAGAATT--------CTTACCTTCAACCTCCACTACTCTAAAAGCCCATGTGGAGGCAAGA-TAGAGAAAAGTAAGACTACATGGAGAGTAACCAGTAAGAAAATTATTGCAACAGTGCAGGAG--------------------------------------------------------------------------------------------------------------------------------------------------------------------------------------TACTAAGGAT-----------------------------------------AAAGGAGG-----------------------------AGGGAACA-------------------AAGATGAA------------------AATTTAGGGTTTATAGGA----CTTGGCCAGCA-------------------------------------------ATTGTCC-------------------------------------------------------------------------------------------------------------------------------------------------------------------------------------------ATGGAAGCTTGAGAAACT-------------------------------------------------GGGTTGTTGTT--------------------------------------------------------------------------------------------------------------------GTTGTT-ATGTGCCGTC----------------------------------------------------------------------------------------GAGTCGGCCCCGAC-------------------------------------------------------------------------------------------------------------------TCTTAGC-----------------------------------------------------------------------------------------------------------------------------------------------------GACCCCTCCTTGGGTTTCCGA-----------------------------------------------------------------------------------------------------GGCAGTATCAC----------------------TACGGA--------AGTAGGATTGCC--------------------------------------------------------------------------------------------------------------------------------------------------------------------------------------------------------------------------------------------------------------------------------------------------------------CAAC----------------------------------------------------------------------------------------------------------------------------------------------------------------------------CTTCCTTCC--------------------------------------------------------------------------------GAGGAG-------------------------------------------------TGGCTGGTG---------------------------------GGGTAGACAGTGGTAAATGTTGCTTAAGTACAGAGAACTAGAGAAGGAGGCTTGGGGGAAGATGAATCCAGTTCTGGGTACATACAGTTGGAGGTACTTACAAGATCTTTACTAGAGCAGTCTTTTG---------------------------------------------------------------------------------------------------------------------------------------------------------------------------------------------------------------------------CCTCA---------------------------------------------------ACCTCAGGAA----------------------------------------------AGGGTATC-------------------------------------------------------------------------------------------------------------------------------------------------------------------CTGAA------------------------------------------------------------------------------------------------------------------------------------------------------------------------------------------------------------------------------CCAGATTT---------------------------------TTGCCTTTC---------------------------------------TGAGTTATT-----------------------------------------------------------------------------------------------------------------------------------------------GGTATGTG-----------------------------------------------------------------------------------CTAATAGCTCTGG---------------TGGTATAG-----------TGGCT-----------------------AAGGCATTTGACTGCTAACGA------------------GAAGGC--------------------------------TGGAGGTT------------------------------------------------------------------------------------------------CAAACCCACCAGCC----------------------------------------------------------------------------------------------------------------------------------------AAGGCC-------------------------------TGAAGGAAGGAAGG---------------------------------TTGGGCAA----------TCTAC-----------------------------------------------------------------TACGGTAGTGATACCGCCT------------------------------------------------------------------------------------------------CAGAA-----------ACCCGAGGAGG---------------------------------------------------------------------------------------------------------------------------------------------------------------------------------------------------------------------------------------------------------------------------------------------------------------------------------------------------------CGTTGCTATGAG-----------------------------------TCAGATCCGACTCC----AGGGCAGT----------------------------------------------------------------GCATACTAATATTGAAGGAATGGGCTTGCAGTGGATTCCTCAAGGCAGGTGTATAAAGTGGTAAAAGAAGAATGAGGAGGACAGAGGATACAATACCTTTAAACAAACAAACA-ACCCTCAGATGTAGT-GCCAGGCATTGGAGGAGATGGCTGAAA--AAGTGCTCAGAG----AGAGAATCAGAGGGGAGTACGGCCATGGAAACCAAAGGAAGCATCCAATTGCAAGAAAGAAAGCATTGACAGTAGTGTAAAAGAAGTATGTAGCTGTTAGGATTTCCCTATCACACTAAAAAAAATTCCAGATACCATCATGA--GAAGCAAAGAGTTAATTATTGATTTCCTTC-TATTTCCTACAGAATCCTTACTTTGGCTATTTTGGATATCATGGATTT-GGGGTCATCCTCCTTATTTTGCAGATGAGATGTTTGAACAAGATTTTGAAAAACCCAAAGAAAAAGATCCCCCTAAAGCAGAGAGTCCAGCTACAGAACCCACAGCTAATTCAACTGTTCCTGAGACTAATTCAACCCGACCAAATGTGCACAGCCCTGCAGGGCGTCAGGGCAGAA---ACACCGCCCCAGCAGGAAACAGT---CATGGTACAAACCCTGGGAGTAATCCAACAGTTCAAGATGGGGTCATTTCACCACCTACCATTAATATCTCAAACCAGGGAGTACAAGGAAATCAAATCCCATGGGGACCAAGTCAGCCAAACAGTCATGAAAATTATCCAATTCCTAGAGTCCAAGGTTTTCCTACAGGAAGACAATGGCATCCCACTGGTACCACCATGGGTCATGGACAAAATGGGCCTTTTTACCGACATCAACAAGTTCAAAGGGGTCCTCAGTGGAGCTCCTTTACCTTGGAAGGCAAACTAGCAGCTCGTCCAGGAAATCCAGCTTATCTCAAAGCTTACCCTTCCACTTCAAGAGTTAATTCTCCCTTTCATGCAGGAAATCCAGCAAATTTCAGAAGAAAGCTTCAAGGGCCAAATAAACACCCTGTGGGAGCCAACGTTGCCCCAATGGGCACCAAACATGGTACTACGGTTGGCCGCAATGAAAAAATCCAAAATCCAAGAAAGAAGCCACCAGGTCAAAAAGAAAGAATAGTTGTTCCTCCAAGAGATCCAACTGGCCCCTGGAGAAAATCTCAAGATTATGGACTTAATAAATTAAATTATAAACTGCCTCATTCTGAGGGCAACATTCAAGTTCCAAGTTTTAATTCCATTGATCAATGTGAAAACTCCCATTACCCAAGAGGAGATTCCAGGAGAGTCCCAAATTCTGATGAACAAACCCAAAGCCAACATTTGCCCAAAGGGTTTGTTTTAAAACCAAGAAGAATCCCATATGAATCAGAAACTAATCAGCCAGAATCAAAGCACAGTATATATTATCCTA---TATACCCTGAGGAAATCCCTTCCTCTGCAAGAGAACATTTTCCTGGCGGAAGAAATCATTGGAACCACCAAGAAATCTCTGCACCCCTTGGGGAAGATCCTAGAAGGCAAGAAGGACCTTTGCCTCATCCTTCCCACAGCTCTAGAGGAAGTGTTTTCTACTCTGAATATAATCCCTATGATCCCAGGGAAAACTCACCATACCTTAGGAGCCATACCTGGGATGAGAAAGGTGATTCTCCCAGTACCATGAGGCAACCAGAAAATCCACTGAATCCCATGAATACTCCATACCAGAAAGAGACAGTCCCTTATAATGAAGAGGGCCCAATTCATCCAACTGGAGATGAATCTTTCCTAGGACCAGTTAGATGGGGTGAGGAAGAGTCTAGCTTTAAAGGAACTCCAACAGTTAGGCACTATGAAAGCCAACGATATGCCTCGAATCAGCCAAGAGAATATCTTCCCTATTCTTTTGCTAATCCCTCAAAACCCAGCGAGGATTTTCCACATGGTGAATTTTACCCCTGGGGCCCAGATGAGAATTTGCCATCATATGATACAGCTCCTACTGTACCACCACCTGTGGAGAGTAGGGGCTATTATGTTAATAACACTGCTGGACAGGAAGAAAGCATTCCATTTCCTTCTTGGAACTCCTGGGACCACAGGACTCAAGCTCATGAACCAAAAGAAAGGGGGCCATATTTTAACAGAAATTTCTGGGATCAGGCAAAGAATTTACACAAAGCTGTAGGTAGCCCACCAGAGCATAAAGAGAACCAGCCCTATTCCGGAAACTCCCCATCTGGCCTTCAGAAAATTCCAACATGGCATGAAGGTGAGAATTTAAACGATGGCATGCAAATTACTAGGTTAAATTCACTAGAGGGAGAACATTTGCTTTTCCCAGACTTAACTCCTCAAAGTTACCCAACTGATGAAAAAGAAGCAAATGTATTTCACCTAAAGCCAAAGAGGGCCCTGCTGTGCTGGTGGCTCCACAGGACCCAAAGACAATCCACTTGCTCTGCAAGACTACACTGCATCCTTTGGTCTTGCACCAGGGGACAACCAAGACACCAGCCCTCTGTATACAGGAGGTAGTCATACTAAGCATGCAAGACATATAATCTCCCCTACAAGCATCCGACCTGGCCAAAGAAACAGCTCAGAGAAGAGGCTGCCTGTGGAAAGCCAAAATACGAGTCCTTTTAGAGATGATGTATCCACTCTAAGGAGGAACACACCACATTCTATTAAGAATCAACTGGGTCAAAGGGGAATGATGTCGTTTCCTGAAACCAGCTTCCTTCAGTCAATGAATGCACCATGTCTCAAAAGTGATCTGGGTGGAGA----AAAAACATTATGGAACCAATGGTTGAAGGCAATCAACCCAGTGAAAGAACTGTTGTCCTGACCCCTGAGCAGCTTGTTACAGGTATCCCTGAGGAAGACCCCAAACCAAAAGCAACCCAAAGTGAAGTTCAAGGAAACGAGGGTGAGAGGCAGCAACAAAAGCCATCTAGCATCCTACATTTACCATGCTTTGGCTCCAAATTAGCAAAGCATCACTTTTCTGGCACAGGAACTTCATCTAGCAATTCAAAGCAAGGCCCGTTTGATGGGGATCCAATTATGCCTACTGAAAATCCTAACATATTGGTTGAGTTACCTACTGAGGCACAGTTTATGAGTGTGAATGTAAACACACTTAATGCAGGTGAACACACTCCATATGAATCCTTTAAAGAAGGAACCAATCCACAGGACCAGGTACAAGACTGTGTGTTACTTCAGGCTTAGAGCTTATCCCAGCCAAGCGTTCTCTAGGGAAGGAAAAGAATTGCTGTTCTATACCAATGTTGCCCAAACTTTTTTCCCCAAAGACTCTGTTAAGC----------------------------------------------------------------------------------------------------------------------------------------------------------------------------------------------------------------------------------------------------------------------------------------------------------------------------------------------------------------------------------------------------------------------------------------------------------------------------------------------------------------------------------------------------------------------------------------------------------------------------------------------------------------------------------------------------------------------------------------------------------------------------------------------------------------------------------------------------------------------------------------------------------------------------------------------------------------------------------------------------------------------------------------------------------------------------------------------------------------------------------------------------------------------------------------------------------------------------------------------------------------------------------------------------------------------------------------------------------------------------------------------------------------------------------------------------------------------------------------------------------------------------------------------------------------------------------------------------------------------------------------------------------------------GTCTG-------------------------------------------------------------------------------------------------------------------------------------------------------------------------------------------------------------------------------------------------------------------------


###AARDVARK MMP20
>Homo_sapiens_NM_004771 Homo sapiens matrix metallopeptidase 20 (MMP20), mRNA
----------------------------------------------------------------------------------------------------AUGAAGGUGCUCCCUGCAUCUGGCCUUGCUGUCUUCCUCAUCAUGGCUUUGAAGUUUUCCACUGCAGCCCCCUCCCUAGUUGCAGCCUCCCCCAGGACCUGGAGGAACAACUACCGCCUCGCACAG-----------------------------------------------------------------------------------------------------------------------------------------------------------------------------------------------------------------------------------------------------------------------------------------------------------------------------------------------------------------------------------------------------------------------------------------------------------------------------------------------------------------------------------------------------------------------------------------------------------------------------------------------------------------------------------------------------------------------------------------------------------------------------------------------------------------------------------------------------------------------------------------------------------------------------------------------------------------------------------------------------------------------------------------------------------------------------------------------------------------------------------------------------------------------------------------------------------------------------------------------------------------------------------------------------------------------------------------------------------------------------------------------------------------------------------------------------------------------------------------------------------------------------------------------------------------------------------------------------------------------------------------------------------------------------------------------------------------------------------------------------------------------------------------------------------------------------------------------------------------------------------------------------------------------------------------------------------------------------------------------------------------------------------------------------------------------------------------------------------------------------------------------------------------------------------------------------------------------------------------------------------------------------------------------------------------------------------------------------------------------------------------------------------------------------------------------------------------------------------------------------------------------------------------------------------------------------------------------------------------------------------------------------------------------------------------------------------------------------------------------------------------------------------------------------------------------------------------------------------------------------------------------------------------------------------------------------------------------------------------------------------------------------------------------------------------------------------------------------------------------------------------------------------------------------------------------------------------------------------------------------------------------------------------------------------------------------------------------------------------------------------------------------------------------------------------------------------------------------------------------------------------------------------------------------------------------------------------------------------------------------------------------------------------------------------------------------------------------------------------------------------------------------------------------------------------------------------------------------------------------------------------------------------------------------------------------------------------------------------------------------------------------------------------------------------------------------------------------------------------------------------------------------------------------------------------------------------------------------------------------------------------------------------------------------------------------------------------------------------------------------------------------------------------------------------------------------------------------------------------------------------------------------------------------------------------------------------------------------------------------------------------------------------------------------------------------------------------------------------------------------------------------------------------------------------------------------------------------------------------------------------------------------------------------------------------------------------------------------------------------------------------------------------------------------------------------------------------------------------------------------------------------------------------------------------------------------------------------------------------------------------------------------------------------------------------------------------------------------------------------------------------------------------------------------------------------------------------------------------------------------------------------------------------------------------------------------------------------------------------------------------------------------------------------------------------------------------------------------------------------------------------------------------------------------------------------------------------------------------------------------------------------------------------------------------------------------------------------------------------------------------------------------------------------------------------------------------------------------------------------------------------------------------------------------------------------------------------------------------------------------------------------------------------------------------------------------------------------------------------------------------------------------------------------------------------------------------------------------------------------------------------------------------------------------------------------------------------------------------------------------------------------------------------------------------------------------------------------------------------------------------------------------------------------------------------------------------------------------------------------------------------------------------------------------------------------------------------------------------------------------------------------------------------------------------------------------------------------------------------------------------------------------------------------------------------------------------------------------------------------------------------------------------------------------------------------------------------------------------------------------------------------------------------------------------------------------------------------------------------------------------------------------------------------------------------------------------------------------------------------------------------------------------------------------------------------------------------------------------------------------------------------------------------------------------------------------------------------------------------------------------------------------------------------------------------------------------------------------------------------------------------------------------------------------------------------------------------------------------------------------------------------------------------------------------------------------------------------------------------------------------------------------------------------------------------------------------------------------------------------------------------------------------------------------------------------------------------------------------------------------------------------------------------------------------------------------------------------------------------------------------------------------------------------------------------------------------------------------------------------------------------------------------------------------------------------------------------------------------------------------------------------------------------------------------------------------------------------------------------------------------------------------------------------------------------------------------------------------------------------------------------------------------------------------------------------------------------------------------------------------------------------------------------------------------------------------------------------------------------------------------------------------------------------------------------------------------------------------------------------------------------------------------------------------------------------------------------------------------------------------------------------------------------------------------------------------------------------------------------------------------------------------------------------------------------------------------------------------------------------------------------------------------------------------------------------------------------------------------------------------------------------------------------------------------------------------------------------------------------------------------------------------------------------------------------------------------------------------------------------------------------------------------------------------------------------------------------------------------------------------------------------------------------------------------GCGUAUCUUGACAAAUAUUACACAAAUAAAGAAGGACACCAGAUUGGUGAGAUGGUUGCAAGAGGAAGCAAUUCCAUGAUAAGGAAGAUUAAGGAGCUACAAGCGUUCUUUGGCCUCCAAGUCACCGGGAAGUUAGACCAGACCACAAUGAACGUGAUCAAGAAGCCUCGCUGUGGAGUUCCUGAUGUGGCCAAUUAUCGCCUCUUCCCUGGUGAACCCAAAUGG-AAAAAAAAUACUUUGACAUACAG---------------------------------------------------------------------------------------------------------------------------------------------------------------------------------------------------------------------------------------------------------------------------------------------------------------------------------------------------------------------------------------------------------------------------------------------------------------------------------------------------------------------------------------------------------------------------------------------------------------------------------------------------------------------------------------------------------------------------------------------------------------------------------------------------------------------------------------------------------------------------------------------------------------------------------------------------------------------------------------------------------------------------------------------------------------------------------------------------------------------------------------------------------------------------------------------------------------------------------------------------------------------------------------------------------------------------------------------------------------------------------------------------------------------------------------------------------------------------------------------------------------------------------------------------------------------------------------------------------------------------------------------------------------------------------------------------------------------------------------------------------------------------------------------------------------------------------------------------------------------------------------------------------------------------------------------------------------------------------------------------------------------------------------------------------------------------------------------------------------------------------------------------------------------------------------------------------------------------------------------------------------------------------------------------------------------------------------------------------------------------------------------------------------------------------------------------------------------------------------------------------------------------------------------------------------------------------------------------------------------------------------------------------------------------------------------------------------------------------------------------------------------------------------------------------------------------------------------------------------------------------------------------------------------------------------------------------------------------------------------------------------------------------------------------------------------------------------------------------------------------------------------------------------------------------------------------------------------------------------------------------------------------------------------------------------------------------------------------------------------------------------------------------------------------------------------------------------------------------------------------------------------------------------------------------------------------------------------------------------------------------------------------------------------------------------------------------------------------------------------------------------------------------------------------------------------------------------------------------------------------------------------------------------------------------------------------------------------------------------------------------------------------------------------------------------------------------------------------------------------------------------------------------------------------------------------------------------------------------------------------------------------------------------------------------------------------------------------------------------------------------------------------------------------------------------------------------------------------------------------------------------------------------------------------------------------------------------------------------------------------------------------------------------------------------------------------------------------------------------------------------------------------------------------------------------------------------------------------------------------------------------------------------------------------------------------------------------------------------------------------------------------------------------------------------------------------------------------------------------------------------------------------------------------------------------------------------------------------------------------------------------------------------------------------------------------------------------------------------------------------------------------------------------------------------------------------------------------------------------------------------------------------------------------------------------------------------------------------------------------------------------------------------------------------------------------------------------------------------------------------------------------------------------------------------------------------------------------------------------------------------------------------------------------------------------------------------------------------------------------------------------------------------------------------------------------------------------------------------------------------------------------------------------------------------------------------------------------------------------------------------------------AAUAUCUAAAUACACACCUUCCAUGAGUUCUGUCGAGGUGGACAAAGCAGUGGAGAUGGCCUUGCAGGCCUGGAGUAGCGCCGUCCCUCUGAGCUUUGUCAGAAUAAACUCAGGAGAAGCGGAUAUUAUGAUAUCUUUUGAAAAUGGAG----------------------------------------------------------------------------------------------------------------------------------------------------------------------------------------------------------------------------------------------------------------------------------------------------------------------------------------------------------------------------------------------------------------------------------------------------------------------------------------------------------------------------------------------------------------------------------------------------------------------------------------------------------------------------------------------------------------------------------------------------------------------------------------------------------------------------------------------------------------------------------------------------------------------------------------------------------------------------------------------------------------------------------------------------------------------------------------------------------------------------------------------------------------------------------------------------------------------------------------------------------------------------------------------------------------------------------------------------------------------------------------------------------------------------------------------------------------------------------------------------------------------------------------------------------------------------------------------------------------------------------------------------------------------------------------------------------------------------------------------------------------------------------------------------------------------------------------------------------------------------------------------------------------------------------------------------------------------------------------------------------------------------------------------------------------------------------------------------------------------------------------------------------------------------------------------------------------------------------------------------------------------------------------------------------------------------------------------------------------------------------------------------------------------------------------------------------------------------------------------------------------------------------------------------------------------------------------------------------------------------------------------------------------------------------------------------------------------------------------------------------------------------------------------------------------------------------------------------------------------------------------------------------------------------------------------------------------------------------------------------------------------------------------------------------------------------------------------------------------------------------------------------------------------------------------------------------------------------------------------------------------------------------------------------------------------------------------------------------------------------------------------------------------------------------------------------------------------------------------------------------------------------------------------------------------------------------------------------------------------------------------------------------------------------------------------------------------------------------------------------------------------------------------------------------------------------------------------------------------------------------------------------------------------------------------------------------------------------------------------------------------------------------------------------------------------------------------------------------------------------------------------------------------------------------------------------------------------------------------------------------------------------------------------------------------------------------------------------------------------------------------------------------------------------------------------------------------------------------------------------------------------------------------------------------------------------------------------------------------------------------------------------------------------------------------------------------------------------------------------------------------------------------------------------------------------------------------------------------------------------------------------------------------------------------------------------------------------------------------------------------------------------------------------------------------------------------------------------------------------------------------------------------------------------------------------------------------------------------------------------------------------------------------------------------------------------------------------------------------------------------------------------------------------------------------------------------------------------------------------------------------------------------------------------------------------------------------------------------------------------------------------------------------------------------------------------------------------------------------------------------------------------------------------------------------------------------------------------------------------------------------------------------------------------------------------------------------------------------------------------------------------------------------------------------------------------------------------------------------------------------------------------------------------------------AUCACGGGGAUUCCUAUCCAUUCGAUGGGCCUCGGGGGACUCUAGCCCAUGCAUUUGCUCCUGGAGAAGGCCUGGGAGGAGAUACACAUUUCGACAAUGCUGAGAAGUGGACUAUGGGAACGAAUG------------------------------------------------------------------------------------------------------------------------------------------------------------------------------------------------------------------------------------------------------------------------------------------------------------------------------------------------------------------------------------------------------------------------------------------------------------------------------------------------------------------------------------------------------------------------------------------------------------------------------------------------------------------------------------------------------------------------------------------------------------------------------------------------------------------------------------------GUUUUAAUUUGUUUACCGUUGCUGCUCAUGAAUUUGGCCAUGCCCUGGGCCUGGCCCAUUCCACAGACCCAUCAGCACUGAUGUACCCAACUUAUAAGUACAAGAAUCCCUAUGGAUUCCACCUCCCCAAAGAUGAUGUGAAAGGGAUCCAGGCAUUAUACG--------------------------------------------------------------------------------------------------------------------------------------------------------------------------------------------------------------------------------------------------------------------------------------------------------------------------------------------------------------------------------------------------------------------------------------------------------------------------------------------------------------------------------------------------------------------------------------------------------------------------------------------------------------------------------------------------------------------------------------------------------------------------------------------------------------------------------------------------------------------------------------------------------------------------------------------------------------------------------------------------------------------------------------------------------------------------------------------------------------------------------------------------------------------------------------------------------------------------------------------------------------------------------------------------------------------------------------------------------------------------------------------------------------------------------------------------------------------------------------------------------------------------------------------------------------------------------------------------------------------------------------------------------------------------------------------------------------------------------------------------------------------------------------------------------------------------------------------------------------------------------------------------------------------------------------------------------------------------------------------------------------------------------------------------------------------------------------------------------------------------------------------------------------------------------------------------------------------------------------------------------------------------------------------------------------------------------------------------------------------------------------------------------------------------------------------------------------------------------------------------------------------------------------------------------------------------------------------------------------------------------------------------------------------------------------------------------------------------------------------------------------------------------------------------------------------------------------------------------------------------------------------------------------------------------------------------------------------------------------------------------------------------------------------------------------------------------------------------------------------------------------------------------------------------------------------------------------------------------------------------------------------------------------------GACCUCGGAAAGUAUUCCUGGGGAAGCCCACUCUGCCCCAUGCCCCCCAUCACAAGCCAUCCAUCCCUGACCUCUGUGACUCCAGCUCAUCCUUUGACGCUGUGACAAUGCUGGGGAAGGAGCUCCUGCUCUUCAAGGACCG---------------------------------------------------------------------------------------------------------------------------------------------------------------------------------------------------------------------------------------------------------------------------------------------------------------------------------------------------------------------------------------------------------------------------------------------------------------------------------------------------------------------------------------------------------------------------------------------------------------------------------------------------------------------------------------------------------------------------------------------------------------------------------------------------------------------------------------------------------------------------------------------------------------------------------------------------------------------------------------------------------------------------------------------------------------------------------------------------------------------------------------------------------------------------------------------------------------------------------------------------------------------------------------------------------------------------------------------------------------------------------------------------------------------------------------------------------------------------------------------------------------------------------------------------------------------------------------------------------------------------------------------------------------------------------------------------------------------------------------------------------------------------------------------------------------------------------------------------------------------------------------------------------------------------------------------------------------------------------------------------------------------------------------------------------------------------------------------------------------------------------------------------------------------------------------------------------------------------------------------------------------------------------------------------------------------------------------------------------------------------------------------------------------------------------------------------------------------------------------------------------------------------------------------------------------------------------------------------------------------------------------------------------------------------------------------------------------------------------------------------------------------------------------------------------------------------------------------------------------------------------------------------------------------------------------------------------------------------------------------------------------------------------------------------------------------------------------------------------------------------------------------------------------------------------------------------------------------------------------------------------------------------------------------------------------------------------------------------------------------------------------------------------------------------------------------------------------------------------------------------------------------------------------------------------------------------------------------------------------------------------------------------------------------------------------------------------------------------------------------------------------------------------------------------------------------------------------------------------------------------------------------------------------------------------------------------------------------------------------------------------------------------------------------------------------------------------------------------------------------------------------------------------------------------------------------------------------------------------------------------------------------------------------------------------------------------------------------------------------------------------------------------------------------------------------------------------------------------------------------------------------------------------------------------------------------------------------------------------------------------------------------------------------------------------------------------------------------------------------------------------------------------------------------------------------------------------------------------------------------------------------------------------------------------------------------------------------------------------------------------------------------------------------------------------------------------------------------------------------------------------------------------------------------------------------------------------------------------------------------------------------------------------------------------------------------------------------------------------------------------------------------------------------------------------------------------------------------------------------------------------------------------------------------------------------------------------------------------------------------------------------------------------------------------------------------------------------------------------------------------------------------------------------------------------------------------------------------------------------------------------------------------------------------------------------------------------------------------------------------------------------------------------------------------------------------------------------------------------------------------------------------------------------------------------------------------------------------------------------------------------------------------------------------------------------------------------------------------------------------------------------------------------------------------------------------------------------------------------------------------------------------------------------------------------------------------------------------------------------------------------------------------------------------------------------------------------------------------------------------------------------------------------------------------------------------------------------------------------------------------------------------------------------------------------------------------------------------------------------------------------------------------------------------------------------------------------------------------------------------------------------------------------------------------------------------------------------------------------------------------------------------------------------------------------------------------------------------------------------------------------------------------------------------------------------------------------------------------------------------------------------------------------------------------------------------------------------------------------------------------------------------------------------------------------------------------------------------------------------------------------------------------------------------------------------------------------------------------------------------------------------------------------------------------------------------------------------------------------------------------------------------------------------------------------------------------------------------------------------------------------------------------------------------------------------------------------------------------------------------------------------------------------------------------------------------------------------------------------------------------------------------------------------------------------------------------------------------------------------------------------------------------------------------------------------------------------------------------------------------------------------------------------------------------------------------------------------------------------------------------------------------------------------------------------------------------------------------------------------------------------------------------------------------------------------------------------------------------------------------------------------------------------------------------------------------------------------------------------------------------------------------------------------------------------------------------------------------------------------------------------------------------------------------------------------------------------------------------------------------------------------------------------------------------------------------------------------------------------------------------------------------------------------------------------------------------------------------------------------------------------------------------------------------------------------------------------------------------------------------------------------------------------------------------------------------------------------------------------------------------------------------------------------------------------------------------------------------------------------------------------------------------------------------------------------------------------------------------------------------------------------------------------------------------------------------------------------------------------------------------------------------------------------------------------------------------------------------------------------------------------------------------------------------------------------------------------------------------------------------------------------------------------------------------------------------------------------------------------------------------------------------------------------------------------------------------------------------------------------------------------------------------------------------------------------------------------------------------------------------------------------------------------------------------------------------------------------------------------------------------------------------------------------------------------------------------------------------------------------------------------------------------------------------------------------------------------------------------------------------------------------------------------------------------------------------------------------------------------------------------------------------------------------------------------------------------------------------------------------------------------------------------------------------------------------------------------------------------------------------------------------------------------------------------------------------------------------------------------------------------------------------------------------------------------------------------------------------------------------------------------------------------------------------------------------------------------------------------------------------------------------------------------------------------------------------------------------------------------------------------------------------------------------------------------------------------------------------------------------------------------------------------------------------------------------------------------------------------------------------------------------------------------------------------------------------------------------------------------------------------------------------------------------------------------------------------------------------------------------------------------------------------------------------------------------------------------------------------------------------------------------------------------------------------------------------------------------------------------------------------------------------------------------------------------------------------------------------------------------------------------------------------------------------------------------------------------------------------------------------------------------------------------------------------------------------------------------------------------------------------------------------------------------------------------------------------------------------------------------------------------------------------------------------------------------------------------------------------------------------------------------------------------------------------------------------------------------------------------------------------------------------------------------------------------------------------------------------------------------------------------------------------------------------------------------------------------------------------------------------------------------------------------------------------------------------------------------------------------------------------------------------------------------------------------------------------------------------------------------------------------------------------------------------------------------------------------------------------------------------------------------------------------------------------------------------------------------------------------------------------------------------------------------------------------------------------------------------------------------------------------------------------------------------------------------------------------------------------------------------------------------------------------------------------------------------------------------------------------------------------------------------------------------------------------------------------------------------------------------------------------------------------------------------------------------------------------------------------------------------------------------------------------------------------------------------------------------------------------------------------------------------------------------------------------------------------------------------------------------------------------------------------------------------------------------------------------------------------------------------------------------------------------------------------------------------------------------------------------------------------------------------------------------------------------------------------------------------------------------------------------------------------------------------------------------------------------------------------------------------------------------------------------------------------------------------------------------------------------------------------------------------------------------------------------------------------------------------------------------------------------------------------------------------------------------------------------------------------------------------------------------------------------------------------------------------------------------------------------------------------------------------GAUUUUCUGGAGACGGCAGGUUCACUUGCGGACAGGAAUUCGGCCCAGCACUAUUACCAGCUCCUUCCCCCAGCUCAUGUCCAAUGUGGAUGCAGCUUACGAAGUGGCUGAGAGGGGCACUGCUUACUUCUUCAAAG-----------------------------------------------------------------------------------------------------------------------------------------------------------------------------------------------------------------------------------------------------------------------------------------------------------------------------------------------------------------------------------------------------------------------------------------------------------------------------------------------------------------------------------------------------------------------------------------------------------------------------------------------------------------------------------------------------------------------------------------------------------------------------------------------------------------------------------------------------------------------------------------------------------------------------------------------------------------------------------------------------------------------------------------------------------------------------------------------------------------------------------------------------------------------------------------------------------------------------------------------------------------------------------------------GUCCCCACUACUGGAUAACAAGAGGAUUCCAAAUGCAAGGUCCUCCUCGGACUAUUUAUGACUUUGGAUUUCCAAGGCACGUGCAGCAAAUAGAUGCUGCUGUCUACCUCAGGGAGCCACAGAAGACCCUUUUCUUUGUGGGAGAUGAAUACUACAG----------------------------------------------------------------------------------------------------------------------------------------------------------------------------------------------------------------------------------------------------------------------------------------------------------------------------------------------------------------------------------------------------------------------------------------------------------------------------------------------------------------------------------------------------------------------------------------------------------------------------------------------------------------------------------------------------------------------------------------------------------------------------------------------------------------------------------------------------------------------------------------------------------------------------------------------------------------------------------------------------------------------------------------------------------------------------------------------------------------------------------------------------------------------------------------------------------------------------------------------------------------------------------------------------------------------------------------------------------------------------------------------------------------------------------------------------------------------------------------------------------------------------------------------------------------------------------------------------------------------------------------------------------------------------------------------------------------------------------------------------------------------------------------------------------------------------------------------------------------------------------------------------------------------------------------------------------------------------------------------------------------------------------------------------------------------------------------------------------------------------------------------------------------------------------------------------------------------------------------------------------------------------------------------------------------------------------------------------------------------------------------------------------------------------------------------------------------------------------------------------------------------------------------------------------------------------------------------------------------------------------------------------------------------------------------------------------------------------------------------------------------------------------------------------------------------------------------------------------------------------------------------------------------------------------------------------------------------------------------------------------------------------------------------------------------------------------------------------------------------------------------------------------------------------------------------------------------------------------------------------------------------------------------------------------------------------------------------------------------------------------------------------------------------------------------------------------------------------------------------------------------------------------------------------------------------------------------------------------------------------------------------------------------------------------------------------------------------------------------------------------------------------------------------------------------------------------------------------------------------------------------------------------------------------------------------------------------------------------------------------------------------------------------------------------------------------------------------------------------------------------------------------------------------------------------------------------------------------------------------------------------------------------------------------------------------------------------------------------------------------------------------------------------------------------------------------------------------------------------------------------------------------------------------------------------------------------------------------------------------------------------------------------------------------------------------------------------------------------------------------------------------------------------------------------------------------------------------------------------------------------------------------------------------------------------------------------------------------------------------------------------------------------------------------------------------------------------------------------------------------------------------------------------------------------------------------------------------------------------------------------------------------------------------------------------------------------------------------------------------------------------------------------------------------------------------------------------------------------------------------------------------------------------------------------------------------------------------------------------------------------------------------------------------------------------------------------------------------------------------------------------------------------------------------------------------------------------------------------------------------------------------------------------------------------------------------------------------------------------------------------------------------------------------------------------------------------------------------------------------------------------------------------------------------------------------------------------------------------------------------------------------------------------------------------------------------------------------------------------------------------------------------------------------------------------------------------------------------------------------------------------------------------------------------------------------------------------------------------------------------------------------------------------------------------------------------------------------------------------------------------------------------------------------------------------------------------------------------------------------------------------------------------------------------------------------------------------------------------------------------------------------------------------------------------------------------------------------------------------------------------------------------------------------------------------------------------------------------------------------------------------------------------------------------------------------------------------------------------------------------------------------------------------------------------------------------------------------------------------------------------------------------------------------------------------------------------------------------------------------------------------------------------------------------------------------------------------------------------------------------------------------------------------------------------------------------------------------------------------------------------------------------------------------------------------------------------------------------------------------------------------------------------------------------------------------------------------------------------------------------------------------------------------------------------------------------------------------------------------------------------------------------------------------------------------------------------------------------------------------------------------------------------------------------------------------------------------------------------------------------------------------------------------------------------------------------------------------------------------------------------------------------------------------------------------------------------------------------------------------------------------------------------------------------------------------------------------------------------------------------------------------------------------------------------------------------------------------------------------------------------------------------------------------------------------------------------------------------------------------------------------------------------------------------------------------------------------------------------------------------------------------------------------------------------------------------------------------------------------------------------------------------------------------------------------------------------------------------------------------------------------------------------------------------------------------------------------------------------------------------------------------------------------------------------------------------------------------------------------------------------------------------------------------------------------------------------------------------------------------------------------------------------------------------------------------------------------------------------------------------------------------------------------------------------------------------------------------------------------------------------------------------------------------------------------------------------------------------------------------------------------------------------------------------------------------------------------------------------------------------------------------------------------------------------------------------------------------------------------------------------------------------------------------------------------------------------------------------------------------------------------------------------------------------------------------------------------------------------------------------------------------------------------------------------------------------------------------------------------------------------------------------------------------------------------------------------------------------------------------------------------------------------------------------------------------------------------------------------------------------------------------------------------------------------------------------------------------------------------------------------------------------------------------------------------------------------------------------------------------------------------------------------------------------------------------------------------------------------------------------------------------------------------------------------------------------------------------------------------------------------------------------------------------------------------------------------------------------------------------------------------------------------------------------------------------------------------------------------------------------------------------------------------------------------------------------------------------------------------------------------------------------------------------------------------------------------------------------------------------------------------------------------------------------------------------------------------------------------------------------------------------------------------------------------------------------------------------------------------------------------------------------------------------------------------------------------------------------------------------------------------------------------------------------------------------------------------------------------------------------------------------------------------------------------------------------------------------------------------------------------------------------------------------------------------------------------------------------------------------------------------------------------------------------------------------------------------------------------------------------------------------------------------------------------------------------------------------------------------------------------------------------------------------------------------------------------------------------------------------------------------------------------------------------------------------------------------------------------------------------------------------------------------------------------------------------------------------------------------------------------------------------------------------------------------------------------------------------------------------------------------------------------------------------------------------------------------------------------------------------------------------------------------------------------------------------------------------------------------------------------------------------------------------------------------------------------------------------------------------------------------------------------------------------------------------------------------------------------------------------------------------------------------------------------------------------------------------------------------------------------------------------------------------------------------------------------------------------------------------------------------------------------------------------------------------------------------------------------------------------------------------------------------------------------------------------------------------------------------------------------------------------------------------------------------------------------------------------------------------------------------------------------------------------------------------------------------------------------------------------------------------------------------------------------------------------------------------------------------------------------------------------------------------------------------------------------------------------------------------------------------------------------------------------------------------------------------------------------------------------------------------------------------------------------------------------------------------------------------------------------------------------------------------------------------------------------------------------------------------------------------------------------------------------------------------------------------------------------------------------------------------------------------------------------------------------------------------------------------------------------------------------------------------------------------------------------------------------------------------------------------------------------------------------------------------------------------------------------------------------------------------------------------------------------------------------------------------------------------------------------------------------------------------------------------------------------------------------------------------------------------------------------------------------------------------------------------------------------------------------------------------------------------------------------------------------------------------------------------------------------------------------------------------------------------------------------------------------------------------------------------------------------------------------------------------------------------------------------------------------------------------------------------------------------------------------------------------------------------------------------------------------------------------------------------------------------------------------------------------------------------------------------------------------------------------------------------------------------------------------------------------------------------------------------------------------------------------------------------------------------------------------------------------------------------------------------------------------------------------------------------------------------------------------------------------------------------------------------------------------------------------------------------------------------------------------------------------------------------------------------------------------------------------------------------------------------------------------------------------------------------------------------------------------------------------------------------------------------------------------------------------------------------------------------------------------------------------------------------------------------------------------------------------------------------------------------------------------------------------------------------------------------------------------------------------------------------------------------------------------------------------------------------------------------------------------------------------------------------------------------------------------CUACGACGAAAGGAAAAGGAAAAUGGAAAAAGACUAUCCAAAGAAUACUGAAGAAGAAUUUUCAGGAGUAAAUGGCCAAAUCGAUGCUGCUGUAGAAUUAAAUG-----------------------------------------------------------------------------------------------------------------------------------------------------------------------------------------------------------------------------------------------------------------------------------------------------------------------------------------------------------------------------------------------------------------------------------------------------------------------------------------------------------------------------------------------------------------------------------------------------------------------------------------------------------------------------------------------------------------------------------------------------------------------------------------------------------------------------------------------------------------------------------------------------------------------------------------------------------------------------------------------------------------------------------------------------------------------------------------------------------------------------------------------------------------------------------------------------GCUACAUUUACUUCUUUUCAGGACCAAAAACAUACAAGUAUGACACAGAGAAGGAAGAUGUGGUUAGUGUGGUGAAAUCUAGUUCCUGGAUUGGUUGCUAA------------------------------------------------------------------------------------------------------------
>Trichechus_manatus_NW_004444084 Trichechus manatus latirostris isolate Lorelei unplaced genomic scaffold, TriManLat1.0 scaffold00148, whole genome shotgun sequence
[truncated: 28,383,526 more chars]
