# Supplementary material for: Pseudogenes document protracted parallel regression of oral anatomy in myrmecophagous mammals
Source: Mol Biol Evol. 2026 Jan 13;43(2):msag009. doi: 10.1093/molbev/msag009 (PMC12906968; doi:10.1093/molbev/msag009)
Supplement: msag009_Supplementary_Data [file msag009_supplementary_data.zip › Supplementary Dataset S2. PAML Tree and Alignments.txt]

###Supplementary Dataset S2. Reference phylogeny and DNA sequence alignments for PAML analyses.

###Reference Phylogeny
((((((Dasyuromorphia, Myrmecobius), Diprotodontia), Microbiotheria), Didelphimorphia), ((((Afrosoricida, Macroscelidea), Orycteropus), (Sirenia, Proboscidea)), ((((Primates, Dermoptera), Scandentia), (Rodentia, Lagomorpha)), (((((Carnivora, (((Smutsia_gig, Smutsia_tem), (Phataginus_tri, Phataginus_tetr)), (Manis_pent, (Man_crass, (Manis_jav, Man_culio))))), Perissodactyla), Cetartiodactyla), Chiroptera), Eulipotyphla)))), (Tachyglossus, Ornithorhynchus));


###ACP4 Aardvark
>Orycteropus_afer_NW_006922353_(reversed) Orycteropus afer afer isolate SDZICR_OR568_19922 unplaced genomic scaffold, OryAfe1.0 scaffold00766, whole genome shotgun sequence
ATGGCTGGGGGACGGTTTCGGGGCCACCCTGCTGACCAGGCCCTGGCAGAAGGACCCCTGGTGTTCTTGGCTCTGGTGTTCTCTCATGGTGACCGGGCCCCACTGGCCTCCTACCCCATGGACCCGCACAAGGAGGCGGCTCCCACCCTGTGGCCGCGTGGTCTGGGCCAGCTGAAC---GAGGGGGTCCACCAACAGCTCGAGCGTGGCCATTTCCCGAGGAGC---------------------CCTGAG---CGGCGG------------------------------------------------------------------------------------------------------------------------------------------------------------------------------------------------------------------------------------------------------------------------------------------------------------------------------------------------------------CAAGCC------------CTCCCATCCTGGGCCTCCCTGGATGTCCCG---ACTCTTACTCAGCTCTCGGCTTTGACTATCGGTGCCCACGTGGGCCCACCGCGGGCAGCAGAGAAGGCCCAGCGG------GCCATCCTCCTAGATGCCACCCTTGCCAACTTCTCTCGGGCC---TGCCTGGGCCTACCCCTCAACATGGTTATGTATTCAGCT---------------------CTCCAGGGACCCCTGGGTCTCTGTGATGGCCACACTCCACCATATGCTGCCGGCCTCCACTTCGAGTTCCAGAGGCACCTTGGGGACCCAGAGGGTGATGGAGGGAATGTCACCATCTCCCTCTTCTAC---AACGACTCTTCTCGCCCGTCGCTGACCCTCAGCCTTCCTGGGTGCCCACACTGGTGCCCATTAGGTCACGTCCACCAACTGACAGCCCTGGCCCAGCTGCCA---------ATCCCCTGCCACAGCCTCCATGAACCTGCCACCCCTGCAGTCACCATGGTGCCTCTGCTG---------------------GCAGCCCTCAGCATGGGGCTGGGCCTACTGGCCTGGAGAGCTGGCTGCCTGCAGGCCTGGGGGGGCTCTGTG
>Elephantulus_edwardii_XM_006897351 PREDICTED: Elephantulus edwardii acid phosphatase, testicular (ACPT), mRNA
AUGGCUGGGCCGGGCUCCAGGGGCCACCCCGCCGCCCAGGCCCUGGCCGAAGGACCCCUGGUGUUCGUGGCCCUGGUGUUCCGCCAUGGUGACAGGGCCCCCCUGGUGUCCUACCCCACCGACCCGCACAAGGAAGCGGCCCCCACCCUGUGGCCUCGUGGCCUGGGCCAGCUGACCAAGGAGGGGGUCCGCCAGCAGCUGGAGCUGGGCCGCUUUCUGAGGAAUCGCUACAAGAGCUUUCUGAGCCCUGAGUACAGCAGGGAGGAGGUGUACAUUCGCAGCACUGACUUUGACCGGACGCUGGAAAGUGCUCAGGCCAACCUCGCUGGGCUCUUUCCUGAGGCUGCCCCGGGGACCCCCGAGUCCAGUUGGAUGCCAAUCCCGGUGCACACAGUGCCCUCCGCUGAGGACAAGCUCCUGCGGUUCCCGACGCGCAGCUGUCCCCGCUACCACGAGCUGCUUCGUGAGGCCACGGAGGCCCCUGAGUACCAGGCCGCACUGGAAGGAUGGACGGACUUCCUCACACGUCUGAGCAACUUCACGGGGCUGUCGCUGGUGGGAGAGCCGCUCCGCAGAGCGUGGAAGGUUCUAGACACGCUCAACUGUCAGCAAGCCCACGGUCUCCCCCUCCCCUCCUGGGCCUCCCCGGAUGUCCUGGAAACUCUGGCCCGGAUCUCGGCUUUGGAUAUCGGGGCCCACGUGGGCCCACCUCGGGCAGCAGAGAAGGCUCAGCUGUCAGGGGGAAUCCUGCUGGAUGCGAUCCUAGCCAACUUCUCUCGGGUCCAGCGCCUGGGGCUGCCCCUCAAGAUGGUUAUGUACUCGGCUCACGACAGCACCCUGCUGGCCCUCCAGGGAGCCCUGGGUCUCUACGACGGCCACAUCCCGCCUUACGCUGCCUGCCUGGGCUUCGAAUUCCAGAGUCGCCUUGGGGAUCCGGAUGAAGAUGGAGGGAAUGUCACCAUCUCCCUCUUCUACCGCAAUGAUUCCUCCAGGCUGCCACUGACCCUCAGCCUCCCAGGGUGUCCAGACCCCUGCCCACUAGCCCGUUUCCACCAGCUCACAGCCCUGGCCCGGCCCCCGGCUCCCGGUCCCCCCUGCCACAGCAUCCACGAGCCUGGCUCUUCUGCAGCCCCCGUGGUGCCCCUGCUGGCAGGAGCUGUGGCCGUGCUGACCAUCCUCAGUGUGGGGCUCAGUCUGCGGGUCUGGAAGCCCGGCUGCCUGCGGGCUUGGGGGGGCCUCGUG
>Talpa_occidentalis_XM_054697520 PREDICTED: Talpa occidentalis acid phosphatase 4 (ACP4), mRNA
---------------------------------------------------------------------------GUGUUCCGCCAUGGCGACCGGGCUCCUCUGGCCUCCUACCCCACCGACCCUCACAAGGUGGCCAUCUCCACCCUGUGGCCGCGUGGCCUGGGCCAGCUGACUGGGGAGGGGGUCCGCCAGCAGCUGGAGCUGGGCCGUUUCCUGAGGAGCCGCUACGAGGCCUUUCUGAGUCCUGAGUACCGGAGGGAGGAGGUGUACGUUCGCAGCACAGACUUUGACAGGACUCUGGAGAGCGCCCAGGCCAACCUGGCCGGGCUGUUCCCCGAGGCUGCUCCGGGGCGCCCCGAGUCCACCUGGAGGCCCAUUCCCGUGCACACCGUGCCUGUUACUGAGGACAAGCUGCUGAGGUUCCCCACGCGCAGCUGUCCCCAAUACCGCGAGCUGCUGCGGGAGGCCACCGAGGCUGUGGAGUACCAGACGGCCGUGGAGGGCUGGACCGAUUUUCUGACUAACCUGGAGAACUUCACGGGGCUGUCUCUGGUGGGGGAGCCGCUCCGCAGGGCGUGGAAGGUUCUGGACACGCUGAUUUGCCAGCAAGCCCACGGGCUUCCCCUCCCACCCUGGGCCUCCCCGGAUGUCCUGCAGACGCUAGCCCAGAUCUCGGCUUUGGAUAUCGGGGCCCACGUGGGUCCACCCCGGGCAGCAGAAAAGGCCCAGCUCAGUGGGGGGAUCCUGCUGGAUGCCAUCCUUGCCAACUUCUCUCGGGUCCAGCGCUUGGGGCUGCCCCUCAAGAUGGUUAUGUACUCAGCUCACGACAGCACCCUGCUGGCCCUUCAGGGGGCCCUGGGUCUCUACGAUGGGCACGCCCCGCCUUACGCUGCCUGCCUUGGCUUUGAGUUCCGGAGGCGCCUUGGAGACCAGGAUGAAGAAGCAGGGAAUGUUACCGUCUCCCUCUUCUACCGCAACAACUCCGCUGGCCUGCCUUUGCCCCUCAGCCUCCCGGGGUGCCCUGCCCCCUGCCCGCUGGGUCGCUUCCAUCAGCUGACCGCCCCAGCCCGUCCUCCAGCUCAUGGGAUCCCCUGCCAUGGCACCCAGGAGCCUGCCACCCGAACAGCCACGGUGGUGCCCCUGCUGGUGGGGGCUGUGGCUCUGCUGGCCGCACUCAGCUUGGGGUUGGGGCUGCUGGCCUGGAGACCUGGCUGCCUGCGGGUCUGGGGGGGCCCCCUG
>Echinops_telfairi_XM_004710452 PREDICTED: Echinops telfairi acid phosphatase 4 (ACP4), mRNA
AUGGCUGGGCCAGGGGCGCAGGGCCACCGGGCUGUGCAGACCGUGGCGAAAGGACCCCUGGUGUUUGUGGCUCUGGUGUUUCGCCAUGGCGACCGAGCCCCACUGGCAUCCUACCCCUUGGACCCGCACAAAGAGGCAGCUCCCACCCUGUGGCCACGGGGUCUGGGCCAGCUGACCGGGGAGGGGGUCCGCCAGCAGCUGGAGCUGGGCCGUUUCCUGAGGAACCGCUACCAGCAUUUUCUGAGUCCUGAGUACUGGCGGGAGGAGGUGUACAUUCGCAGCACGGACUUCGACCGGACGCUGGAGAGCGCCCUGGCCAACCUCGCGGGACUCUACCCUGAGGCUGCUCCUGGGACCCCAGAGUCCAGCUGGAGGCCAAUCCCUGUACACACCGUGCCGGUCACCGAGGACAAGCUGCUGAGGUUCCCCGCGCGCAGCUGUCCCCGCUACCGCGAACUGCUUCGAGAAGCCACAGAGGCCACGGAGUACCAGGCUGCCCUGGAGGGCUGGACGGACUUCCUGAUUCGCCUCGGCAACUCCACGGGGCUGUCACUGGUCGGGGAGCCGCUCCGAAGAGCUUGGAAAGUUCUGGACACGCUGAUCUGCCAGAAAGCCCACAGCCUUCCCCUCCCAGCCUGGGCCUCCCCAGAUGUCCUGCGUACUCUCACCCAGAUCUCGGCUUUGGAUAUUGGGGCCCACGUGGGCCCACCCCGAGCAGCAGAGAAGGCCCAGCUGACAGGGGGGAUCCUGUUGGAUGCCAUCCUUGCCAACUUCUCUCGGACCCAGCACCUGGGACUGCCCCUCAAGAUGGUCAUGUACUCGGCUCAUGACAGCACCCUGCUGGCCCUUCAGGGAGCCCUGGGUCUCUACGAUGGCCACACCCCGCCCUACGCCGCCUGCCUGGGCUUCGAGUUCCAGAGGCACCGUGGGGACCAGGAUGAAGAGGAAGGAAACGUCACCAUCUCCCUCUUCUACCGCAAUGACUCCUCGCGUCCGCCCCUGACCCUCCGCCUCCCUGGGUGUCCGGACCCCUGCACCUUAGGGCGCUUCCGCCAGCUGACGGCUCCGGCUCGGCCCCCGGCCCAUGGGAUCCCCUGCCACAGCCUCCAUGAGCCUGCCACCCCUGCAGCCACCAUGGUGCCCCUGCUGGCUGGAGCUGUGGCUGUGUUAGCAGCCCUCAGCAUGGGGCUGGGUCUGCUGGCCUGGAGACCUAGCUGCCCGGGGGCCUGGGGGGGCCCUGUG
>Loxodonta_africana_XM_003406840 PREDICTED: Loxodonta africana acid phosphatase 4 (ACP4), mRNA
AUGGCUGGGCUACGGUUUCAGGGCCAAGCUGCCGGCCAGGCCCUGGCCGAAGGACCCCUGGUGUUCGUGGCUCUGGUGUUCCGCCAUGGCGACCGGGCCCCAUUGGCCUCCUACCCCACGGACCCACACAAGGAGGCGGCCCCCACCCUGUGGCCGCGUGGUCUGGGCCAGCUGACCAGGGAGGGGGUCCGCCAGCAGCUGGAGCUGGGUCGCUUCCUGAGGAGCCGCUACAAGACUUUUCUGAGCCCUGAGUACCGACGGGAGGAGGUGUACAUCCGCAGCACGGAUUUUGACCGGACACUGGAGAGUGCUCAGGCCAACCUUGCCGGGCUCUUCCCUGAGGCUGCUCCGGGGACCCCCGAGUCCAACUGGAGGCCGAUCCCCGUACACACGGUGCCCGUCACCGAGGACAAGCUGCUGAGGUUCCCCACACGCAGCUGUCCUCGCUACCAUGAGCUGCUUCGAGAGACCACAGAGGCCACUGAGUACCAGGCAGCCCUGGAGGGCUGGACGGACUUCCUGAUGCACCUGGGCAACUCCACGGGGCUGUCGCUGGUCAGGGAGCCACUCCGCAGAGCAUGGAAGGUUCUGGACACGCUGCUCUGCCAGCGAGCCCACGGUCUUCCCCUCCCAUCCUGGGCCUCCCCGGAUGUCCUGCAAACUCUCACCCAGAUCUCGGCUUUGGAUAUCGGGGCCCAUGUGGGCCCACCCCGGGCAGCAGAGAAGGCCCAGCUGACAGGGGGGAUCCUGCUAGAUGCUAUCCUCGCCAACUUUUCUCGGGUCCAGCGCCUGGGACUGCCCCUCAAGAUGGUUAUGUACUCGGCUCAUGACAGCACCCUGCUGGCCCUCCAGGGAGCCCUGGGCCUCUAUGAUGGCCACACCCCACCAUACGCCGCCUGCCUCGGCUUCGAGUUCCAGAGGCACCUCGGAGACCCAGAGGAAGAUGGAGGGAAUGUCACCAUCUCCCUUUUCUACCGCAACGACUCCUCUCGUCCGCCCCUGACCCUCAGCCUCCCUGGGUGCCCGGACCCCUGCCCAUUAGGCCUCUUCCACCAGCUGACGGCCCCAGCCCGGCCCCCAGCCCGUGGGAUCCCCUGCCACAGCCUCCAUGAGCCUGCCACCCCUGCAGCCACUGCGAUGCCCCUGCUGGCCGGAGCUGUGGCCGUGCUAGCAGCCCUCAGUUUGGGGCUGGGCGUGCUGGCCUGGAGACCGGGCUGCCUGAGGGCCUGGGGGGGCCCUGUG
>Trichechus_manatus_latirostris_XM_004381714 PREDICTED: Trichechus manatus latirostris acid phosphatase 4 (ACP4), mRNA
AUGGCUGGGCCACGGCUUCGGGGCUACCUCGCUGGACAGGCCCUGGCAGAAGGACCCCUGGUGUUCGUGGCUCUGGUGUUCCGCCAUGGUGACCGGGCUCCGUUGGCAUCCUACCCGACGGACCCGCACAAGGAGGCGGCCCCCACCCUGUGGCCGCGCGGUCUGGGCCAGCUGACCAGGGAGGGGGUCCGCCAGCAGCUGGAGCUGGGCCGCUUCUUGAGGAGCCGCUACAAGACUUUUCUGAGCCCUGAGUACUGGAGGGAGGAGGUGUACAUUCGCAGCACGGACUUUGACCGGACGCUGGAGAGCGCUCAGGCCAACCUGGCCGGGCUCUUUCCCGAGGCUGCCCCGGGGACCCCCGAGUCCAGCUGGCGGCCAAUCCCUGUACACACAGUGCCUGUCACCGAGGACAAGCUGCUGAGGUUCCCCAUGCGCAGCUGUCCCCGCUACCAAGAGCUGCUUCGAGAGACCAAGGAGGCGGCUGAGUACCAGGCAGCCCUGGAGGGCUGGACGGACUUCCUGACGCGCCUGGGCAACUCCACGGGGCUGUCGCUGGUCGGCGAACCGCUCCGCAGAGCAUGGAAGGUUCUGGACACGCUGUUCUGCCAGCGAGCCCAUGGUCUUCCACUCCCAUCCUGGGCCUCCCCGGAUGUCCUGCAAACUCUCACUCAGAUCUCAGCUUUGGAUAUCGGGGCCCAUGUGGGCCCACCCCGGGCAGCAGAGAAGGCCCAGCUGACAGGGGGGAUCCUGCUGGAUGCUAUCCUCGCCAACUUCUCUCGGGUUCAGCACCUGGGGCUGCCCCUCAAGAUGGUUAUAUAUUCAGCUCACGACAGCACCCUGCUGGCCCUCCAGGGAGCCCUGGGCCUCUAUGACGGCCACACCCCACCGUACGCUGCCUGCCUUGGCUUCGAGUUCCAGAGGCACCUUAGGGACCCAGACGAAGACGGAGGGAAUGUCACCAUCUCCCUUUUCUACCGCAACGACUCCUCUCGUCCGCCCCUGACCCUCAGCCUCCCUGGGUGCACGGACCCUUGCCCAUUAGGCCGCUUCCACCAGCUGACAGCCCCAGCACGGCCCCCGGCCCAUGGGAUCCCCUGCUACAGCCUCCAUGAGCUUGCCACCCCUGCAGCCACCGCGAUGCCCCUGAUGGCUGGAGCUGUGGCCGUGCUAGCGGCCGUCAGCAUGGGGCUGGGCCUGCUGGCCUGGAGACCAGGCUGCCUGAGGGCCUGGGGGGGCCCUGUG
>Urocitellus_parryii_XM_026406430 PREDICTED: Urocitellus parryii acid phosphatase 4 (Acp4), mRNA
AUGGCCGGGCUGGGGUUGCAGGGCCACGCUGCUGGACAGGUCCUGCCAGAAGGACCCCUGGCGUUCGUGGCUCUGGUGUUCCGCCAUGGCGACCGGGCUCCGCUGGCCUCCUACCCCACAGACCCACACAAGGAGGCCGUUUCUGCCCUCUGGCCUCGAGGCCUGGGCCAGCUGACCAGGGAGGGAGUCCGCCAGCAGCUGGAGCUGGGCCACUUCCUGCGGAGGCGCUACAAGUCCUUUCUGAGUCCCCAGUACCGGCGGGAGGAGGUGUACAUCCGGACCACAGACUUUGACCGGACCCUGGAGAGCGCUCAGGCCAACCUGGCUGGGCUGUUCCCGGAGGCAGCCCCGGGGAGCCCUGAGGCGGACUGGAGGCCAAUUCCUGUGCACACCGUGCCUGUUGCUGAGGACAAGCUGCUGAGAUUCCCCAUGCGCAGCUGUCCUCGAUACCAUGAGCUGCUGCGGGAGUCCACAGAGGCCGCCGAGUACCAGGAGGCCCUGGAGGGCUGGACGGACUUUCUGACUCGCCUGAGCAACUUCACGGGGCUGACGCUGGUUGGGGAGCCACUGCACAGGGCAUGGAAGGUUCUGGACACACUCAUAUGCCAGCGAGCUCACGGACUUCCCCUACCUUCCUGGGCCUCCCCUGAUGUCCUGAGAACUCUGGCUCAGAUCUCUGCUUUGGAUAUUGGGGCCCAUGUGGGCCCACCCCGGGCAGCAGAGAAGGCCCAGCUGACAGGGGGGAUUUUGCUGGAUGCCAUCCUUUCCAACUUCUCCCGGGUUCAGCGCCUGGGACUGCCCCUCAAGAUGGUCAUGUACUCAGCUCACGACAGCACCCUGCUGGCCCUCCUAGGGGCUCUAGGCCUCUAUGAUGGGCACACCCCACCCUAUGCUGCCUGCCUCGGUUUUGAGUUCCGGAAACGUCUCAGGGACCCA---GAAGAUGGAGGGAACAUCACCAUCUCCCUCUUCUACCGCAAUGACUCUGCCAGACUACCCUUGUCCCUGAGCCUCCCUGGGUGCCCAGCCCCCUGUCCACUAGGGCACUUCCACCAGCUGACUGCUUCAGCCAGACCGCCAGUGCAUGGGGCCUCCUGUCAU------UAUGAGACUACCACUCCCCCAACCACCACAGUGCCCCUGCUGGCCGGAGCUGUGGCCCUGCUGGCUGUGCUCAGCCUGGGGCUCGGCUUGUUGGCCUGGAGACCUGGCUGCUUGCGGGCCUUAGGGGGGGCCGUG
>Lepus_europaeus_XM_062175812 PREDICTED: Lepus europaeus acid phosphatase 4 (ACP4), mRNA
AUGGCCGGGCCAGGGUUCGGGGGCCACCCCACCGGACAGGCCCUGCCGGAAGGACCCCUGGUGUUCGUGGCUGUGGUGUUCCGCCAUGGUGACCGCGCCCCCCUGGCCUCCUACCCCACGGACCCGCACAAGGACGUGGUGUCCGCCUUGUGGCCCCGCGGCCUGGGCCAGCUGACCAGGGAGGGCGUCCGGCAGCAGCUGGAGCUGGGACGCUUCCUGAGGCGGCGCUACCAGGCCUUCCUGAGCCCUGAGUUCCGGCGGGAGGAGGUGUACGUGCGCAGCACCGACUUCGACCGCACCUUGGAAAGCGCCCAGGCCAACCUGGCCGGACUGUUCCCGGAGGCGGCCCCGGGGAGCGCCGAGGCCGACUGGAGGCCCAUCCCGGUGCACACGGUGCCCGUGGGCGAGGACAAGCUGCUGAGGUUCCCCAUGCGGAGCUGUCCGCGGUACCACGAGCUGCUGCGGGAGUCCACGGAAGCCCCGGACUACCGGGAGGCCCUGGAGGGCUGGACGGACUUCCUGGUGCGCCUGGAGAACUUCACGGGGCUGUCGCUGGUCGGGGAGCCGCUCCGCAGGGCGUGGAAGGUCCUGGACACCCUCAUCUGCCAGCGAGCCCACGGCCUCCAGCUCCCGUCCUGGGCCUCCCCACACGUCCUGCGGACGCUGGCCCAGAUCUCCGCGCUGGACAUCGGCGCCCACGUGGGCCCACCCCGGGCGGCAGAGAAGGCCCAGCUGUCGGGGGGGAUCCUGCUGGACGCCAUCCUGGCCAACUUCUCCCGGGCCCAGCGCCUGGGGCUGCCGCUCAAGAUGGUGAUGUACUCGGCUCACGACAGCACCCUGCUGGCCCUCCAGGGCGCCCUGGGCCUCUACGACGGCCACACCCCGCCCUACGCGGCCUGCCUCGGCUUCGAGUUCCGGAGGCGCCUGCGGGACCCCGGCCAAGACGGAGGGAACGUCACCAUCUCGCUCUUCUACCGCAAUGACUCGGCCCGGGCCCCUCUGUCCCUCAGCCUCCCCGGGUGUCCCGCCUCCUGCCCGCUGGGCCGCUUCCGCCACCUGACCGCCGCGGCCCGGCCCCCCGCGCACGGGAUCCCCUGCUACGGCGUCUAUGUGCCUGCCACCUCCCCAGCCACCACGGUGCCCCUGCUGGCCGGAGCUGUGGCCGUGCUGGCAGCGCUCAGCCUGGGGCUGGGCUUGCUGGCCUGGAGACCGGCCUGCCUGCGGGCCUGGGGAGGGCCCGUG
>Homo_sapiens_NM_033068 Homo sapiens acid phosphatase 4 (ACP4), mRNA
AUGGCCGGCCUGGGGUUUUGGGGCCACCCUGCUGGACGGGCCCUGCCAGAAGGACCCCUGGUGUUCGUGGCUCUGGUAUUCCGCCAUGGCGACCGGGCCCCGCUGGCCUCCUACCCCAUGGACCCACACAAGGAGGUGGCCUCCACCCUGUGGCCACGAGGCCUGGGCCAGCUGACCACGGAGGGGGUCCGCCAGCAGCUGGAGCUGGGCCGCUUCCUGAGGAGCCGCUACGAGGCCUUCCUGAGUCCGGAGUACCGGCGGGAGGAGGUGUACAUCCGCAGCACGGACUUUGACCGCACGCUGGAGAGUGCCCAGGCCAACCUUGCCGGGCUGUUUCCCGAGGCUGCUCCAGGGAGCCCCGAGGCCCGCUGGAGGCCGAUCCCGGUGCACACGGUGCCCGUGGCUGAGGAUAAGCUGCUGAGGUUCCCCAUGCGCAGCUGUCCCCGAUACCACGAGCUGCUGCGGGAGGCCACCGAGGCCGCCGAGUACCAGGAGGCCCUGGAGGGCUGGACGGGCUUCCUGAGUCGCCUGGAGAACUUCACGGGACUGUCGCUGGUUGGAGAGCCACUGCGCAGGGCAUGGAAGGUUCUGGACACCCUCAUGUGCCAGCAAGCCCACGGUCUUCCACUACCAGCCUGGGCCUCCCCAGAUGUCCUGCGGACUCUUGCCCAGAUCUCGGCUUUGGAUAUUGGAGCCCACGUGGGCCCACCCCGGGCAGCAGAGAAGGCCCAGCUGACAGGGGGGAUCCUGCUGAAUGCUAUCCUUGCAAACUUCUCCCGGGUCCAGCGCCUGGGGCUGCCCCUCAAGAUGGUCAUGUACUCAGCUCAUGACAGCACCCUGCUGGCCCUCCAGGGGGCCCUGGGCCUCUAUGAUGGACACACCCCGCCAUAUGCUGCCUGCCUCGGCUUUGAGUUCCGGAAGCACCUGGGGAAUCCCGCCAAAGAUGGAGGGAAUGUCACCGUCUCCCUCUUCUACCGCAAUGACUCCGCCCACCUGCCCCUGCCUCUCAGCCUCCCCGGGUGCCCGGCCCCCUGUCCACUAGGCCGCUUCUACCAGCUGACUGCCCCGGCCCGGCCUCCCGCCCAUGGGGUCUCCUGCCAUGGCCCCUAUGAGGCUGCCAUCCCCCCAGCUCCAGUGGUGCCCCUGCUGGCCGGAGCUGUAGCUGUGCUGGUGGCACUCAGCUUGGGGCUGGGCCUGCUGGCCUGGAGACCAGGGUGCCUGCGGGCCUUGGGGGGCCCCGUG
>Cynocephalus_volans_XM_063092228 PREDICTED: Cynocephalus volans acid phosphatase 4 (ACP4), mRNA
AUGGCUGGGCCAGGGUUUCAGGGCAACCCUGCCAGACAGGCCCUGAUGGAAGGACCCUUGGUGUUCGUGGCUCUGGUGUUUCGUCAUGGUGACCGGGCCCCACUGGCCUCCUACCCCACGGACCCACACAAAGAGGCAGUCUCCACCCUGUGGCCACGUGGCCUGGGCCAGCUGACUGGGGAAGGGGUCCGCCAGCAGCUGGAGCUGGGACGCUUCCUGAGGAGCCGCUACGAGGCCUUUCUGAGUCCUGAGUACCGGCGGGAGGAGGUGUAUGUUCGCAGCACGGACUUUGACCGGACACUGGAGAGUGCUCAGGCCAACCUUGCCGGGCUGUUCCCCGAGGCUGCCCCGGGGAGCCCCGAGGCCAACUGGAGGCCAAUUCCAGUGCACACAGUGCCCGUUACUGAGGACAAGCUGCUGAGGUUCCCCAUGCGCAGUUGUCCCCAGUACCAUGAACUGCUGCAGGAGGCCACUGAGUCCGCUGAGUACCAGGAGGCCCUGGAGGGCUGGACGGACUUCCUGACCCGCCUGGAGAACUUCACGGGGCUGUCGCUGGUUGGGGAGCCACUCCGCAGGGCAUGGAAAGUUCUGGACACACUGAUCUGCCAGCAAGCCCAUGGUCUUUCCCUCCCAUCCUGGGCCUCCCCGGAUGUCCUGCGGACACUUGCCCAGAUCUCAGCUUUGGAUAUCGGGGCCCAUGUGGGCCCACCCAGGGCAGCAGAGAAGGCCCGGCUGACAGGGGGGAUCCUGCUGGAUGCCAUCCUUGCCAACUUCUCCCAGGUCCAGCGCCUGGGGCUGCCCCUCAAGAUGGUCAUGUACUCAGCUCAUGACAGCACCCUGCUGGCUCUCCAGGGGGCCCUGGGCCUCUAUGACGGGCACACCCCGCCAUAUGCUGCCUGCCUUGGCUUUGAGUUUCGGAAGCGCCUUGGGGAUCCGGAUGAAGAUGAAGGGAAUGUCACCAUCUCCCUCUUCUACCGCAAUGACUCCGCCCGUCUGCCUUUGCCCCUCAGCCUCCCUGGGUGCCCAGCCCCUUGCCCACUAGGCCGCUUCCAGCAGCUGACUGCCCAGGCCCGGCCUCCGGAUCACGGGGUCCCCUGCCAUGGCUCGUAUGAGCCUGCCACCCCCUCAGCCACCACAGUGCCCCUACUUGCUGGAGCGGUGGCUGUGCUGGCAGCUCUCACCUUGGGACUGGGCCUGCUGGCCUGGAGACCGCGCUGCCUGCGGGCUUGGGGGGGCCCUGUG
>Ceratotherium_simum_simum_XM_004440325 PREDICTED: Ceratotherium simum simum acid phosphatase, testicular (LOC101393590), mRNA
AUGGCCGGCCCAGGGUUUCGGGGCCACCCCACAGGACAGGCGCUGACGGAGGGACCCCUGGUGUUUGUGGCUGUGGUGUUCCGCCAUGGCGACCGGGCCCCGCUGGUGUCCUACCCCACCGACCCACACAAGGGGGCCAUCUCCACCCUGUGGCCGCGAGGCCUGGGCCAGCUGACCACGGAGGGGGUCCGCCAGCAGCUGGAGCUGGGCCGCUUCCUGAGGAGCCGCUACGAGAACUUUCUGAGCCCUGAGUACCGGCGGGAGGAGGUGUACAUUCGCAGCACCGACUUUGACCGGACGCUGGAGAGCGCUCAGGCCAACCUCGCAGGGCUGUUCCCCGAGGCUGCCCCAGGGCGCCCAGAGUCCGCCUGGAGGCCCAUCCCUGUGCACACGGUGCCCACCUCUGAGGACAAGCUCCUGAGGUUCCCCAUGCGCAGCUGUCCCCGAUACCACGAGCUGCUGCGGGAGGCCACGGAGGCUGCCGAGUACCAGAUGGCCCUGGAGGGCUGGACGGACUUCUUGACUCGCCUGGAGAACUUCACCGGGCUGUCGCUGGUCGGGGAGCCGCUCCGCAGGGCGUGGAAGGUUCUGGACACGCUAAUAUGCCAGCGAGCUCACGGCCUUCCUCUCCCCUCCUGGGCCUCCCCGGAUGUCCUGCAGACUCUAGCCCGGAUCUCAGCUUUGGAUAUUGGGGCCCACGUGGGCCCACCCCGGGCAGCAGAGAAGGCCCAGCUGACAGGGGGGAUCCUGCUAGAUGCCAUCCUUGCCAACUUUUCUCGGGUCCAGCGCCUGGGGCUGCCCCUCAAGAUGGUUAUGUACUCAGCUCACGACAGCACUCUGCUGGCCCUCCAGGGGGCCCUGGGUCUCUACGACGGGCACACCCCACCAUAUGCUGCCUGCCUCGGCUUCGAGUUCCGGAGACGCCUGGGGGACCCGGAUGAGGACUCAGGGAAUGUCACCAUCUCCCUCUUCUACCGCAAUGACUCUGCUGGCCUGCCCCUGCCCCUCAGCGUCCCCGGGUGCCCAGCCCCCUGCCCACUGGGCCGCUUCCGCAAGCUGACCGCCCCCGCCCGGCCUCCGGCACACGGGGUCCCCUGCCACGGCUCCCACCAGCUUGCCACCCCCACAGCCACUGUGGUGCCCCUGCUGGCUGGGGCUGUGGCUGUGCUGGCGGCACUCAGUAUGGGGCUGGGCCUGCUGGCCUGGAGGCCCAGCUGCCUGCGGGCCUGGGGGGGCCCCGUG
>Vicugna_pacos_XM_006208418 PREDICTED: Vicugna pacos acid phosphatase 4 (ACP4), mRNA
AUGGCCGGGCCAGGGUUUCGGGGCCACCCCACAGGACAGGCUCUGACGGAAGGACCCCUGGUCUUCGUGGCUGUGGUCUUCCGCCAUGGCGACCGGGCCCCGCUGGCCUCUUAUCCCACCGACCCGCACAAGGAGGUUGCAUCCACCCUGUGGCCGCGUGGCCUGGGCCAGCUGACCGGGGAGGGGGUCCGCCAGCAGCUGGAGCUGGGCCGCUUCCUGAGGAGCCGCUAUGAGGCCUUUCUGAGCCCCGAAUAUCAGCGGGAGGAGGUGUACAUUCGCAGCACAGACUUUGACCGGACGCUGGAGAGCGCGCAGGCCAACCUCGCGGGGCUGUUCCCUGAGGCCGCCCCAGGGCGCUCGGAGGCCACCUGGAAGCCCAUCCCUGUGCACACGGUGCCGGUUGCUGAGGACAAGCUGCUAAGGUUCCCCAUGCGCAGCUGUCCCCGAUACCAUGAACUACUGAGGGAGGCCACUGAGGCCACCGAGUACCAGACCGCCCUAGAGGGCUGGACGGACUUCUUGACCCGCCUGGAGAACUUCACCGGGCUAUCGCUGGUUGGGGAGCCGCUACGCAGGGCGUGGAAGGUUCUGGACACUCUGAUUUGCCAGCAAGCCCACGGUCUUCCCCUUCCAUCCUGGGCCUCCCCAGAUGUCCUGCAGACGCUAGCCCGGAUCUCAGCUUUGGAUAUUGGGGCCCAUGUGGGCCCACCCCGGGCAGCAGAGAAGGCCCAGCUGACUGGGGGAGUCCUGCUGGAUGCCAUCCUUGCCAACUUCUCACGAGUCCAGCGCUUGGGGCUGCCACUCAAGAUGGUGAUGUAUUCAGCUCACGACAGCACUCUGCUGGCCCUCCAGGGGGCCCUGGGUCUCUAUGAUGGGCACACACCCCCUUAUGCUGCCUGCCUCGGCUUUGAGUUCCGGAAGCGCCUCGGGGACCCGGAGGACAACGCAGGGAAUGUCACCGUCUCCCUUUUCUACCGAAACGACUCUGCUGGCCUGCCCUUGACCCUCAGCCUCCCCGGGUGCCCAGCCCCCUGCCCACUAGGCCGUUUCCACCAGCUGACAGCCCCUGCCCGGCCCCCGGCCAAGGGGAUCCCCUGCCAUGGCUCCCAGAAGCCUGCCACUCCUGCAGCCACCACAGUGCCCCUGCUGGCUGGGGCUGUGGCCGUGCUGGCAGCACUCAGCGUGGGGCUGGGUCUGCUGGCCUGGAGACCAGGCUGCCUGCGGGCCUGGGGGGGCCCCGUG
>Myotis_myotis_XM_036296155 PREDICTED: Myotis myotis acid phosphatase 4 (ACP4), mRNA
AUGGCCGGGUCAGGGUUCCGGGGCCACGCCAUCGGACAGGCCCUGGUGGAAGGACCCCUGGUGUUCGUGGCUGUGGUGUUCCGCCAUGGGGACCGGGCCCCGCUGGCCUCCUACCCCACCGACCCACACAAGGAGGCCGUGUCCAUGCUGUGGCCGCGAGGCCUGGGCCAGCUGACCUCGGAGGGCGUCCGCCAGCAGCUGGAGCUGGGCCGCUUCCUGAGGAGCCGCUAUGAGGACUUUCUGAGCCCCGAGUACCGGCGGGAGGAGGUGUAUGUCCGCAGCACGGACUUCGACCGGACCCUGGAGAGCGCUCAGGCCAACCUCGCGGGGCUGUUCCCCGAGGCCGGCCCGGGGCGCCCUGAGGCCGCCUGGAGGCCCAUUCCUGUGCACACGGUGCCGGUCACUGAGGACAAGCUGCUGAGGUUCCCCAUGCGCAGUUGUCCCCGAUACCACGAGCUGCUGCGGGAGGCCACGGAGGCCGCCGAGUACCAGACGGCGCUGGAGGGCUGGACGGACUUCCUGGCUCACCUGGAGAACUGCACAGGGCUGUCCCUGGUUGGGGAGCCGCUCCGCAGGGCGUGGAAGGUUCUGGACACACUGAUGUGCCAGCGAGCCCACGGUCUCCCCCUCCCGUCCUGGGCCUCCCCGGAUGUCCUGAAGACACUAGCCCAGAUCUCGGCUUUGGAUAUUGGGGCCCACGUGGGCCCACCCCGGGCAGCAGAGAAGGCCCAGCUGACAGGGGGGAUCCUGCUGGAUGCCAUCCUUGCUAACUUCUCUCGGGUCCAGCGCCUGGGGCUGCCCCUCAAGAUGGUGAUGUACUCGGCUCACGACAGCACCCUGCUGGCCCUCCAGGGGGCCCUGGGCCUCUACGACGGGCACACCCCGCCCUAUGCUGCCUGCCUGGGCUUCGAGUUCCGGAGGAGCCUGGGGGACAACGAUGAAGAUGCAGGGAACGUCACCAUCUCCCUCUUCUACCGCAACGACUCCACCGGCCUGCCCCUGAGCCUCAGCCUCCCCGGGUGUCCAGCCCCCUGCCCACUAGGCCGCUUCCACCAGCUGACCGCCCCGGCCCGGCCUCCAGCUCACGGGGUCCCCUGCCACGGCACCCAUGAGACUCCCACUCCCACGGCCACCAUCGUGCCCCUGUUGGCUGGGGCUGUGGCCAUGCUGGCGGCGCUCUGCAUAGGGCUGGGCUUGCUGGCCUGGAGACCCGGCUGCCUGCGGGCCUGGGGAGACCCCGUG
>Suricata_suricatta_XM_029925807 PREDICTED: Suricata suricatta acid phosphatase 4 (ACP4), transcript variant X1, mRNA
AUGGCCGGGCCAGGGUUUUGGGGCCUCCCCGCUGGACGGGCCCUGCCGGAAGGACCCCUGGUGUUUGUGGCUGUGGUGUUCCGGCAUGGCGACCGGGCCCCGCUGGCCUCCUAUCCCACCGACCCGCACAAGGAGGCGAUCACUGCCCUGUGGCCCAGGGGCCUGGGCCAGCUGACUGGGGAGGGGGUCCGCCAGCAGCUGGAGCUGGGCCGCUUCCUGAGGAGCCGCUAUGAGGCCUUUCUGAGCCCCGAGUACCGGCGGGAGGAGGUGUAUGUUCGCAGCACUGACUUUGACCGCACCUUGGAGAGCGCCCAGGCCAACCUGGCAGGGCUGUUCCCUGAGGCUGCCCCGGGGCGCCCAGAGGCUGCCUGGAGGCCCAUCCCUGUGCACACAGUGCCAGUCACCGAGGACAAGCUGCUGAGGUUCCCCACGCGCAGCUGUCCCCGAUACCAUGAGCUGCUAAGGGAGGCCACGGAAGCUGCGGAGUACCAGACUGCCCUGGAGGGCUGGACUGAUUUCCUAAUUCACCUGGAGAACUACACAGGGCUCUCGUUGGUCGGAGAGCCGCUCCGCAGGGCAUGGAAGGUUCUGGACACGCUGAUGUGCCAGCAAGCCCAUGGUCUUCCCCUCCCAGCCUGGGCCUCCCCGAAUGUCCUGCGAACGCUGGCCCAGAUCUCAGCUUUGGAUAUUGGGGCCCACGUGGGUCCACCCCGGGCAGCUGAGAAGGCCCAGCUGACAGGGGGGAUCCUGCUGGAUGCCAUCCUUGCCAACUUCUCUCGGGUCCAGCGCCUAGGGCUGCCCCUCAAGAUGGUUAUGUACUCAGCUCACGACAGCACCCUGCUGGCCCUCCAGGGAGCCCUGGGUCUCUACGACGGUCACACACCCCCAUAUGCCGCCUGCCUCGGCUUUGAGUUCCGGAGGCACCUCGGAGACUCGGAUGAAGAUGAAGGGAAUGUCACCAUCUCCCUUUUCUACCGCAACGACUCCUCCGGCCUGCCCCUGCCCCUCAACCUCCCCGGGUGCCCGGGCCCCUGCCCACUAGGCCGCUUCCGCCAGCUCACCGCCCCCGCCCGGCCUCCGGCUCACGGGGUCCCCUGCCACGGCUCCCGUGAGCCUGCCACCCCUGCAGCCACGGUGGUGCCCCUGCUGGCUGGGGCUGUGGCGGUGCUGGUGGCGCUCAGCAUGGGGCUGGGCCUGCUGGCCUGGAGACCCGGCUGCCUGCGGGCCUGGGGGGGCCCCGUG
>Monodelphis_domestica_XM_056825615 PREDICTED: Monodelphis domestica acid phosphatase 4 (ACP4), transcript variant X1, mRNA
---------------------------------------------------GGACCCCUGGCUUUCGUGGCCUUGGUCUAUCGCCAUGGCGACCGCGCUCCCCUGGACUCCUACCCCACGGACCCCCACCGCGAC------GGCGCCUUGUGGCCCGAGGGGCCCGGCCAGCUCACCCAGGAGGGCGUCCGGCAGCAGCUCGAGCUGGGCAGCUUCCUGAGGGCCAGGUACGGGCACUUCCUGAGCCCGAGGUAUCGCCGGGAGGAGCUCUAUGUCCGCAGCACCGACUACGACCGGACCCUUCAGAGUGCUCAGGCCAACCUGGCCGGGCUCUUCCCG------------------------------UGGAUGCCCGUGCCCGUCCACACUGUUCCGGCAGCUCAGGACAAGCUGCUGAAGUUCCGCUCGCAGGAGUGUCCGCGUUACCAGAGACUCCUGCGGGAGACGGUGGAGGGAGAAGACUACCUGCGCGCCCUGGAGGGCUGGAGAGAUUUCCUGGUGCGUCUGGGGAACCUGACCGGCUUGUCCCUGGCCGAGGGGCCCCUCCACCGGGCCUGGAAGGUGCUGGACACGCUGACCUGCCAGCAAGCCCACGGCCUCCCCCUCCCGGCGUGGGCCACCCCCGACGUGCUCCGCUCUCUGGCCGGGGUCUCGGCCCUGGACGUUCGCGCCCACCUUGGCCCGCCGCGGGCACAGGAGAAGGCCCAGCUCAGCGGAGGAAUCCUGCUCGAUGCCAUCCUAACCAACUUCACCCAAGCUCGGGCGCGGGGGCUGCCCCUCAAGAUGGUCAUGUACUCAGCCCACGACAGCACCCUGCUGGCCCUCCAGGGAGCCCUGGGCCUCUACGACGGGCACCACCCACCCUAUGCUGCCUGCCUCGGUUUUGAGUUCUGGAGACGCCUCGGAGAACAGGAGAUGGAUGAGGGGAACGUCACCAUCUCCGUGUUCUACCGCAAUGACUCUUCCCGGCCCCCCCUGACCCUGGAACUGCCGGGCUGCCCCUCCCCAUGCCUACUGGGCCACUUCCGCCAGCUGACCGCCCAGGUCCGGCCACCCCCAGGGGGCCCUCUGUGCCACGGCCCGUCCGAGGAUGCCAAGCCCGCAGGUGCUGCCGUGCCCCUGCUGGCAGGUGCUGUGGGCGUGCUGGGCCUCCUCAGCCUGGGGCUCGCGGCUGUGCUGUGGGCUGGGCACUCCCUGGGACCCAGGCCAGGCCCCGUC
>Trichosurus_vulpecula_XM_036747452 PREDICTED: Trichosurus vulpecula acid phosphatase 4 (ACP4), mRNA
---------------------------------------------------------------------------GUCUAUCGCCAUGGUGACCGUGCCCCACUGGACUCCUACCCCACAGAUCCCCACAAGGAC------AAGACCAUAUGGCCCUAUGGGCUGGGCCAGCUCACCCAGGAGGGUGUCCAGCAGCAGGUUGAGCUUGGCCGCUUCCUAAGGGCCAGAUAUGGCGACUUUCUGAGCCAGGAGUAUCAUCGAGAAGAGCUGUACGUGCGGAGCACAGACUAUGACCGGACCCUGCAGAGUGCCCAGGCCAACCUGGCCGGGCUCUUCCCA------------------------------UGGAUGCCAGUGCCCGUCCACACUGUCCUGGCCACUGAGGACAAGCUACUAAAGUUCCGGACUCAGGGAUGUCCCCAGUACCAGAAACUUCUGGAGGAGACCGUGGCAGGAGAAGAGUACCAGGCAGCCCUCGAGGGCUGGAGAGAGUUCCUAGUGCAUCUGGGGAACCUCACGGGCUUGUCCCUGGCUGAGGGACCCCUCCACAGGGCCUGGAAGGUGCUAGACACCCUGACCUGUCAGCGAGCCCACCGGCUCCCCCUCCCAGAGUGGGCCACCCCGGAGGUGCUCAGGUCUCUGGCCCAGGUGUCAGCCCUGGACAUUCGAGCCCAUGUGGGCCCCCCAAGGGCAGAGGAGAAGGCCCAGCUCACUGGAGGAAUCCUGCUAGAUGCCAUCCUAACCAAUUUUACCCAGGUCCAGGCCCGAGGGCUGCCUCUCAAGAUGAUUAUGUACUCAGCUCAUGACAGCACCCUGCUGGCCCUCCAGGGAGCCCUGGGCCUCUAUGAUGGGCACCACCCACCUUAUGCUGCCUGCCUCGGGUUUGAAUUCUGGAAGCACCUGGGAGAGCCAGAGGAAGACGAAGGGAAUGUAACCGUCUCUGUCUUCUAUCGUAACGACUCUUCCCGGCCACCCCUGACCCUGGAGCUGCUGGGCUGCCCCUCCCCAUGCCCACUGGGCCGCUUCCGCCGGCUUACUGCCCCAUUCCGGCCGCCCCCAGGGGGACCUCCCUGCCACCGUCCUACCAAGGAUGCUGCCUCUGCAGGUGCUACUGUGCCCCUGCUGGCAGGGGCCGUGGGGAUCCUUGGAGCCCUCAGCCUGGGGCUCGGGGCUCUCCUGUGGAGCCGGGGCUCUCCGGGACCCAGGGAAGGCCCAGUC
>Dromiciops_gliroides_XM_043994078 PREDICTED: Dromiciops gliroides acid phosphatase 4 (ACP4), mRNA
---------------------------------------------------GGCCCCUUGCUUUUUGUGACCUUGGUCUAUCGCCAUGGUGACCGUGCCCCACUGGACUCCUACCCCACAGACCCCCACAAGGAC------AAGACCAUAUGGCCCUGUGGGCUAGGCCAGCUGACCCAGGAGGGCGUCCAGCAGCAGGUCGAGCUUGGCCACUUCCUAAGGGCCAGGUACCGCGACUUCCUGAGCCAAGAGUACCACCGAGAAGAGUUGUAUGUGCGCAGCACAGACUAUGACCGGACCCUGCAGAGUGCCCAGGCCAACCUGGCCGGGCUCUUCCCG------------------------------UGGAUGCCGGUGCCCAUCCACACUGUCCCGGCCACUGAAGACAAGCUGCUCAAGUUCCGGACCCAGGGAUGUCCUCAGUACCAGAAACUGCUGGAGGAGACAGUGGGGGGCGAGGAGUACCGGGCAGCCCUGGAGAGCUGGAAAGAUUUCCUGGUGCAUGUGGGGAACCUCACCGGCCUGUCCCUUGCCGAGGGGCCCCUGCACAGGGCCUGGAAGGUGCUGGACACUCUGAUCUGUCAGCAAGCCCACCGACUCCCCCUCCCAGAGUGGGCCACCCCCGAGGUGCUCAGGUCUCUGGCCCAGGUCUCGGCCCUGGAUGUUCGCGCUCACGUGGGCCCCCCCAGGGCACAGGAGAAGGCCCAGCUCACUGGAGGAAUCCUGCUCGAUGCCAUCCUCACCAAUUUCACCCAGGUCCAGGCCCGAGGGCUGCCUCUCAAGAUGAUUAUGUACUCAGCUCACGACAGCACCCUGCUGGCCCUGCAGGGUGCCCUGGGCCUCUAUGAUGGGCACCACCCACCUUAUGCCGCCUGCCUGGGUUUCGAGUUCUGGGAGCACCUGGAAGACCAGGAGGAGGAGGAGGGGAACGUGACCGUGUCUCUCUUCUAUCGGAACGACUCCUCCCGGCGGCCCCUGACCCUGGAGCUCCCCGGCUGUCCCUCCCCCUGUCCCCUGGGGCGCUUCCGUCGGCUCACUGCCCCGGUCCGGCCGCCGCCGGGGGGACCCCCCUGCCACCACCCGGCCAAGGAUGCUGAGCCUCCAGGUGCCGCGGUGCCCCUGCUGGCAGGGGCUGUGGGGAUCCUGGGUGUCCUCAGCCUGGGGCUGGGGGCUCUCCUGUGGAGCGGGGGCUCUCGGGGGCCCCGGGAAGGCCCUGUC
>Antechinus_flavipes_XM_051990302 PREDICTED: Antechinus flavipes acid phosphatase 4 (ACP4), transcript variant X1, mRNA
---------------------------------------------------GGCCGGUUGCUUUUCGUGACCGUGGUCUAUCGCCAUGGCGACCGUGCCCCCCUGGAUUCCUACCCCACAGACCCUCAUCAGGAC------AAGACCCUGUGGCCCCACGGGCUGGGCCAGCUCACCCAGGAGGGUGUGCAGCAGCAGCUGGAGCUCGGCCGCUUCCUCAGGGCCAGAUAUGGCGACUUCCUGAGCCAGGAGUAUCGUCGGGAAGAGCUGUACGUGCGGAGCACCGACUACGACCGCACCCUGCAGAGUGCCCAGGCCAACCUGGCCGGGCUCUUCCCC------------------------------UGGAUGCCCGUGCCCGUGCACACCGUCCCGGCCACUGAAGACAAGCUGCUCAAGUUCCGGACCCAGGGGUGUCCCCAGUACCAGAAGCUUUUGGAGGAGACAGUGGCAGGAGAAGAGUACCAGACAGCCCUGGAGGGCUGGAGAGACUUCCUGGUGCAUCUGGAGAACCUCACGGGCCUGUCCCUGGCCGAGGGGCCCCUCCACAGGGCCUGGAAAGUGCUGGACACGCUGACCUGUCAGCGAGCUCACGGGCUCCCCCUCCCGGACUGGGCCACCCCCGAGGUGCUGGGCUCUCUGGCCCAGGUGUCGGCCCUGGACGUCCGAGCCCACGUGGGCCCCCCGCGGGCGCAGGAGAAGGCCCGGCUCACUGGAGGAGUCCUGCUCGAUGCCAUUCUGACCAACUUUACCCAGGCGCAGGCCCGCGGGGGCCCCCUCAGGAUGGUCAUGUACUCGGCUCACGACAGCACCUUGCUGGCCCUCCUGGGCGCCCUGGGCCUGUACGAUGGGCACCAUCCGCCCUACGCUGCCUGCCUCGGGUUUGAAUUCUGGAAACAUCUGGGUGAACAGGAGGAGGAGGAGGGGAACGUCACCGUCUCUCUUUUCUACCGGAACGAUUCUUCCCGGCCCCCCCUGACCCUGGAACUCCUGGGCUGCCCCUCUCCGUGCCCGCUGGGGCGUUUCCGCCGGCUCACCGCCCCGGUCCGCCCGCCCCCCGGGGGACCGCCCUGCCGCCCCCCGGCCGAGGACGCUACCCCUCCAGGUGUCGCCGUGCCCCUGCUGGCCGGAGCCGUGGGCAUCCUGGGCAUCCUGAGCUUGGGGCUCGGGGCUCUCCUGUGGAGCCGGGGCUCUACGGGACCGCGGGAAGGCCCCGUC

###ACP4 Echidna
>Talpa_occidentalis_XM_054697520 PREDICTED: Talpa occidentalis acid phosphatase 4 (ACP4), mRNA
---------------------------------------------------------------------------GUGUUCCGCCAUGGCGACCGGGCUCCUCUGGCCUCCUACCCCACCGACCCUCACAAGGUGGCCAUCUCCACCCUGUGGCCGCGUGGCCUGGGCCAGCUGACUGGGGAGGGGGUCCGCCAGCAGCUGGAGCUGGGCCGUUUCCUGAGGAGCCGCUACGAGGCCUUUCUGAGUCCUGAGUACCGGAGGGAGGAGGUGUACGUUCGCAGCACAGACUUUGACAGGACUCUGGAGAGCGCCCAGGCCAACCUGGCCGGGCUGUUCCCCGAGGCUGCUCCGGGGCGCCCCGAGUCCACCUGGAGGCCCAUUCCCGUGCACACCGUGCCUGUUACUGAGGACAAGCUGCUGAGGUUCCCCACGCGCAGCUGUCCCCAAUACCGCGAGCUGCUGCGGGAGGCCACCGAGGCUGUGGAGUACCAGACGGCCGUGGAGGGCUGGACCGAUUUUCUGACUAACCUGGAGAACUUCACGGGGCUGUCUCUGGUGGGGGAGCCGCUCCGCAGGGCGUGGAAGGUUCUGGACACGCUGAUUUGCCAGCAAGCCCACGGGCUUCCCCUCCCACCCUGGGCCUCCCCGGAUGUCCUGCAGACGCUAGCCCAGAUCUCGGCUUUGGAUAUCGGGGCCCACGUGGGUCCACCCCGGGCAGCAGAAAAGGCCCAGCUCAGUGGGGGGAUCCUGCUGGAUGCCAUCCUUGCCAACUUCUCUCGGGUCCAGCGCUUGGGGCUGCCCCUCAAGAUGGUUAUGUACUCAGCUCACGACAGCACCCUGCUGGCCCUUCAGGGGGCCCUGGGUCUCUACGAUGGGCACGCCCCGCCUUACGCUGCCUGCCUUGGCUUUGAGUUCCGGAGGCGCCUUGGAGACCAGGAUGAAGAAGCAGGGAAUGUUACCGUCUCCCUCUUCUACCGCAACAACUCCGCUGGCCUGCCUUUGCCCCUCAGCCUCCCGGGGUGCCCUGCCCCCUGCCCGCUGGGUCGCUUCCAUCAGCUGACCGCCCCAGCCCGUCCUCCAGCUCAUGGGAUCCCCUGCCAUGGCACCCAGGAGCCUGCCACCCGAACAGCCACGGUGGUGCCCCUGCUGGUGGGGGCUGUGGCUCUGCUGGCCGCACUCAGCUUGGGGUUGGGGCUGCUGGCCUGGAGACCUGGCUGCCUGCGGGUCUGGGGGGGCCCCCUG
>Elephantulus_edwardii_XM_006897351 PREDICTED: Elephantulus edwardii acid phosphatase, testicular (ACPT), mRNA
AUGGCUGGGCCGGGCUCCAGGGGCCACCCCGCCGCCCAGGCCCUGGCCGAAGGACCCCUGGUGUUCGUGGCCCUGGUGUUCCGCCAUGGUGACAGGGCCCCCCUGGUGUCCUACCCCACCGACCCGCACAAGGAAGCGGCCCCCACCCUGUGGCCUCGUGGCCUGGGCCAGCUGACCAAGGAGGGGGUCCGCCAGCAGCUGGAGCUGGGCCGCUUUCUGAGGAAUCGCUACAAGAGCUUUCUGAGCCCUGAGUACAGCAGGGAGGAGGUGUACAUUCGCAGCACUGACUUUGACCGGACGCUGGAAAGUGCUCAGGCCAACCUCGCUGGGCUCUUUCCUGAGGCUGCCCCGGGGACCCCCGAGUCCAGUUGGAUGCCAAUCCCGGUGCACACAGUGCCCUCCGCUGAGGACAAGCUCCUGCGGUUCCCGACGCGCAGCUGUCCCCGCUACCACGAGCUGCUUCGUGAGGCCACGGAGGCCCCUGAGUACCAGGCCGCACUGGAAGGAUGGACGGACUUCCUCACACGUCUGAGCAACUUCACGGGGCUGUCGCUGGUGGGAGAGCCGCUCCGCAGAGCGUGGAAGGUUCUAGACACGCUCAACUGUCAGCAAGCCCACGGUCUCCCCCUCCCCUCCUGGGCCUCCCCGGAUGUCCUGGAAACUCUGGCCCGGAUCUCGGCUUUGGAUAUCGGGGCCCACGUGGGCCCACCUCGGGCAGCAGAGAAGGCUCAGCUGUCAGGGGGAAUCCUGCUGGAUGCGAUCCUAGCCAACUUCUCUCGGGUCCAGCGCCUGGGGCUGCCCCUCAAGAUGGUUAUGUACUCGGCUCACGACAGCACCCUGCUGGCCCUCCAGGGAGCCCUGGGUCUCUACGACGGCCACAUCCCGCCUUACGCUGCCUGCCUGGGCUUCGAAUUCCAGAGUCGCCUUGGGGAUCCGGAUGAAGAUGGAGGGAAUGUCACCAUCUCCCUCUUCUACCGCAAUGAUUCCUCCAGGCUGCCACUGACCCUCAGCCUCCCAGGGUGUCCAGACCCCUGCCCACUAGCCCGUUUCCACCAGCUCACAGCCCUGGCCCGGCCCCCGGCUCCCGGUCCCCCCUGCCACAGCAUCCACGAGCCUGGCUCUUCUGCAGCCCCCGUGGUGCCCCUGCUGGCAGGAGCUGUGGCCGUGCUGACCAUCCUCAGUGUGGGGCUCAGUCUGCGGGUCUGGAAGCCCGGCUGCCUGCGGGCUUGGGGGGGCCUCGUG
>Echinops_telfairi_XM_004710452 PREDICTED: Echinops telfairi acid phosphatase 4 (ACP4), mRNA
AUGGCUGGGCCAGGGGCGCAGGGCCACCGGGCUGUGCAGACCGUGGCGAAAGGACCCCUGGUGUUUGUGGCUCUGGUGUUUCGCCAUGGCGACCGAGCCCCACUGGCAUCCUACCCCUUGGACCCGCACAAAGAGGCAGCUCCCACCCUGUGGCCACGGGGUCUGGGCCAGCUGACCGGGGAGGGGGUCCGCCAGCAGCUGGAGCUGGGCCGUUUCCUGAGGAACCGCUACCAGCAUUUUCUGAGUCCUGAGUACUGGCGGGAGGAGGUGUACAUUCGCAGCACGGACUUCGACCGGACGCUGGAGAGCGCCCUGGCCAACCUCGCGGGACUCUACCCUGAGGCUGCUCCUGGGACCCCAGAGUCCAGCUGGAGGCCAAUCCCUGUACACACCGUGCCGGUCACCGAGGACAAGCUGCUGAGGUUCCCCGCGCGCAGCUGUCCCCGCUACCGCGAACUGCUUCGAGAAGCCACAGAGGCCACGGAGUACCAGGCUGCCCUGGAGGGCUGGACGGACUUCCUGAUUCGCCUCGGCAACUCCACGGGGCUGUCACUGGUCGGGGAGCCGCUCCGAAGAGCUUGGAAAGUUCUGGACACGCUGAUCUGCCAGAAAGCCCACAGCCUUCCCCUCCCAGCCUGGGCCUCCCCAGAUGUCCUGCGUACUCUCACCCAGAUCUCGGCUUUGGAUAUUGGGGCCCACGUGGGCCCACCCCGAGCAGCAGAGAAGGCCCAGCUGACAGGGGGGAUCCUGUUGGAUGCCAUCCUUGCCAACUUCUCUCGGACCCAGCACCUGGGACUGCCCCUCAAGAUGGUCAUGUACUCGGCUCAUGACAGCACCCUGCUGGCCCUUCAGGGAGCCCUGGGUCUCUACGAUGGCCACACCCCGCCCUACGCCGCCUGCCUGGGCUUCGAGUUCCAGAGGCACCGUGGGGACCAGGAUGAAGAGGAAGGAAACGUCACCAUCUCCCUCUUCUACCGCAAUGACUCCUCGCGUCCGCCCCUGACCCUCCGCCUCCCUGGGUGUCCGGACCCCUGCACCUUAGGGCGCUUCCGCCAGCUGACGGCUCCGGCUCGGCCCCCGGCCCAUGGGAUCCCCUGCCACAGCCUCCAUGAGCCUGCCACCCCUGCAGCCACCAUGGUGCCCCUGCUGGCUGGAGCUGUGGCUGUGUUAGCAGCCCUCAGCAUGGGGCUGGGUCUGCUGGCCUGGAGACCUAGCUGCCCGGGGGCCUGGGGGGGCCCUGUG
>Loxodonta_africana_XM_003406840 PREDICTED: Loxodonta africana acid phosphatase 4 (ACP4), mRNA
AUGGCUGGGCUACGGUUUCAGGGCCAAGCUGCCGGCCAGGCCCUGGCCGAAGGACCCCUGGUGUUCGUGGCUCUGGUGUUCCGCCAUGGCGACCGGGCCCCAUUGGCCUCCUACCCCACGGACCCACACAAGGAGGCGGCCCCCACCCUGUGGCCGCGUGGUCUGGGCCAGCUGACCAGGGAGGGGGUCCGCCAGCAGCUGGAGCUGGGUCGCUUCCUGAGGAGCCGCUACAAGACUUUUCUGAGCCCUGAGUACCGACGGGAGGAGGUGUACAUCCGCAGCACGGAUUUUGACCGGACACUGGAGAGUGCUCAGGCCAACCUUGCCGGGCUCUUCCCUGAGGCUGCUCCGGGGACCCCCGAGUCCAACUGGAGGCCGAUCCCCGUACACACGGUGCCCGUCACCGAGGACAAGCUGCUGAGGUUCCCCACACGCAGCUGUCCUCGCUACCAUGAGCUGCUUCGAGAGACCACAGAGGCCACUGAGUACCAGGCAGCCCUGGAGGGCUGGACGGACUUCCUGAUGCACCUGGGCAACUCCACGGGGCUGUCGCUGGUCAGGGAGCCACUCCGCAGAGCAUGGAAGGUUCUGGACACGCUGCUCUGCCAGCGAGCCCACGGUCUUCCCCUCCCAUCCUGGGCCUCCCCGGAUGUCCUGCAAACUCUCACCCAGAUCUCGGCUUUGGAUAUCGGGGCCCAUGUGGGCCCACCCCGGGCAGCAGAGAAGGCCCAGCUGACAGGGGGGAUCCUGCUAGAUGCUAUCCUCGCCAACUUUUCUCGGGUCCAGCGCCUGGGACUGCCCCUCAAGAUGGUUAUGUACUCGGCUCAUGACAGCACCCUGCUGGCCCUCCAGGGAGCCCUGGGCCUCUAUGAUGGCCACACCCCACCAUACGCCGCCUGCCUCGGCUUCGAGUUCCAGAGGCACCUCGGAGACCCAGAGGAAGAUGGAGGGAAUGUCACCAUCUCCCUUUUCUACCGCAACGACUCCUCUCGUCCGCCCCUGACCCUCAGCCUCCCUGGGUGCCCGGACCCCUGCCCAUUAGGCCUCUUCCACCAGCUGACGGCCCCAGCCCGGCCCCCAGCCCGUGGGAUCCCCUGCCACAGCCUCCAUGAGCCUGCCACCCCUGCAGCCACUGCGAUGCCCCUGCUGGCCGGAGCUGUGGCCGUGCUAGCAGCCCUCAGUUUGGGGCUGGGCGUGCUGGCCUGGAGACCGGGCUGCCUGAGGGCCUGGGGGGGCCCUGUG
>Trichechus_manatus_latirostris_XM_004381714 PREDICTED: Trichechus manatus latirostris acid phosphatase 4 (ACP4), mRNA
AUGGCUGGGCCACGGCUUCGGGGCUACCUCGCUGGACAGGCCCUGGCAGAAGGACCCCUGGUGUUCGUGGCUCUGGUGUUCCGCCAUGGUGACCGGGCUCCGUUGGCAUCCUACCCGACGGACCCGCACAAGGAGGCGGCCCCCACCCUGUGGCCGCGCGGUCUGGGCCAGCUGACCAGGGAGGGGGUCCGCCAGCAGCUGGAGCUGGGCCGCUUCUUGAGGAGCCGCUACAAGACUUUUCUGAGCCCUGAGUACUGGAGGGAGGAGGUGUACAUUCGCAGCACGGACUUUGACCGGACGCUGGAGAGCGCUCAGGCCAACCUGGCCGGGCUCUUUCCCGAGGCUGCCCCGGGGACCCCCGAGUCCAGCUGGCGGCCAAUCCCUGUACACACAGUGCCUGUCACCGAGGACAAGCUGCUGAGGUUCCCCAUGCGCAGCUGUCCCCGCUACCAAGAGCUGCUUCGAGAGACCAAGGAGGCGGCUGAGUACCAGGCAGCCCUGGAGGGCUGGACGGACUUCCUGACGCGCCUGGGCAACUCCACGGGGCUGUCGCUGGUCGGCGAACCGCUCCGCAGAGCAUGGAAGGUUCUGGACACGCUGUUCUGCCAGCGAGCCCAUGGUCUUCCACUCCCAUCCUGGGCCUCCCCGGAUGUCCUGCAAACUCUCACUCAGAUCUCAGCUUUGGAUAUCGGGGCCCAUGUGGGCCCACCCCGGGCAGCAGAGAAGGCCCAGCUGACAGGGGGGAUCCUGCUGGAUGCUAUCCUCGCCAACUUCUCUCGGGUUCAGCACCUGGGGCUGCCCCUCAAGAUGGUUAUAUAUUCAGCUCACGACAGCACCCUGCUGGCCCUCCAGGGAGCCCUGGGCCUCUAUGACGGCCACACCCCACCGUACGCUGCCUGCCUUGGCUUCGAGUUCCAGAGGCACCUUAGGGACCCAGACGAAGACGGAGGGAAUGUCACCAUCUCCCUUUUCUACCGCAACGACUCCUCUCGUCCGCCCCUGACCCUCAGCCUCCCUGGGUGCACGGACCCUUGCCCAUUAGGCCGCUUCCACCAGCUGACAGCCCCAGCACGGCCCCCGGCCCAUGGGAUCCCCUGCUACAGCCUCCAUGAGCUUGCCACCCCUGCAGCCACCGCGAUGCCCCUGAUGGCUGGAGCUGUGGCCGUGCUAGCGGCCGUCAGCAUGGGGCUGGGCCUGCUGGCCUGGAGACCAGGCUGCCUGAGGGCCUGGGGGGGCCCUGUG
>Urocitellus_parryii_XM_026406430 PREDICTED: Urocitellus parryii acid phosphatase 4 (Acp4), mRNA
AUGGCCGGGCUGGGGUUGCAGGGCCACGCUGCUGGACAGGUCCUGCCAGAAGGACCCCUGGCGUUCGUGGCUCUGGUGUUCCGCCAUGGCGACCGGGCUCCGCUGGCCUCCUACCCCACAGACCCACACAAGGAGGCCGUUUCUGCCCUCUGGCCUCGAGGCCUGGGCCAGCUGACCAGGGAGGGAGUCCGCCAGCAGCUGGAGCUGGGCCACUUCCUGCGGAGGCGCUACAAGUCCUUUCUGAGUCCCCAGUACCGGCGGGAGGAGGUGUACAUCCGGACCACAGACUUUGACCGGACCCUGGAGAGCGCUCAGGCCAACCUGGCUGGGCUGUUCCCGGAGGCAGCCCCGGGGAGCCCUGAGGCGGACUGGAGGCCAAUUCCUGUGCACACCGUGCCUGUUGCUGAGGACAAGCUGCUGAGAUUCCCCAUGCGCAGCUGUCCUCGAUACCAUGAGCUGCUGCGGGAGUCCACAGAGGCCGCCGAGUACCAGGAGGCCCUGGAGGGCUGGACGGACUUUCUGACUCGCCUGAGCAACUUCACGGGGCUGACGCUGGUUGGGGAGCCACUGCACAGGGCAUGGAAGGUUCUGGACACACUCAUAUGCCAGCGAGCUCACGGACUUCCCCUACCUUCCUGGGCCUCCCCUGAUGUCCUGAGAACUCUGGCUCAGAUCUCUGCUUUGGAUAUUGGGGCCCAUGUGGGCCCACCCCGGGCAGCAGAGAAGGCCCAGCUGACAGGGGGGAUUUUGCUGGAUGCCAUCCUUUCCAACUUCUCCCGGGUUCAGCGCCUGGGACUGCCCCUCAAGAUGGUCAUGUACUCAGCUCACGACAGCACCCUGCUGGCCCUCCUAGGGGCUCUAGGCCUCUAUGAUGGGCACACCCCACCCUAUGCUGCCUGCCUCGGUUUUGAGUUCCGGAAACGUCUCAGGGACCCA---GAAGAUGGAGGGAACAUCACCAUCUCCCUCUUCUACCGCAAUGACUCUGCCAGACUACCCUUGUCCCUGAGCCUCCCUGGGUGCCCAGCCCCCUGUCCACUAGGGCACUUCCACCAGCUGACUGCUUCAGCCAGACCGCCAGUGCAUGGGGCCUCCUGUCAU------UAUGAGACUACCACUCCCCCAACCACCACAGUGCCCCUGCUGGCCGGAGCUGUGGCCCUGCUGGCUGUGCUCAGCCUGGGGCUCGGCUUGUUGGCCUGGAGACCUGGCUGCUUGCGGGCCUUAGGGGGGGCCGUG
>Lepus_europaeus_XM_062175812 PREDICTED: Lepus europaeus acid phosphatase 4 (ACP4), mRNA
AUGGCCGGGCCAGGGUUCGGGGGCCACCCCACCGGACAGGCCCUGCCGGAAGGACCCCUGGUGUUCGUGGCUGUGGUGUUCCGCCAUGGUGACCGCGCCCCCCUGGCCUCCUACCCCACGGACCCGCACAAGGACGUGGUGUCCGCCUUGUGGCCCCGCGGCCUGGGCCAGCUGACCAGGGAGGGCGUCCGGCAGCAGCUGGAGCUGGGACGCUUCCUGAGGCGGCGCUACCAGGCCUUCCUGAGCCCUGAGUUCCGGCGGGAGGAGGUGUACGUGCGCAGCACCGACUUCGACCGCACCUUGGAAAGCGCCCAGGCCAACCUGGCCGGACUGUUCCCGGAGGCGGCCCCGGGGAGCGCCGAGGCCGACUGGAGGCCCAUCCCGGUGCACACGGUGCCCGUGGGCGAGGACAAGCUGCUGAGGUUCCCCAUGCGGAGCUGUCCGCGGUACCACGAGCUGCUGCGGGAGUCCACGGAAGCCCCGGACUACCGGGAGGCCCUGGAGGGCUGGACGGACUUCCUGGUGCGCCUGGAGAACUUCACGGGGCUGUCGCUGGUCGGGGAGCCGCUCCGCAGGGCGUGGAAGGUCCUGGACACCCUCAUCUGCCAGCGAGCCCACGGCCUCCAGCUCCCGUCCUGGGCCUCCCCACACGUCCUGCGGACGCUGGCCCAGAUCUCCGCGCUGGACAUCGGCGCCCACGUGGGCCCACCCCGGGCGGCAGAGAAGGCCCAGCUGUCGGGGGGGAUCCUGCUGGACGCCAUCCUGGCCAACUUCUCCCGGGCCCAGCGCCUGGGGCUGCCGCUCAAGAUGGUGAUGUACUCGGCUCACGACAGCACCCUGCUGGCCCUCCAGGGCGCCCUGGGCCUCUACGACGGCCACACCCCGCCCUACGCGGCCUGCCUCGGCUUCGAGUUCCGGAGGCGCCUGCGGGACCCCGGCCAAGACGGAGGGAACGUCACCAUCUCGCUCUUCUACCGCAAUGACUCGGCCCGGGCCCCUCUGUCCCUCAGCCUCCCCGGGUGUCCCGCCUCCUGCCCGCUGGGCCGCUUCCGCCACCUGACCGCCGCGGCCCGGCCCCCCGCGCACGGGAUCCCCUGCUACGGCGUCUAUGUGCCUGCCACCUCCCCAGCCACCACGGUGCCCCUGCUGGCCGGAGCUGUGGCCGUGCUGGCAGCGCUCAGCCUGGGGCUGGGCUUGCUGGCCUGGAGACCGGCCUGCCUGCGGGCCUGGGGAGGGCCCGUG
>Homo_sapiens_NM_033068 Homo sapiens acid phosphatase 4 (ACP4), mRNA
AUGGCCGGCCUGGGGUUUUGGGGCCACCCUGCUGGACGGGCCCUGCCAGAAGGACCCCUGGUGUUCGUGGCUCUGGUAUUCCGCCAUGGCGACCGGGCCCCGCUGGCCUCCUACCCCAUGGACCCACACAAGGAGGUGGCCUCCACCCUGUGGCCACGAGGCCUGGGCCAGCUGACCACGGAGGGGGUCCGCCAGCAGCUGGAGCUGGGCCGCUUCCUGAGGAGCCGCUACGAGGCCUUCCUGAGUCCGGAGUACCGGCGGGAGGAGGUGUACAUCCGCAGCACGGACUUUGACCGCACGCUGGAGAGUGCCCAGGCCAACCUUGCCGGGCUGUUUCCCGAGGCUGCUCCAGGGAGCCCCGAGGCCCGCUGGAGGCCGAUCCCGGUGCACACGGUGCCCGUGGCUGAGGAUAAGCUGCUGAGGUUCCCCAUGCGCAGCUGUCCCCGAUACCACGAGCUGCUGCGGGAGGCCACCGAGGCCGCCGAGUACCAGGAGGCCCUGGAGGGCUGGACGGGCUUCCUGAGUCGCCUGGAGAACUUCACGGGACUGUCGCUGGUUGGAGAGCCACUGCGCAGGGCAUGGAAGGUUCUGGACACCCUCAUGUGCCAGCAAGCCCACGGUCUUCCACUACCAGCCUGGGCCUCCCCAGAUGUCCUGCGGACUCUUGCCCAGAUCUCGGCUUUGGAUAUUGGAGCCCACGUGGGCCCACCCCGGGCAGCAGAGAAGGCCCAGCUGACAGGGGGGAUCCUGCUGAAUGCUAUCCUUGCAAACUUCUCCCGGGUCCAGCGCCUGGGGCUGCCCCUCAAGAUGGUCAUGUACUCAGCUCAUGACAGCACCCUGCUGGCCCUCCAGGGGGCCCUGGGCCUCUAUGAUGGACACACCCCGCCAUAUGCUGCCUGCCUCGGCUUUGAGUUCCGGAAGCACCUGGGGAAUCCCGCCAAAGAUGGAGGGAAUGUCACCGUCUCCCUCUUCUACCGCAAUGACUCCGCCCACCUGCCCCUGCCUCUCAGCCUCCCCGGGUGCCCGGCCCCCUGUCCACUAGGCCGCUUCUACCAGCUGACUGCCCCGGCCCGGCCUCCCGCCCAUGGGGUCUCCUGCCAUGGCCCCUAUGAGGCUGCCAUCCCCCCAGCUCCAGUGGUGCCCCUGCUGGCCGGAGCUGUAGCUGUGCUGGUGGCACUCAGCUUGGGGCUGGGCCUGCUGGCCUGGAGACCAGGGUGCCUGCGGGCCUUGGGGGGCCCCGUG
>Cynocephalus_volans_XM_063092228 PREDICTED: Cynocephalus volans acid phosphatase 4 (ACP4), mRNA
AUGGCUGGGCCAGGGUUUCAGGGCAACCCUGCCAGACAGGCCCUGAUGGAAGGACCCUUGGUGUUCGUGGCUCUGGUGUUUCGUCAUGGUGACCGGGCCCCACUGGCCUCCUACCCCACGGACCCACACAAAGAGGCAGUCUCCACCCUGUGGCCACGUGGCCUGGGCCAGCUGACUGGGGAAGGGGUCCGCCAGCAGCUGGAGCUGGGACGCUUCCUGAGGAGCCGCUACGAGGCCUUUCUGAGUCCUGAGUACCGGCGGGAGGAGGUGUAUGUUCGCAGCACGGACUUUGACCGGACACUGGAGAGUGCUCAGGCCAACCUUGCCGGGCUGUUCCCCGAGGCUGCCCCGGGGAGCCCCGAGGCCAACUGGAGGCCAAUUCCAGUGCACACAGUGCCCGUUACUGAGGACAAGCUGCUGAGGUUCCCCAUGCGCAGUUGUCCCCAGUACCAUGAACUGCUGCAGGAGGCCACUGAGUCCGCUGAGUACCAGGAGGCCCUGGAGGGCUGGACGGACUUCCUGACCCGCCUGGAGAACUUCACGGGGCUGUCGCUGGUUGGGGAGCCACUCCGCAGGGCAUGGAAAGUUCUGGACACACUGAUCUGCCAGCAAGCCCAUGGUCUUUCCCUCCCAUCCUGGGCCUCCCCGGAUGUCCUGCGGACACUUGCCCAGAUCUCAGCUUUGGAUAUCGGGGCCCAUGUGGGCCCACCCAGGGCAGCAGAGAAGGCCCGGCUGACAGGGGGGAUCCUGCUGGAUGCCAUCCUUGCCAACUUCUCCCAGGUCCAGCGCCUGGGGCUGCCCCUCAAGAUGGUCAUGUACUCAGCUCAUGACAGCACCCUGCUGGCUCUCCAGGGGGCCCUGGGCCUCUAUGACGGGCACACCCCGCCAUAUGCUGCCUGCCUUGGCUUUGAGUUUCGGAAGCGCCUUGGGGAUCCGGAUGAAGAUGAAGGGAAUGUCACCAUCUCCCUCUUCUACCGCAAUGACUCCGCCCGUCUGCCUUUGCCCCUCAGCCUCCCUGGGUGCCCAGCCCCUUGCCCACUAGGCCGCUUCCAGCAGCUGACUGCCCAGGCCCGGCCUCCGGAUCACGGGGUCCCCUGCCAUGGCUCGUAUGAGCCUGCCACCCCCUCAGCCACCACAGUGCCCCUACUUGCUGGAGCGGUGGCUGUGCUGGCAGCUCUCACCUUGGGACUGGGCCUGCUGGCCUGGAGACCGCGCUGCCUGCGGGCUUGGGGGGGCCCUGUG
>Ceratotherium_simum_simum_XM_004440325 PREDICTED: Ceratotherium simum simum acid phosphatase, testicular (LOC101393590), mRNA
AUGGCCGGCCCAGGGUUUCGGGGCCACCCCACAGGACAGGCGCUGACGGAGGGACCCCUGGUGUUUGUGGCUGUGGUGUUCCGCCAUGGCGACCGGGCCCCGCUGGUGUCCUACCCCACCGACCCACACAAGGGGGCCAUCUCCACCCUGUGGCCGCGAGGCCUGGGCCAGCUGACCACGGAGGGGGUCCGCCAGCAGCUGGAGCUGGGCCGCUUCCUGAGGAGCCGCUACGAGAACUUUCUGAGCCCUGAGUACCGGCGGGAGGAGGUGUACAUUCGCAGCACCGACUUUGACCGGACGCUGGAGAGCGCUCAGGCCAACCUCGCAGGGCUGUUCCCCGAGGCUGCCCCAGGGCGCCCAGAGUCCGCCUGGAGGCCCAUCCCUGUGCACACGGUGCCCACCUCUGAGGACAAGCUCCUGAGGUUCCCCAUGCGCAGCUGUCCCCGAUACCACGAGCUGCUGCGGGAGGCCACGGAGGCUGCCGAGUACCAGAUGGCCCUGGAGGGCUGGACGGACUUCUUGACUCGCCUGGAGAACUUCACCGGGCUGUCGCUGGUCGGGGAGCCGCUCCGCAGGGCGUGGAAGGUUCUGGACACGCUAAUAUGCCAGCGAGCUCACGGCCUUCCUCUCCCCUCCUGGGCCUCCCCGGAUGUCCUGCAGACUCUAGCCCGGAUCUCAGCUUUGGAUAUUGGGGCCCACGUGGGCCCACCCCGGGCAGCAGAGAAGGCCCAGCUGACAGGGGGGAUCCUGCUAGAUGCCAUCCUUGCCAACUUUUCUCGGGUCCAGCGCCUGGGGCUGCCCCUCAAGAUGGUUAUGUACUCAGCUCACGACAGCACUCUGCUGGCCCUCCAGGGGGCCCUGGGUCUCUACGACGGGCACACCCCACCAUAUGCUGCCUGCCUCGGCUUCGAGUUCCGGAGACGCCUGGGGGACCCGGAUGAGGACUCAGGGAAUGUCACCAUCUCCCUCUUCUACCGCAAUGACUCUGCUGGCCUGCCCCUGCCCCUCAGCGUCCCCGGGUGCCCAGCCCCCUGCCCACUGGGCCGCUUCCGCAAGCUGACCGCCCCCGCCCGGCCUCCGGCACACGGGGUCCCCUGCCACGGCUCCCACCAGCUUGCCACCCCCACAGCCACUGUGGUGCCCCUGCUGGCUGGGGCUGUGGCUGUGCUGGCGGCACUCAGUAUGGGGCUGGGCCUGCUGGCCUGGAGGCCCAGCUGCCUGCGGGCCUGGGGGGGCCCCGUG
>Vicugna_pacos_XM_006208418 PREDICTED: Vicugna pacos acid phosphatase 4 (ACP4), mRNA
AUGGCCGGGCCAGGGUUUCGGGGCCACCCCACAGGACAGGCUCUGACGGAAGGACCCCUGGUCUUCGUGGCUGUGGUCUUCCGCCAUGGCGACCGGGCCCCGCUGGCCUCUUAUCCCACCGACCCGCACAAGGAGGUUGCAUCCACCCUGUGGCCGCGUGGCCUGGGCCAGCUGACCGGGGAGGGGGUCCGCCAGCAGCUGGAGCUGGGCCGCUUCCUGAGGAGCCGCUAUGAGGCCUUUCUGAGCCCCGAAUAUCAGCGGGAGGAGGUGUACAUUCGCAGCACAGACUUUGACCGGACGCUGGAGAGCGCGCAGGCCAACCUCGCGGGGCUGUUCCCUGAGGCCGCCCCAGGGCGCUCGGAGGCCACCUGGAAGCCCAUCCCUGUGCACACGGUGCCGGUUGCUGAGGACAAGCUGCUAAGGUUCCCCAUGCGCAGCUGUCCCCGAUACCAUGAACUACUGAGGGAGGCCACUGAGGCCACCGAGUACCAGACCGCCCUAGAGGGCUGGACGGACUUCUUGACCCGCCUGGAGAACUUCACCGGGCUAUCGCUGGUUGGGGAGCCGCUACGCAGGGCGUGGAAGGUUCUGGACACUCUGAUUUGCCAGCAAGCCCACGGUCUUCCCCUUCCAUCCUGGGCCUCCCCAGAUGUCCUGCAGACGCUAGCCCGGAUCUCAGCUUUGGAUAUUGGGGCCCAUGUGGGCCCACCCCGGGCAGCAGAGAAGGCCCAGCUGACUGGGGGAGUCCUGCUGGAUGCCAUCCUUGCCAACUUCUCACGAGUCCAGCGCUUGGGGCUGCCACUCAAGAUGGUGAUGUAUUCAGCUCACGACAGCACUCUGCUGGCCCUCCAGGGGGCCCUGGGUCUCUAUGAUGGGCACACACCCCCUUAUGCUGCCUGCCUCGGCUUUGAGUUCCGGAAGCGCCUCGGGGACCCGGAGGACAACGCAGGGAAUGUCACCGUCUCCCUUUUCUACCGAAACGACUCUGCUGGCCUGCCCUUGACCCUCAGCCUCCCCGGGUGCCCAGCCCCCUGCCCACUAGGCCGUUUCCACCAGCUGACAGCCCCUGCCCGGCCCCCGGCCAAGGGGAUCCCCUGCCAUGGCUCCCAGAAGCCUGCCACUCCUGCAGCCACCACAGUGCCCCUGCUGGCUGGGGCUGUGGCCGUGCUGGCAGCACUCAGCGUGGGGCUGGGUCUGCUGGCCUGGAGACCAGGCUGCCUGCGGGCCUGGGGGGGCCCCGUG
>Myotis_myotis_XM_036296155 PREDICTED: Myotis myotis acid phosphatase 4 (ACP4), mRNA
AUGGCCGGGUCAGGGUUCCGGGGCCACGCCAUCGGACAGGCCCUGGUGGAAGGACCCCUGGUGUUCGUGGCUGUGGUGUUCCGCCAUGGGGACCGGGCCCCGCUGGCCUCCUACCCCACCGACCCACACAAGGAGGCCGUGUCCAUGCUGUGGCCGCGAGGCCUGGGCCAGCUGACCUCGGAGGGCGUCCGCCAGCAGCUGGAGCUGGGCCGCUUCCUGAGGAGCCGCUAUGAGGACUUUCUGAGCCCCGAGUACCGGCGGGAGGAGGUGUAUGUCCGCAGCACGGACUUCGACCGGACCCUGGAGAGCGCUCAGGCCAACCUCGCGGGGCUGUUCCCCGAGGCCGGCCCGGGGCGCCCUGAGGCCGCCUGGAGGCCCAUUCCUGUGCACACGGUGCCGGUCACUGAGGACAAGCUGCUGAGGUUCCCCAUGCGCAGUUGUCCCCGAUACCACGAGCUGCUGCGGGAGGCCACGGAGGCCGCCGAGUACCAGACGGCGCUGGAGGGCUGGACGGACUUCCUGGCUCACCUGGAGAACUGCACAGGGCUGUCCCUGGUUGGGGAGCCGCUCCGCAGGGCGUGGAAGGUUCUGGACACACUGAUGUGCCAGCGAGCCCACGGUCUCCCCCUCCCGUCCUGGGCCUCCCCGGAUGUCCUGAAGACACUAGCCCAGAUCUCGGCUUUGGAUAUUGGGGCCCACGUGGGCCCACCCCGGGCAGCAGAGAAGGCCCAGCUGACAGGGGGGAUCCUGCUGGAUGCCAUCCUUGCUAACUUCUCUCGGGUCCAGCGCCUGGGGCUGCCCCUCAAGAUGGUGAUGUACUCGGCUCACGACAGCACCCUGCUGGCCCUCCAGGGGGCCCUGGGCCUCUACGACGGGCACACCCCGCCCUAUGCUGCCUGCCUGGGCUUCGAGUUCCGGAGGAGCCUGGGGGACAACGAUGAAGAUGCAGGGAACGUCACCAUCUCCCUCUUCUACCGCAACGACUCCACCGGCCUGCCCCUGAGCCUCAGCCUCCCCGGGUGUCCAGCCCCCUGCCCACUAGGCCGCUUCCACCAGCUGACCGCCCCGGCCCGGCCUCCAGCUCACGGGGUCCCCUGCCACGGCACCCAUGAGACUCCCACUCCCACGGCCACCAUCGUGCCCCUGUUGGCUGGGGCUGUGGCCAUGCUGGCGGCGCUCUGCAUAGGGCUGGGCUUGCUGGCCUGGAGACCCGGCUGCCUGCGGGCCUGGGGAGACCCCGUG
>Suricata_suricatta_XM_029925807 PREDICTED: Suricata suricatta acid phosphatase 4 (ACP4), transcript variant X1, mRNA
AUGGCCGGGCCAGGGUUUUGGGGCCUCCCCGCUGGACGGGCCCUGCCGGAAGGACCCCUGGUGUUUGUGGCUGUGGUGUUCCGGCAUGGCGACCGGGCCCCGCUGGCCUCCUAUCCCACCGACCCGCACAAGGAGGCGAUCACUGCCCUGUGGCCCAGGGGCCUGGGCCAGCUGACUGGGGAGGGGGUCCGCCAGCAGCUGGAGCUGGGCCGCUUCCUGAGGAGCCGCUAUGAGGCCUUUCUGAGCCCCGAGUACCGGCGGGAGGAGGUGUAUGUUCGCAGCACUGACUUUGACCGCACCUUGGAGAGCGCCCAGGCCAACCUGGCAGGGCUGUUCCCUGAGGCUGCCCCGGGGCGCCCAGAGGCUGCCUGGAGGCCCAUCCCUGUGCACACAGUGCCAGUCACCGAGGACAAGCUGCUGAGGUUCCCCACGCGCAGCUGUCCCCGAUACCAUGAGCUGCUAAGGGAGGCCACGGAAGCUGCGGAGUACCAGACUGCCCUGGAGGGCUGGACUGAUUUCCUAAUUCACCUGGAGAACUACACAGGGCUCUCGUUGGUCGGAGAGCCGCUCCGCAGGGCAUGGAAGGUUCUGGACACGCUGAUGUGCCAGCAAGCCCAUGGUCUUCCCCUCCCAGCCUGGGCCUCCCCGAAUGUCCUGCGAACGCUGGCCCAGAUCUCAGCUUUGGAUAUUGGGGCCCACGUGGGUCCACCCCGGGCAGCUGAGAAGGCCCAGCUGACAGGGGGGAUCCUGCUGGAUGCCAUCCUUGCCAACUUCUCUCGGGUCCAGCGCCUAGGGCUGCCCCUCAAGAUGGUUAUGUACUCAGCUCACGACAGCACCCUGCUGGCCCUCCAGGGAGCCCUGGGUCUCUACGACGGUCACACACCCCCAUAUGCCGCCUGCCUCGGCUUUGAGUUCCGGAGGCACCUCGGAGACUCGGAUGAAGAUGAAGGGAAUGUCACCAUCUCCCUUUUCUACCGCAACGACUCCUCCGGCCUGCCCCUGCCCCUCAACCUCCCCGGGUGCCCGGGCCCCUGCCCACUAGGCCGCUUCCGCCAGCUCACCGCCCCCGCCCGGCCUCCGGCUCACGGGGUCCCCUGCCACGGCUCCCGUGAGCCUGCCACCCCUGCAGCCACGGUGGUGCCCCUGCUGGCUGGGGCUGUGGCGGUGCUGGUGGCGCUCAGCAUGGGGCUGGGCCUGCUGGCCUGGAGACCCGGCUGCCUGCGGGCCUGGGGGGGCCCCGUG
>Monodelphis_domestica_XM_056825615 PREDICTED: Monodelphis domestica acid phosphatase 4 (ACP4), transcript variant X1, mRNA
---------------------------------------------------GGACCCCUGGCUUUCGUGGCCUUGGUCUAUCGCCAUGGCGACCGCGCUCCCCUGGACUCCUACCCCACGGACCCCCACCGCGAC------GGCGCCUUGUGGCCCGAGGGGCCCGGCCAGCUCACCCAGGAGGGCGUCCGGCAGCAGCUCGAGCUGGGCAGCUUCCUGAGGGCCAGGUACGGGCACUUCCUGAGCCCGAGGUAUCGCCGGGAGGAGCUCUAUGUCCGCAGCACCGACUACGACCGGACCCUUCAGAGUGCUCAGGCCAACCUGGCCGGGCUCUUCCCG------------------------------UGGAUGCCCGUGCCCGUCCACACUGUUCCGGCAGCUCAGGACAAGCUGCUGAAGUUCCGCUCGCAGGAGUGUCCGCGUUACCAGAGACUCCUGCGGGAGACGGUGGAGGGAGAAGACUACCUGCGCGCCCUGGAGGGCUGGAGAGAUUUCCUGGUGCGUCUGGGGAACCUGACCGGCUUGUCCCUGGCCGAGGGGCCCCUCCACCGGGCCUGGAAGGUGCUGGACACGCUGACCUGCCAGCAAGCCCACGGCCUCCCCCUCCCGGCGUGGGCCACCCCCGACGUGCUCCGCUCUCUGGCCGGGGUCUCGGCCCUGGACGUUCGCGCCCACCUUGGCCCGCCGCGGGCACAGGAGAAGGCCCAGCUCAGCGGAGGAAUCCUGCUCGAUGCCAUCCUAACCAACUUCACCCAAGCUCGGGCGCGGGGGCUGCCCCUCAAGAUGGUCAUGUACUCAGCCCACGACAGCACCCUGCUGGCCCUCCAGGGAGCCCUGGGCCUCUACGACGGGCACCACCCACCCUAUGCUGCCUGCCUCGGUUUUGAGUUCUGGAGACGCCUCGGAGAACAGGAGAUGGAUGAGGGGAACGUCACCAUCUCCGUGUUCUACCGCAAUGACUCUUCCCGGCCCCCCCUGACCCUGGAACUGCCGGGCUGCCCCUCCCCAUGCCUACUGGGCCACUUCCGCCAGCUGACCGCCCAGGUCCGGCCACCCCCAGGGGGCCCUCUGUGCCACGGCCCGUCCGAGGAUGCCAAGCCCGCAGGUGCUGCCGUGCCCCUGCUGGCAGGUGCUGUGGGCGUGCUGGGCCUCCUCAGCCUGGGGCUCGCGGCUGUGCUGUGGGCUGGGCACUCCCUGGGACCCAGGCCAGGCCCCGUC
>Trichosurus_vulpecula_XM_036747452 PREDICTED: Trichosurus vulpecula acid phosphatase 4 (ACP4), mRNA
---------------------------------------------------------------------------GUCUAUCGCCAUGGUGACCGUGCCCCACUGGACUCCUACCCCACAGAUCCCCACAAGGAC------AAGACCAUAUGGCCCUAUGGGCUGGGCCAGCUCACCCAGGAGGGUGUCCAGCAGCAGGUUGAGCUUGGCCGCUUCCUAAGGGCCAGAUAUGGCGACUUUCUGAGCCAGGAGUAUCAUCGAGAAGAGCUGUACGUGCGGAGCACAGACUAUGACCGGACCCUGCAGAGUGCCCAGGCCAACCUGGCCGGGCUCUUCCCA------------------------------UGGAUGCCAGUGCCCGUCCACACUGUCCUGGCCACUGAGGACAAGCUACUAAAGUUCCGGACUCAGGGAUGUCCCCAGUACCAGAAACUUCUGGAGGAGACCGUGGCAGGAGAAGAGUACCAGGCAGCCCUCGAGGGCUGGAGAGAGUUCCUAGUGCAUCUGGGGAACCUCACGGGCUUGUCCCUGGCUGAGGGACCCCUCCACAGGGCCUGGAAGGUGCUAGACACCCUGACCUGUCAGCGAGCCCACCGGCUCCCCCUCCCAGAGUGGGCCACCCCGGAGGUGCUCAGGUCUCUGGCCCAGGUGUCAGCCCUGGACAUUCGAGCCCAUGUGGGCCCCCCAAGGGCAGAGGAGAAGGCCCAGCUCACUGGAGGAAUCCUGCUAGAUGCCAUCCUAACCAAUUUUACCCAGGUCCAGGCCCGAGGGCUGCCUCUCAAGAUGAUUAUGUACUCAGCUCAUGACAGCACCCUGCUGGCCCUCCAGGGAGCCCUGGGCCUCUAUGAUGGGCACCACCCACCUUAUGCUGCCUGCCUCGGGUUUGAAUUCUGGAAGCACCUGGGAGAGCCAGAGGAAGACGAAGGGAAUGUAACCGUCUCUGUCUUCUAUCGUAACGACUCUUCCCGGCCACCCCUGACCCUGGAGCUGCUGGGCUGCCCCUCCCCAUGCCCACUGGGCCGCUUCCGCCGGCUUACUGCCCCAUUCCGGCCGCCCCCAGGGGGACCUCCCUGCCACCGUCCUACCAAGGAUGCUGCCUCUGCAGGUGCUACUGUGCCCCUGCUGGCAGGGGCCGUGGGGAUCCUUGGAGCCCUCAGCCUGGGGCUCGGGGCUCUCCUGUGGAGCCGGGGCUCUCCGGGACCCAGGGAAGGCCCAGUC
>Dromiciops_gliroides_XM_043994078 PREDICTED: Dromiciops gliroides acid phosphatase 4 (ACP4), mRNA
---------------------------------------------------GGCCCCUUGCUUUUUGUGACCUUGGUCUAUCGCCAUGGUGACCGUGCCCCACUGGACUCCUACCCCACAGACCCCCACAAGGAC------AAGACCAUAUGGCCCUGUGGGCUAGGCCAGCUGACCCAGGAGGGCGUCCAGCAGCAGGUCGAGCUUGGCCACUUCCUAAGGGCCAGGUACCGCGACUUCCUGAGCCAAGAGUACCACCGAGAAGAGUUGUAUGUGCGCAGCACAGACUAUGACCGGACCCUGCAGAGUGCCCAGGCCAACCUGGCCGGGCUCUUCCCG------------------------------UGGAUGCCGGUGCCCAUCCACACUGUCCCGGCCACUGAAGACAAGCUGCUCAAGUUCCGGACCCAGGGAUGUCCUCAGUACCAGAAACUGCUGGAGGAGACAGUGGGGGGCGAGGAGUACCGGGCAGCCCUGGAGAGCUGGAAAGAUUUCCUGGUGCAUGUGGGGAACCUCACCGGCCUGUCCCUUGCCGAGGGGCCCCUGCACAGGGCCUGGAAGGUGCUGGACACUCUGAUCUGUCAGCAAGCCCACCGACUCCCCCUCCCAGAGUGGGCCACCCCCGAGGUGCUCAGGUCUCUGGCCCAGGUCUCGGCCCUGGAUGUUCGCGCUCACGUGGGCCCCCCCAGGGCACAGGAGAAGGCCCAGCUCACUGGAGGAAUCCUGCUCGAUGCCAUCCUCACCAAUUUCACCCAGGUCCAGGCCCGAGGGCUGCCUCUCAAGAUGAUUAUGUACUCAGCUCACGACAGCACCCUGCUGGCCCUGCAGGGUGCCCUGGGCCUCUAUGAUGGGCACCACCCACCUUAUGCCGCCUGCCUGGGUUUCGAGUUCUGGGAGCACCUGGAAGACCAGGAGGAGGAGGAGGGGAACGUGACCGUGUCUCUCUUCUAUCGGAACGACUCCUCCCGGCGGCCCCUGACCCUGGAGCUCCCCGGCUGUCCCUCCCCCUGUCCCCUGGGGCGCUUCCGUCGGCUCACUGCCCCGGUCCGGCCGCCGCCGGGGGGACCCCCCUGCCACCACCCGGCCAAGGAUGCUGAGCCUCCAGGUGCCGCGGUGCCCCUGCUGGCAGGGGCUGUGGGGAUCCUGGGUGUCCUCAGCCUGGGGCUGGGGGCUCUCCUGUGGAGCGGGGGCUCUCGGGGGCCCCGGGAAGGCCCUGUC
>Antechinus_flavipes_XM_051990302 PREDICTED: Antechinus flavipes acid phosphatase 4 (ACP4), transcript variant X1, mRNA
---------------------------------------------------GGCCGGUUGCUUUUCGUGACCGUGGUCUAUCGCCAUGGCGACCGUGCCCCCCUGGAUUCCUACCCCACAGACCCUCAUCAGGAC------AAGACCCUGUGGCCCCACGGGCUGGGCCAGCUCACCCAGGAGGGUGUGCAGCAGCAGCUGGAGCUCGGCCGCUUCCUCAGGGCCAGAUAUGGCGACUUCCUGAGCCAGGAGUAUCGUCGGGAAGAGCUGUACGUGCGGAGCACCGACUACGACCGCACCCUGCAGAGUGCCCAGGCCAACCUGGCCGGGCUCUUCCCC------------------------------UGGAUGCCCGUGCCCGUGCACACCGUCCCGGCCACUGAAGACAAGCUGCUCAAGUUCCGGACCCAGGGGUGUCCCCAGUACCAGAAGCUUUUGGAGGAGACAGUGGCAGGAGAAGAGUACCAGACAGCCCUGGAGGGCUGGAGAGACUUCCUGGUGCAUCUGGAGAACCUCACGGGCCUGUCCCUGGCCGAGGGGCCCCUCCACAGGGCCUGGAAAGUGCUGGACACGCUGACCUGUCAGCGAGCUCACGGGCUCCCCCUCCCGGACUGGGCCACCCCCGAGGUGCUGGGCUCUCUGGCCCAGGUGUCGGCCCUGGACGUCCGAGCCCACGUGGGCCCCCCGCGGGCGCAGGAGAAGGCCCGGCUCACUGGAGGAGUCCUGCUCGAUGCCAUUCUGACCAACUUUACCCAGGCGCAGGCCCGCGGGGGCCCCCUCAGGAUGGUCAUGUACUCGGCUCACGACAGCACCUUGCUGGCCCUCCUGGGCGCCCUGGGCCUGUACGAUGGGCACCAUCCGCCCUACGCUGCCUGCCUCGGGUUUGAAUUCUGGAAACAUCUGGGUGAACAGGAGGAGGAGGAGGGGAACGUCACCGUCUCUCUUUUCUACCGGAACGAUUCUUCCCGGCCCCCCCUGACCCUGGAACUCCUGGGCUGCCCCUCUCCGUGCCCGCUGGGGCGUUUCCGCCGGCUCACCGCCCCGGUCCGCCCGCCCCCCGGGGGACCGCCCUGCCGCCCCCCGGCCGAGGACGCUACCCCUCCAGGUGUCGCCGUGCCCCUGCUGGCCGGAGCCGUGGGCAUCCUGGGCAUCCUGAGCUUGGGGCUCGGGGCUCUCCUGUGGAGCCGGGGCUCUACGGGACCGCGGGAAGGCCCCGUC
>Ornithorhynchus_anatinus_RZJT02000010 Ornithorhynchus anatinus isolate Pmale09 chromosome 10, whole genome shotgun sequence
---------------------------------------------------------------------------GTCTACCGGCACGGCGACCGGGCCCCCCCGGGCTCACACCCCAGAGAC---------------------GCCGTCTGGCCCCGGGGCCTCCAGCAACTCACACGGCATGGTCTCCGGCAGCAGTACGAGCTCGGTCGCTTCCTCCGGGCCCGATACAAAGGNTTCCTGAGCGAGGAGTATCGGCGGGAAGAGCTCTACGTCCGCGGCACGGACTACGACCGGACGCTGCTGAGCGCCCAGGCCAACCTGGCCGGCCTCTACCCG------------------------------TGGCAGCCAGTCCCCATCCACACCGTGCCTCCCTCTCAAGACAAGCTACTGAAGTTTCCACTGCGGGACTGTCCTCGGTACCAGGAGTTGCTGGATCAGTCGACAGTAGGAGAGGATTATCAAGCTGCCCTGGAGGGCCAGAGG---------------------------------------------------------------------------------------------------------------------------------------------------------------------------------------------------------------------------------------ATCCTGCTGGACGCCATCCTGGCCAACTTTTCCCGAGTCCAGCGGCAGGGGCTGCCCCTGAGGATGGTGATGTACTCAGCCCACGACAGCACCCTGCTAGCTCTGCGGGGGGCCCTGGGGCTGTACGACGGGCACCATCCGCCCTACGCCGCCTGCCTCGGCTTCGAGTTCAGACGACAT------------------------GGGAACGTGACCGTCTCCCTCTTT---CGGAACGACACCGCCGGGCCGCCGCTCACCCTCGCCTTGCCCGACTGCCCCGGCCCCTGCCCCCTGAGCCGCTTCCTTGAGCTGACGGCCCCCGCTCGGCCTCCCCGAGACGGCTCCCCTTGCCGGCGCCCA------------------------GCCGTGGTGTCCGGGCTGGCCGTGGCTGTCGGGGTCCTGACCGCGCTGAGCCTGGGGCCGGGGGTCCTGCTGTGGGGATGGGGCTGCCGCCGGACGGGCGGTGGACCCGTC
>Tachyglossus_aculeatus_JADRJE010000004 Tachyglossus aculeatus isolate mTacAcu1 chromosome 10, whole genome shotgun sequence
---------------------------------------------------------------------------------------------------------------------------------------------------------------------------------------------------------------------------------------------------------------------------------------------------------------------------------------------------------------------------------------------------------------------------------------------------------------------------------------------------------------------------------------------------------------------------------------------------------------------------------------------------------------------------------------------------------------------------------------------------------------------------------------------------------------------------------------------------------------------------------------------------------------------------------------------------------------------------------------------------------------------------------------------------------------------------------------------------------------------------------------------------------------------------GCCATGGTGTCCGGCCTAGCCATGGCTGTCGGGGTCCTGACTGCGCTGAGCCTGGGGCTGGGGGTCCCGCTGTGGGGATGGGGCTGCCGCCGGACGGGCGGAGGACCCGTC

###ACP4 Numbat
>Talpa_occidentalis_XM_054697520 PREDICTED: Talpa occidentalis acid phosphatase 4 (ACP4), mRNA
---------------------------------------------------------------------------GUGUUCCGCCAUGGCGACCGGGCUCCUCUGGCCUCCUACCCCACCGACCCUCACAAGGUGGCCAUCUCCACCCUGUGGCCGCGUGGCCUGGGCCAGCUGACUGGGGAGGGGGUCCGCCAGCAGCUGGAGCUGGGCCGUUUCCUGAGGAGCCGCUACGAGGCCUUUCUGAGUCCUGAGUACCGGAGGGAGGAGGUGUACGUUCGCAGCACAGACUUUGACAGGACUCUGGAGAGCGCCCAGGCCAACCUGGCCGGGCUGUUCCCCGAGGCUGCUCCGGGGCGCCCCGAGUCCACCUGGAGGCCCAUUCCCGUGCACACCGUGCCUGUUACUGAGGACAAGCUGCUGAGGUUCCCCACGCGCAGCUGUCCCCAAUACCGCGAGCUGCUGCGGGAGGCCACCGAGGCUGUGGAGUACCAGACGGCCGUGGAGGGCUGGACCGAUUUUCUGACUAACCUGGAGAACUUCACGGGGCUGUCUCUGGUGGGGGAGCCGCUCCGCAGGGCGUGGAAGGUUCUGGACACGCUGAUUUGCCAGCAAGCCCACGGGCUUCCCCUCCCACCCUGGGCCUCCCCGGAUGUCCUGCAGACGCUAGCCCAGAUCUCGGCUUUGGAUAUCGGGGCCCACGUGGGUCCACCCCGGGCAGCAGAAAAGGCCCAGCUCAGUGGGGGGAUCCUGCUGGAUGCCAUCCUUGCCAACUUCUCUCGGGUCCAGCGCUUGGGGCUGCCCCUCAAGAUGGUUAUGUACUCAGCUCACGACAGCACCCUGCUGGCCCUUCAGGGGGCCCUGGGUCUCUACGAUGGGCACGCCCCGCCUUACGCUGCCUGCCUUGGCUUUGAGUUCCGGAGGCGCCUUGGAGACCAGGAUGAAGAAGCAGGGAAUGUUACCGUCUCCCUCUUCUACCGCAACAACUCCGCUGGCCUGCCUUUGCCCCUCAGCCUCCCGGGGUGCCCUGCCCCCUGCCCGCUGGGUCGCUUCCAUCAGCUGACCGCCCCAGCCCGUCCUCCAGCUCAUGGGAUCCCCUGCCAUGGCACCCAGGAGCCUGCCACCCGAACAGCCACGGUGGUGCCCCUGCUGGUGGGGGCUGUGGCUCUGCUGGCCGCACUCAGCUUGGGGUUGGGGCUGCUGGCCUGGAGACCUGGCUGCCUGCGGGUCUGGGGGGGCCCCCUG
>Elephantulus_edwardii_XM_006897351 PREDICTED: Elephantulus edwardii acid phosphatase, testicular (ACPT), mRNA
AUGGCUGGGCCGGGCUCCAGGGGCCACCCCGCCGCCCAGGCCCUGGCCGAAGGACCCCUGGUGUUCGUGGCCCUGGUGUUCCGCCAUGGUGACAGGGCCCCCCUGGUGUCCUACCCCACCGACCCGCACAAGGAAGCGGCCCCCACCCUGUGGCCUCGUGGCCUGGGCCAGCUGACCAAGGAGGGGGUCCGCCAGCAGCUGGAGCUGGGCCGCUUUCUGAGGAAUCGCUACAAGAGCUUUCUGAGCCCUGAGUACAGCAGGGAGGAGGUGUACAUUCGCAGCACUGACUUUGACCGGACGCUGGAAAGUGCUCAGGCCAACCUCGCUGGGCUCUUUCCUGAGGCUGCCCCGGGGACCCCCGAGUCCAGUUGGAUGCCAAUCCCGGUGCACACAGUGCCCUCCGCUGAGGACAAGCUCCUGCGGUUCCCGACGCGCAGCUGUCCCCGCUACCACGAGCUGCUUCGUGAGGCCACGGAGGCCCCUGAGUACCAGGCCGCACUGGAAGGAUGGACGGACUUCCUCACACGUCUGAGCAACUUCACGGGGCUGUCGCUGGUGGGAGAGCCGCUCCGCAGAGCGUGGAAGGUUCUAGACACGCUCAACUGUCAGCAAGCCCACGGUCUCCCCCUCCCCUCCUGGGCCUCCCCGGAUGUCCUGGAAACUCUGGCCCGGAUCUCGGCUUUGGAUAUCGGGGCCCACGUGGGCCCACCUCGGGCAGCAGAGAAGGCUCAGCUGUCAGGGGGAAUCCUGCUGGAUGCGAUCCUAGCCAACUUCUCUCGGGUCCAGCGCCUGGGGCUGCCCCUCAAGAUGGUUAUGUACUCGGCUCACGACAGCACCCUGCUGGCCCUCCAGGGAGCCCUGGGUCUCUACGACGGCCACAUCCCGCCUUACGCUGCCUGCCUGGGCUUCGAAUUCCAGAGUCGCCUUGGGGAUCCGGAUGAAGAUGGAGGGAAUGUCACCAUCUCCCUCUUCUACCGCAAUGAUUCCUCCAGGCUGCCACUGACCCUCAGCCUCCCAGGGUGUCCAGACCCCUGCCCACUAGCCCGUUUCCACCAGCUCACAGCCCUGGCCCGGCCCCCGGCUCCCGGUCCCCCCUGCCACAGCAUCCACGAGCCUGGCUCUUCUGCAGCCCCCGUGGUGCCCCUGCUGGCAGGAGCUGUGGCCGUGCUGACCAUCCUCAGUGUGGGGCUCAGUCUGCGGGUCUGGAAGCCCGGCUGCCUGCGGGCUUGGGGGGGCCUCGUG
>Echinops_telfairi_XM_004710452 PREDICTED: Echinops telfairi acid phosphatase 4 (ACP4), mRNA
AUGGCUGGGCCAGGGGCGCAGGGCCACCGGGCUGUGCAGACCGUGGCGAAAGGACCCCUGGUGUUUGUGGCUCUGGUGUUUCGCCAUGGCGACCGAGCCCCACUGGCAUCCUACCCCUUGGACCCGCACAAAGAGGCAGCUCCCACCCUGUGGCCACGGGGUCUGGGCCAGCUGACCGGGGAGGGGGUCCGCCAGCAGCUGGAGCUGGGCCGUUUCCUGAGGAACCGCUACCAGCAUUUUCUGAGUCCUGAGUACUGGCGGGAGGAGGUGUACAUUCGCAGCACGGACUUCGACCGGACGCUGGAGAGCGCCCUGGCCAACCUCGCGGGACUCUACCCUGAGGCUGCUCCUGGGACCCCAGAGUCCAGCUGGAGGCCAAUCCCUGUACACACCGUGCCGGUCACCGAGGACAAGCUGCUGAGGUUCCCCGCGCGCAGCUGUCCCCGCUACCGCGAACUGCUUCGAGAAGCCACAGAGGCCACGGAGUACCAGGCUGCCCUGGAGGGCUGGACGGACUUCCUGAUUCGCCUCGGCAACUCCACGGGGCUGUCACUGGUCGGGGAGCCGCUCCGAAGAGCUUGGAAAGUUCUGGACACGCUGAUCUGCCAGAAAGCCCACAGCCUUCCCCUCCCAGCCUGGGCCUCCCCAGAUGUCCUGCGUACUCUCACCCAGAUCUCGGCUUUGGAUAUUGGGGCCCACGUGGGCCCACCCCGAGCAGCAGAGAAGGCCCAGCUGACAGGGGGGAUCCUGUUGGAUGCCAUCCUUGCCAACUUCUCUCGGACCCAGCACCUGGGACUGCCCCUCAAGAUGGUCAUGUACUCGGCUCAUGACAGCACCCUGCUGGCCCUUCAGGGAGCCCUGGGUCUCUACGAUGGCCACACCCCGCCCUACGCCGCCUGCCUGGGCUUCGAGUUCCAGAGGCACCGUGGGGACCAGGAUGAAGAGGAAGGAAACGUCACCAUCUCCCUCUUCUACCGCAAUGACUCCUCGCGUCCGCCCCUGACCCUCCGCCUCCCUGGGUGUCCGGACCCCUGCACCUUAGGGCGCUUCCGCCAGCUGACGGCUCCGGCUCGGCCCCCGGCCCAUGGGAUCCCCUGCCACAGCCUCCAUGAGCCUGCCACCCCUGCAGCCACCAUGGUGCCCCUGCUGGCUGGAGCUGUGGCUGUGUUAGCAGCCCUCAGCAUGGGGCUGGGUCUGCUGGCCUGGAGACCUAGCUGCCCGGGGGCCUGGGGGGGCCCUGUG
>Loxodonta_africana_XM_003406840 PREDICTED: Loxodonta africana acid phosphatase 4 (ACP4), mRNA
AUGGCUGGGCUACGGUUUCAGGGCCAAGCUGCCGGCCAGGCCCUGGCCGAAGGACCCCUGGUGUUCGUGGCUCUGGUGUUCCGCCAUGGCGACCGGGCCCCAUUGGCCUCCUACCCCACGGACCCACACAAGGAGGCGGCCCCCACCCUGUGGCCGCGUGGUCUGGGCCAGCUGACCAGGGAGGGGGUCCGCCAGCAGCUGGAGCUGGGUCGCUUCCUGAGGAGCCGCUACAAGACUUUUCUGAGCCCUGAGUACCGACGGGAGGAGGUGUACAUCCGCAGCACGGAUUUUGACCGGACACUGGAGAGUGCUCAGGCCAACCUUGCCGGGCUCUUCCCUGAGGCUGCUCCGGGGACCCCCGAGUCCAACUGGAGGCCGAUCCCCGUACACACGGUGCCCGUCACCGAGGACAAGCUGCUGAGGUUCCCCACACGCAGCUGUCCUCGCUACCAUGAGCUGCUUCGAGAGACCACAGAGGCCACUGAGUACCAGGCAGCCCUGGAGGGCUGGACGGACUUCCUGAUGCACCUGGGCAACUCCACGGGGCUGUCGCUGGUCAGGGAGCCACUCCGCAGAGCAUGGAAGGUUCUGGACACGCUGCUCUGCCAGCGAGCCCACGGUCUUCCCCUCCCAUCCUGGGCCUCCCCGGAUGUCCUGCAAACUCUCACCCAGAUCUCGGCUUUGGAUAUCGGGGCCCAUGUGGGCCCACCCCGGGCAGCAGAGAAGGCCCAGCUGACAGGGGGGAUCCUGCUAGAUGCUAUCCUCGCCAACUUUUCUCGGGUCCAGCGCCUGGGACUGCCCCUCAAGAUGGUUAUGUACUCGGCUCAUGACAGCACCCUGCUGGCCCUCCAGGGAGCCCUGGGCCUCUAUGAUGGCCACACCCCACCAUACGCCGCCUGCCUCGGCUUCGAGUUCCAGAGGCACCUCGGAGACCCAGAGGAAGAUGGAGGGAAUGUCACCAUCUCCCUUUUCUACCGCAACGACUCCUCUCGUCCGCCCCUGACCCUCAGCCUCCCUGGGUGCCCGGACCCCUGCCCAUUAGGCCUCUUCCACCAGCUGACGGCCCCAGCCCGGCCCCCAGCCCGUGGGAUCCCCUGCCACAGCCUCCAUGAGCCUGCCACCCCUGCAGCCACUGCGAUGCCCCUGCUGGCCGGAGCUGUGGCCGUGCUAGCAGCCCUCAGUUUGGGGCUGGGCGUGCUGGCCUGGAGACCGGGCUGCCUGAGGGCCUGGGGGGGCCCUGUG
>Trichechus_manatus_latirostris_XM_004381714 PREDICTED: Trichechus manatus latirostris acid phosphatase 4 (ACP4), mRNA
AUGGCUGGGCCACGGCUUCGGGGCUACCUCGCUGGACAGGCCCUGGCAGAAGGACCCCUGGUGUUCGUGGCUCUGGUGUUCCGCCAUGGUGACCGGGCUCCGUUGGCAUCCUACCCGACGGACCCGCACAAGGAGGCGGCCCCCACCCUGUGGCCGCGCGGUCUGGGCCAGCUGACCAGGGAGGGGGUCCGCCAGCAGCUGGAGCUGGGCCGCUUCUUGAGGAGCCGCUACAAGACUUUUCUGAGCCCUGAGUACUGGAGGGAGGAGGUGUACAUUCGCAGCACGGACUUUGACCGGACGCUGGAGAGCGCUCAGGCCAACCUGGCCGGGCUCUUUCCCGAGGCUGCCCCGGGGACCCCCGAGUCCAGCUGGCGGCCAAUCCCUGUACACACAGUGCCUGUCACCGAGGACAAGCUGCUGAGGUUCCCCAUGCGCAGCUGUCCCCGCUACCAAGAGCUGCUUCGAGAGACCAAGGAGGCGGCUGAGUACCAGGCAGCCCUGGAGGGCUGGACGGACUUCCUGACGCGCCUGGGCAACUCCACGGGGCUGUCGCUGGUCGGCGAACCGCUCCGCAGAGCAUGGAAGGUUCUGGACACGCUGUUCUGCCAGCGAGCCCAUGGUCUUCCACUCCCAUCCUGGGCCUCCCCGGAUGUCCUGCAAACUCUCACUCAGAUCUCAGCUUUGGAUAUCGGGGCCCAUGUGGGCCCACCCCGGGCAGCAGAGAAGGCCCAGCUGACAGGGGGGAUCCUGCUGGAUGCUAUCCUCGCCAACUUCUCUCGGGUUCAGCACCUGGGGCUGCCCCUCAAGAUGGUUAUAUAUUCAGCUCACGACAGCACCCUGCUGGCCCUCCAGGGAGCCCUGGGCCUCUAUGACGGCCACACCCCACCGUACGCUGCCUGCCUUGGCUUCGAGUUCCAGAGGCACCUUAGGGACCCAGACGAAGACGGAGGGAAUGUCACCAUCUCCCUUUUCUACCGCAACGACUCCUCUCGUCCGCCCCUGACCCUCAGCCUCCCUGGGUGCACGGACCCUUGCCCAUUAGGCCGCUUCCACCAGCUGACAGCCCCAGCACGGCCCCCGGCCCAUGGGAUCCCCUGCUACAGCCUCCAUGAGCUUGCCACCCCUGCAGCCACCGCGAUGCCCCUGAUGGCUGGAGCUGUGGCCGUGCUAGCGGCCGUCAGCAUGGGGCUGGGCCUGCUGGCCUGGAGACCAGGCUGCCUGAGGGCCUGGGGGGGCCCUGUG
>Urocitellus_parryii_XM_026406430 PREDICTED: Urocitellus parryii acid phosphatase 4 (Acp4), mRNA
AUGGCCGGGCUGGGGUUGCAGGGCCACGCUGCUGGACAGGUCCUGCCAGAAGGACCCCUGGCGUUCGUGGCUCUGGUGUUCCGCCAUGGCGACCGGGCUCCGCUGGCCUCCUACCCCACAGACCCACACAAGGAGGCCGUUUCUGCCCUCUGGCCUCGAGGCCUGGGCCAGCUGACCAGGGAGGGAGUCCGCCAGCAGCUGGAGCUGGGCCACUUCCUGCGGAGGCGCUACAAGUCCUUUCUGAGUCCCCAGUACCGGCGGGAGGAGGUGUACAUCCGGACCACAGACUUUGACCGGACCCUGGAGAGCGCUCAGGCCAACCUGGCUGGGCUGUUCCCGGAGGCAGCCCCGGGGAGCCCUGAGGCGGACUGGAGGCCAAUUCCUGUGCACACCGUGCCUGUUGCUGAGGACAAGCUGCUGAGAUUCCCCAUGCGCAGCUGUCCUCGAUACCAUGAGCUGCUGCGGGAGUCCACAGAGGCCGCCGAGUACCAGGAGGCCCUGGAGGGCUGGACGGACUUUCUGACUCGCCUGAGCAACUUCACGGGGCUGACGCUGGUUGGGGAGCCACUGCACAGGGCAUGGAAGGUUCUGGACACACUCAUAUGCCAGCGAGCUCACGGACUUCCCCUACCUUCCUGGGCCUCCCCUGAUGUCCUGAGAACUCUGGCUCAGAUCUCUGCUUUGGAUAUUGGGGCCCAUGUGGGCCCACCCCGGGCAGCAGAGAAGGCCCAGCUGACAGGGGGGAUUUUGCUGGAUGCCAUCCUUUCCAACUUCUCCCGGGUUCAGCGCCUGGGACUGCCCCUCAAGAUGGUCAUGUACUCAGCUCACGACAGCACCCUGCUGGCCCUCCUAGGGGCUCUAGGCCUCUAUGAUGGGCACACCCCACCCUAUGCUGCCUGCCUCGGUUUUGAGUUCCGGAAACGUCUCAGGGACCCA---GAAGAUGGAGGGAACAUCACCAUCUCCCUCUUCUACCGCAAUGACUCUGCCAGACUACCCUUGUCCCUGAGCCUCCCUGGGUGCCCAGCCCCCUGUCCACUAGGGCACUUCCACCAGCUGACUGCUUCAGCCAGACCGCCAGUGCAUGGGGCCUCCUGUCAU------UAUGAGACUACCACUCCCCCAACCACCACAGUGCCCCUGCUGGCCGGAGCUGUGGCCCUGCUGGCUGUGCUCAGCCUGGGGCUCGGCUUGUUGGCCUGGAGACCUGGCUGCUUGCGGGCCUUAGGGGGGGCCGUG
>Lepus_europaeus_XM_062175812 PREDICTED: Lepus europaeus acid phosphatase 4 (ACP4), mRNA
AUGGCCGGGCCAGGGUUCGGGGGCCACCCCACCGGACAGGCCCUGCCGGAAGGACCCCUGGUGUUCGUGGCUGUGGUGUUCCGCCAUGGUGACCGCGCCCCCCUGGCCUCCUACCCCACGGACCCGCACAAGGACGUGGUGUCCGCCUUGUGGCCCCGCGGCCUGGGCCAGCUGACCAGGGAGGGCGUCCGGCAGCAGCUGGAGCUGGGACGCUUCCUGAGGCGGCGCUACCAGGCCUUCCUGAGCCCUGAGUUCCGGCGGGAGGAGGUGUACGUGCGCAGCACCGACUUCGACCGCACCUUGGAAAGCGCCCAGGCCAACCUGGCCGGACUGUUCCCGGAGGCGGCCCCGGGGAGCGCCGAGGCCGACUGGAGGCCCAUCCCGGUGCACACGGUGCCCGUGGGCGAGGACAAGCUGCUGAGGUUCCCCAUGCGGAGCUGUCCGCGGUACCACGAGCUGCUGCGGGAGUCCACGGAAGCCCCGGACUACCGGGAGGCCCUGGAGGGCUGGACGGACUUCCUGGUGCGCCUGGAGAACUUCACGGGGCUGUCGCUGGUCGGGGAGCCGCUCCGCAGGGCGUGGAAGGUCCUGGACACCCUCAUCUGCCAGCGAGCCCACGGCCUCCAGCUCCCGUCCUGGGCCUCCCCACACGUCCUGCGGACGCUGGCCCAGAUCUCCGCGCUGGACAUCGGCGCCCACGUGGGCCCACCCCGGGCGGCAGAGAAGGCCCAGCUGUCGGGGGGGAUCCUGCUGGACGCCAUCCUGGCCAACUUCUCCCGGGCCCAGCGCCUGGGGCUGCCGCUCAAGAUGGUGAUGUACUCGGCUCACGACAGCACCCUGCUGGCCCUCCAGGGCGCCCUGGGCCUCUACGACGGCCACACCCCGCCCUACGCGGCCUGCCUCGGCUUCGAGUUCCGGAGGCGCCUGCGGGACCCCGGCCAAGACGGAGGGAACGUCACCAUCUCGCUCUUCUACCGCAAUGACUCGGCCCGGGCCCCUCUGUCCCUCAGCCUCCCCGGGUGUCCCGCCUCCUGCCCGCUGGGCCGCUUCCGCCACCUGACCGCCGCGGCCCGGCCCCCCGCGCACGGGAUCCCCUGCUACGGCGUCUAUGUGCCUGCCACCUCCCCAGCCACCACGGUGCCCCUGCUGGCCGGAGCUGUGGCCGUGCUGGCAGCGCUCAGCCUGGGGCUGGGCUUGCUGGCCUGGAGACCGGCCUGCCUGCGGGCCUGGGGAGGGCCCGUG
>Homo_sapiens_NM_033068 Homo sapiens acid phosphatase 4 (ACP4), mRNA
AUGGCCGGCCUGGGGUUUUGGGGCCACCCUGCUGGACGGGCCCUGCCAGAAGGACCCCUGGUGUUCGUGGCUCUGGUAUUCCGCCAUGGCGACCGGGCCCCGCUGGCCUCCUACCCCAUGGACCCACACAAGGAGGUGGCCUCCACCCUGUGGCCACGAGGCCUGGGCCAGCUGACCACGGAGGGGGUCCGCCAGCAGCUGGAGCUGGGCCGCUUCCUGAGGAGCCGCUACGAGGCCUUCCUGAGUCCGGAGUACCGGCGGGAGGAGGUGUACAUCCGCAGCACGGACUUUGACCGCACGCUGGAGAGUGCCCAGGCCAACCUUGCCGGGCUGUUUCCCGAGGCUGCUCCAGGGAGCCCCGAGGCCCGCUGGAGGCCGAUCCCGGUGCACACGGUGCCCGUGGCUGAGGAUAAGCUGCUGAGGUUCCCCAUGCGCAGCUGUCCCCGAUACCACGAGCUGCUGCGGGAGGCCACCGAGGCCGCCGAGUACCAGGAGGCCCUGGAGGGCUGGACGGGCUUCCUGAGUCGCCUGGAGAACUUCACGGGACUGUCGCUGGUUGGAGAGCCACUGCGCAGGGCAUGGAAGGUUCUGGACACCCUCAUGUGCCAGCAAGCCCACGGUCUUCCACUACCAGCCUGGGCCUCCCCAGAUGUCCUGCGGACUCUUGCCCAGAUCUCGGCUUUGGAUAUUGGAGCCCACGUGGGCCCACCCCGGGCAGCAGAGAAGGCCCAGCUGACAGGGGGGAUCCUGCUGAAUGCUAUCCUUGCAAACUUCUCCCGGGUCCAGCGCCUGGGGCUGCCCCUCAAGAUGGUCAUGUACUCAGCUCAUGACAGCACCCUGCUGGCCCUCCAGGGGGCCCUGGGCCUCUAUGAUGGACACACCCCGCCAUAUGCUGCCUGCCUCGGCUUUGAGUUCCGGAAGCACCUGGGGAAUCCCGCCAAAGAUGGAGGGAAUGUCACCGUCUCCCUCUUCUACCGCAAUGACUCCGCCCACCUGCCCCUGCCUCUCAGCCUCCCCGGGUGCCCGGCCCCCUGUCCACUAGGCCGCUUCUACCAGCUGACUGCCCCGGCCCGGCCUCCCGCCCAUGGGGUCUCCUGCCAUGGCCCCUAUGAGGCUGCCAUCCCCCCAGCUCCAGUGGUGCCCCUGCUGGCCGGAGCUGUAGCUGUGCUGGUGGCACUCAGCUUGGGGCUGGGCCUGCUGGCCUGGAGACCAGGGUGCCUGCGGGCCUUGGGGGGCCCCGUG
>Cynocephalus_volans_XM_063092228 PREDICTED: Cynocephalus volans acid phosphatase 4 (ACP4), mRNA
AUGGCUGGGCCAGGGUUUCAGGGCAACCCUGCCAGACAGGCCCUGAUGGAAGGACCCUUGGUGUUCGUGGCUCUGGUGUUUCGUCAUGGUGACCGGGCCCCACUGGCCUCCUACCCCACGGACCCACACAAAGAGGCAGUCUCCACCCUGUGGCCACGUGGCCUGGGCCAGCUGACUGGGGAAGGGGUCCGCCAGCAGCUGGAGCUGGGACGCUUCCUGAGGAGCCGCUACGAGGCCUUUCUGAGUCCUGAGUACCGGCGGGAGGAGGUGUAUGUUCGCAGCACGGACUUUGACCGGACACUGGAGAGUGCUCAGGCCAACCUUGCCGGGCUGUUCCCCGAGGCUGCCCCGGGGAGCCCCGAGGCCAACUGGAGGCCAAUUCCAGUGCACACAGUGCCCGUUACUGAGGACAAGCUGCUGAGGUUCCCCAUGCGCAGUUGUCCCCAGUACCAUGAACUGCUGCAGGAGGCCACUGAGUCCGCUGAGUACCAGGAGGCCCUGGAGGGCUGGACGGACUUCCUGACCCGCCUGGAGAACUUCACGGGGCUGUCGCUGGUUGGGGAGCCACUCCGCAGGGCAUGGAAAGUUCUGGACACACUGAUCUGCCAGCAAGCCCAUGGUCUUUCCCUCCCAUCCUGGGCCUCCCCGGAUGUCCUGCGGACACUUGCCCAGAUCUCAGCUUUGGAUAUCGGGGCCCAUGUGGGCCCACCCAGGGCAGCAGAGAAGGCCCGGCUGACAGGGGGGAUCCUGCUGGAUGCCAUCCUUGCCAACUUCUCCCAGGUCCAGCGCCUGGGGCUGCCCCUCAAGAUGGUCAUGUACUCAGCUCAUGACAGCACCCUGCUGGCUCUCCAGGGGGCCCUGGGCCUCUAUGACGGGCACACCCCGCCAUAUGCUGCCUGCCUUGGCUUUGAGUUUCGGAAGCGCCUUGGGGAUCCGGAUGAAGAUGAAGGGAAUGUCACCAUCUCCCUCUUCUACCGCAAUGACUCCGCCCGUCUGCCUUUGCCCCUCAGCCUCCCUGGGUGCCCAGCCCCUUGCCCACUAGGCCGCUUCCAGCAGCUGACUGCCCAGGCCCGGCCUCCGGAUCACGGGGUCCCCUGCCAUGGCUCGUAUGAGCCUGCCACCCCCUCAGCCACCACAGUGCCCCUACUUGCUGGAGCGGUGGCUGUGCUGGCAGCUCUCACCUUGGGACUGGGCCUGCUGGCCUGGAGACCGCGCUGCCUGCGGGCUUGGGGGGGCCCUGUG
>Ceratotherium_simum_simum_XM_004440325 PREDICTED: Ceratotherium simum simum acid phosphatase, testicular (LOC101393590), mRNA
AUGGCCGGCCCAGGGUUUCGGGGCCACCCCACAGGACAGGCGCUGACGGAGGGACCCCUGGUGUUUGUGGCUGUGGUGUUCCGCCAUGGCGACCGGGCCCCGCUGGUGUCCUACCCCACCGACCCACACAAGGGGGCCAUCUCCACCCUGUGGCCGCGAGGCCUGGGCCAGCUGACCACGGAGGGGGUCCGCCAGCAGCUGGAGCUGGGCCGCUUCCUGAGGAGCCGCUACGAGAACUUUCUGAGCCCUGAGUACCGGCGGGAGGAGGUGUACAUUCGCAGCACCGACUUUGACCGGACGCUGGAGAGCGCUCAGGCCAACCUCGCAGGGCUGUUCCCCGAGGCUGCCCCAGGGCGCCCAGAGUCCGCCUGGAGGCCCAUCCCUGUGCACACGGUGCCCACCUCUGAGGACAAGCUCCUGAGGUUCCCCAUGCGCAGCUGUCCCCGAUACCACGAGCUGCUGCGGGAGGCCACGGAGGCUGCCGAGUACCAGAUGGCCCUGGAGGGCUGGACGGACUUCUUGACUCGCCUGGAGAACUUCACCGGGCUGUCGCUGGUCGGGGAGCCGCUCCGCAGGGCGUGGAAGGUUCUGGACACGCUAAUAUGCCAGCGAGCUCACGGCCUUCCUCUCCCCUCCUGGGCCUCCCCGGAUGUCCUGCAGACUCUAGCCCGGAUCUCAGCUUUGGAUAUUGGGGCCCACGUGGGCCCACCCCGGGCAGCAGAGAAGGCCCAGCUGACAGGGGGGAUCCUGCUAGAUGCCAUCCUUGCCAACUUUUCUCGGGUCCAGCGCCUGGGGCUGCCCCUCAAGAUGGUUAUGUACUCAGCUCACGACAGCACUCUGCUGGCCCUCCAGGGGGCCCUGGGUCUCUACGACGGGCACACCCCACCAUAUGCUGCCUGCCUCGGCUUCGAGUUCCGGAGACGCCUGGGGGACCCGGAUGAGGACUCAGGGAAUGUCACCAUCUCCCUCUUCUACCGCAAUGACUCUGCUGGCCUGCCCCUGCCCCUCAGCGUCCCCGGGUGCCCAGCCCCCUGCCCACUGGGCCGCUUCCGCAAGCUGACCGCCCCCGCCCGGCCUCCGGCACACGGGGUCCCCUGCCACGGCUCCCACCAGCUUGCCACCCCCACAGCCACUGUGGUGCCCCUGCUGGCUGGGGCUGUGGCUGUGCUGGCGGCACUCAGUAUGGGGCUGGGCCUGCUGGCCUGGAGGCCCAGCUGCCUGCGGGCCUGGGGGGGCCCCGUG
>Vicugna_pacos_XM_006208418 PREDICTED: Vicugna pacos acid phosphatase 4 (ACP4), mRNA
AUGGCCGGGCCAGGGUUUCGGGGCCACCCCACAGGACAGGCUCUGACGGAAGGACCCCUGGUCUUCGUGGCUGUGGUCUUCCGCCAUGGCGACCGGGCCCCGCUGGCCUCUUAUCCCACCGACCCGCACAAGGAGGUUGCAUCCACCCUGUGGCCGCGUGGCCUGGGCCAGCUGACCGGGGAGGGGGUCCGCCAGCAGCUGGAGCUGGGCCGCUUCCUGAGGAGCCGCUAUGAGGCCUUUCUGAGCCCCGAAUAUCAGCGGGAGGAGGUGUACAUUCGCAGCACAGACUUUGACCGGACGCUGGAGAGCGCGCAGGCCAACCUCGCGGGGCUGUUCCCUGAGGCCGCCCCAGGGCGCUCGGAGGCCACCUGGAAGCCCAUCCCUGUGCACACGGUGCCGGUUGCUGAGGACAAGCUGCUAAGGUUCCCCAUGCGCAGCUGUCCCCGAUACCAUGAACUACUGAGGGAGGCCACUGAGGCCACCGAGUACCAGACCGCCCUAGAGGGCUGGACGGACUUCUUGACCCGCCUGGAGAACUUCACCGGGCUAUCGCUGGUUGGGGAGCCGCUACGCAGGGCGUGGAAGGUUCUGGACACUCUGAUUUGCCAGCAAGCCCACGGUCUUCCCCUUCCAUCCUGGGCCUCCCCAGAUGUCCUGCAGACGCUAGCCCGGAUCUCAGCUUUGGAUAUUGGGGCCCAUGUGGGCCCACCCCGGGCAGCAGAGAAGGCCCAGCUGACUGGGGGAGUCCUGCUGGAUGCCAUCCUUGCCAACUUCUCACGAGUCCAGCGCUUGGGGCUGCCACUCAAGAUGGUGAUGUAUUCAGCUCACGACAGCACUCUGCUGGCCCUCCAGGGGGCCCUGGGUCUCUAUGAUGGGCACACACCCCCUUAUGCUGCCUGCCUCGGCUUUGAGUUCCGGAAGCGCCUCGGGGACCCGGAGGACAACGCAGGGAAUGUCACCGUCUCCCUUUUCUACCGAAACGACUCUGCUGGCCUGCCCUUGACCCUCAGCCUCCCCGGGUGCCCAGCCCCCUGCCCACUAGGCCGUUUCCACCAGCUGACAGCCCCUGCCCGGCCCCCGGCCAAGGGGAUCCCCUGCCAUGGCUCCCAGAAGCCUGCCACUCCUGCAGCCACCACAGUGCCCCUGCUGGCUGGGGCUGUGGCCGUGCUGGCAGCACUCAGCGUGGGGCUGGGUCUGCUGGCCUGGAGACCAGGCUGCCUGCGGGCCUGGGGGGGCCCCGUG
>Myotis_myotis_XM_036296155 PREDICTED: Myotis myotis acid phosphatase 4 (ACP4), mRNA
AUGGCCGGGUCAGGGUUCCGGGGCCACGCCAUCGGACAGGCCCUGGUGGAAGGACCCCUGGUGUUCGUGGCUGUGGUGUUCCGCCAUGGGGACCGGGCCCCGCUGGCCUCCUACCCCACCGACCCACACAAGGAGGCCGUGUCCAUGCUGUGGCCGCGAGGCCUGGGCCAGCUGACCUCGGAGGGCGUCCGCCAGCAGCUGGAGCUGGGCCGCUUCCUGAGGAGCCGCUAUGAGGACUUUCUGAGCCCCGAGUACCGGCGGGAGGAGGUGUAUGUCCGCAGCACGGACUUCGACCGGACCCUGGAGAGCGCUCAGGCCAACCUCGCGGGGCUGUUCCCCGAGGCCGGCCCGGGGCGCCCUGAGGCCGCCUGGAGGCCCAUUCCUGUGCACACGGUGCCGGUCACUGAGGACAAGCUGCUGAGGUUCCCCAUGCGCAGUUGUCCCCGAUACCACGAGCUGCUGCGGGAGGCCACGGAGGCCGCCGAGUACCAGACGGCGCUGGAGGGCUGGACGGACUUCCUGGCUCACCUGGAGAACUGCACAGGGCUGUCCCUGGUUGGGGAGCCGCUCCGCAGGGCGUGGAAGGUUCUGGACACACUGAUGUGCCAGCGAGCCCACGGUCUCCCCCUCCCGUCCUGGGCCUCCCCGGAUGUCCUGAAGACACUAGCCCAGAUCUCGGCUUUGGAUAUUGGGGCCCACGUGGGCCCACCCCGGGCAGCAGAGAAGGCCCAGCUGACAGGGGGGAUCCUGCUGGAUGCCAUCCUUGCUAACUUCUCUCGGGUCCAGCGCCUGGGGCUGCCCCUCAAGAUGGUGAUGUACUCGGCUCACGACAGCACCCUGCUGGCCCUCCAGGGGGCCCUGGGCCUCUACGACGGGCACACCCCGCCCUAUGCUGCCUGCCUGGGCUUCGAGUUCCGGAGGAGCCUGGGGGACAACGAUGAAGAUGCAGGGAACGUCACCAUCUCCCUCUUCUACCGCAACGACUCCACCGGCCUGCCCCUGAGCCUCAGCCUCCCCGGGUGUCCAGCCCCCUGCCCACUAGGCCGCUUCCACCAGCUGACCGCCCCGGCCCGGCCUCCAGCUCACGGGGUCCCCUGCCACGGCACCCAUGAGACUCCCACUCCCACGGCCACCAUCGUGCCCCUGUUGGCUGGGGCUGUGGCCAUGCUGGCGGCGCUCUGCAUAGGGCUGGGCUUGCUGGCCUGGAGACCCGGCUGCCUGCGGGCCUGGGGAGACCCCGUG
>Suricata_suricatta_XM_029925807 PREDICTED: Suricata suricatta acid phosphatase 4 (ACP4), transcript variant X1, mRNA
AUGGCCGGGCCAGGGUUUUGGGGCCUCCCCGCUGGACGGGCCCUGCCGGAAGGACCCCUGGUGUUUGUGGCUGUGGUGUUCCGGCAUGGCGACCGGGCCCCGCUGGCCUCCUAUCCCACCGACCCGCACAAGGAGGCGAUCACUGCCCUGUGGCCCAGGGGCCUGGGCCAGCUGACUGGGGAGGGGGUCCGCCAGCAGCUGGAGCUGGGCCGCUUCCUGAGGAGCCGCUAUGAGGCCUUUCUGAGCCCCGAGUACCGGCGGGAGGAGGUGUAUGUUCGCAGCACUGACUUUGACCGCACCUUGGAGAGCGCCCAGGCCAACCUGGCAGGGCUGUUCCCUGAGGCUGCCCCGGGGCGCCCAGAGGCUGCCUGGAGGCCCAUCCCUGUGCACACAGUGCCAGUCACCGAGGACAAGCUGCUGAGGUUCCCCACGCGCAGCUGUCCCCGAUACCAUGAGCUGCUAAGGGAGGCCACGGAAGCUGCGGAGUACCAGACUGCCCUGGAGGGCUGGACUGAUUUCCUAAUUCACCUGGAGAACUACACAGGGCUCUCGUUGGUCGGAGAGCCGCUCCGCAGGGCAUGGAAGGUUCUGGACACGCUGAUGUGCCAGCAAGCCCAUGGUCUUCCCCUCCCAGCCUGGGCCUCCCCGAAUGUCCUGCGAACGCUGGCCCAGAUCUCAGCUUUGGAUAUUGGGGCCCACGUGGGUCCACCCCGGGCAGCUGAGAAGGCCCAGCUGACAGGGGGGAUCCUGCUGGAUGCCAUCCUUGCCAACUUCUCUCGGGUCCAGCGCCUAGGGCUGCCCCUCAAGAUGGUUAUGUACUCAGCUCACGACAGCACCCUGCUGGCCCUCCAGGGAGCCCUGGGUCUCUACGACGGUCACACACCCCCAUAUGCCGCCUGCCUCGGCUUUGAGUUCCGGAGGCACCUCGGAGACUCGGAUGAAGAUGAAGGGAAUGUCACCAUCUCCCUUUUCUACCGCAACGACUCCUCCGGCCUGCCCCUGCCCCUCAACCUCCCCGGGUGCCCGGGCCCCUGCCCACUAGGCCGCUUCCGCCAGCUCACCGCCCCCGCCCGGCCUCCGGCUCACGGGGUCCCCUGCCACGGCUCCCGUGAGCCUGCCACCCCUGCAGCCACGGUGGUGCCCCUGCUGGCUGGGGCUGUGGCGGUGCUGGUGGCGCUCAGCAUGGGGCUGGGCCUGCUGGCCUGGAGACCCGGCUGCCUGCGGGCCUGGGGGGGCCCCGUG
>Monodelphis_domestica_XM_056825615 PREDICTED: Monodelphis domestica acid phosphatase 4 (ACP4), transcript variant X1, mRNA
---------------------------------------------------GGACCCCUGGCUUUCGUGGCCUUGGUCUAUCGCCAUGGCGACCGCGCUCCCCUGGACUCCUACCCCACGGACCCCCACCGCGAC------GGCGCCUUGUGGCCCGAGGGGCCCGGCCAGCUCACCCAGGAGGGCGUCCGGCAGCAGCUCGAGCUGGGCAGCUUCCUGAGGGCCAGGUACGGGCACUUCCUGAGCCCGAGGUAUCGCCGGGAGGAGCUCUAUGUCCGCAGCACCGACUACGACCGGACCCUUCAGAGUGCUCAGGCCAACCUGGCCGGGCUCUUCCCG------------------------------UGGAUGCCCGUGCCCGUCCACACUGUUCCGGCAGCUCAGGACAAGCUGCUGAAGUUCCGCUCGCAGGAGUGUCCGCGUUACCAGAGACUCCUGCGGGAGACGGUGGAGGGAGAAGACUACCUGCGCGCCCUGGAGGGCUGGAGAGAUUUCCUGGUGCGUCUGGGGAACCUGACCGGCUUGUCCCUGGCCGAGGGGCCCCUCCACCGGGCCUGGAAGGUGCUGGACACGCUGACCUGCCAGCAAGCCCACGGCCUCCCCCUCCCGGCGUGGGCCACCCCCGACGUGCUCCGCUCUCUGGCCGGGGUCUCGGCCCUGGACGUUCGCGCCCACCUUGGCCCGCCGCGGGCACAGGAGAAGGCCCAGCUCAGCGGAGGAAUCCUGCUCGAUGCCAUCCUAACCAACUUCACCCAAGCUCGGGCGCGGGGGCUGCCCCUCAAGAUGGUCAUGUACUCAGCCCACGACAGCACCCUGCUGGCCCUCCAGGGAGCCCUGGGCCUCUACGACGGGCACCACCCACCCUAUGCUGCCUGCCUCGGUUUUGAGUUCUGGAGACGCCUCGGAGAACAGGAGAUGGAUGAGGGGAACGUCACCAUCUCCGUGUUCUACCGCAAUGACUCUUCCCGGCCCCCCCUGACCCUGGAACUGCCGGGCUGCCCCUCCCCAUGCCUACUGGGCCACUUCCGCCAGCUGACCGCCCAGGUCCGGCCACCCCCAGGGGGCCCUCUGUGCCACGGCCCGUCCGAGGAUGCCAAGCCCGCAGGUGCUGCCGUGCCCCUGCUGGCAGGUGCUGUGGGCGUGCUGGGCCUCCUCAGCCUGGGGCUCGCGGCUGUGCUGUGGGCUGGGCACUCCCUGGGACCCAGGCCAGGCCCCGUC
>Trichosurus_vulpecula_XM_036747452 PREDICTED: Trichosurus vulpecula acid phosphatase 4 (ACP4), mRNA
---------------------------------------------------------------------------GUCUAUCGCCAUGGUGACCGUGCCCCACUGGACUCCUACCCCACAGAUCCCCACAAGGAC------AAGACCAUAUGGCCCUAUGGGCUGGGCCAGCUCACCCAGGAGGGUGUCCAGCAGCAGGUUGAGCUUGGCCGCUUCCUAAGGGCCAGAUAUGGCGACUUUCUGAGCCAGGAGUAUCAUCGAGAAGAGCUGUACGUGCGGAGCACAGACUAUGACCGGACCCUGCAGAGUGCCCAGGCCAACCUGGCCGGGCUCUUCCCA------------------------------UGGAUGCCAGUGCCCGUCCACACUGUCCUGGCCACUGAGGACAAGCUACUAAAGUUCCGGACUCAGGGAUGUCCCCAGUACCAGAAACUUCUGGAGGAGACCGUGGCAGGAGAAGAGUACCAGGCAGCCCUCGAGGGCUGGAGAGAGUUCCUAGUGCAUCUGGGGAACCUCACGGGCUUGUCCCUGGCUGAGGGACCCCUCCACAGGGCCUGGAAGGUGCUAGACACCCUGACCUGUCAGCGAGCCCACCGGCUCCCCCUCCCAGAGUGGGCCACCCCGGAGGUGCUCAGGUCUCUGGCCCAGGUGUCAGCCCUGGACAUUCGAGCCCAUGUGGGCCCCCCAAGGGCAGAGGAGAAGGCCCAGCUCACUGGAGGAAUCCUGCUAGAUGCCAUCCUAACCAAUUUUACCCAGGUCCAGGCCCGAGGGCUGCCUCUCAAGAUGAUUAUGUACUCAGCUCAUGACAGCACCCUGCUGGCCCUCCAGGGAGCCCUGGGCCUCUAUGAUGGGCACCACCCACCUUAUGCUGCCUGCCUCGGGUUUGAAUUCUGGAAGCACCUGGGAGAGCCAGAGGAAGACGAAGGGAAUGUAACCGUCUCUGUCUUCUAUCGUAACGACUCUUCCCGGCCACCCCUGACCCUGGAGCUGCUGGGCUGCCCCUCCCCAUGCCCACUGGGCCGCUUCCGCCGGCUUACUGCCCCAUUCCGGCCGCCCCCAGGGGGACCUCCCUGCCACCGUCCUACCAAGGAUGCUGCCUCUGCAGGUGCUACUGUGCCCCUGCUGGCAGGGGCCGUGGGGAUCCUUGGAGCCCUCAGCCUGGGGCUCGGGGCUCUCCUGUGGAGCCGGGGCUCUCCGGGACCCAGGGAAGGCCCAGUC
>Dromiciops_gliroides_XM_043994078 PREDICTED: Dromiciops gliroides acid phosphatase 4 (ACP4), mRNA
---------------------------------------------------GGCCCCUUGCUUUUUGUGACCUUGGUCUAUCGCCAUGGUGACCGUGCCCCACUGGACUCCUACCCCACAGACCCCCACAAGGAC------AAGACCAUAUGGCCCUGUGGGCUAGGCCAGCUGACCCAGGAGGGCGUCCAGCAGCAGGUCGAGCUUGGCCACUUCCUAAGGGCCAGGUACCGCGACUUCCUGAGCCAAGAGUACCACCGAGAAGAGUUGUAUGUGCGCAGCACAGACUAUGACCGGACCCUGCAGAGUGCCCAGGCCAACCUGGCCGGGCUCUUCCCG------------------------------UGGAUGCCGGUGCCCAUCCACACUGUCCCGGCCACUGAAGACAAGCUGCUCAAGUUCCGGACCCAGGGAUGUCCUCAGUACCAGAAACUGCUGGAGGAGACAGUGGGGGGCGAGGAGUACCGGGCAGCCCUGGAGAGCUGGAAAGAUUUCCUGGUGCAUGUGGGGAACCUCACCGGCCUGUCCCUUGCCGAGGGGCCCCUGCACAGGGCCUGGAAGGUGCUGGACACUCUGAUCUGUCAGCAAGCCCACCGACUCCCCCUCCCAGAGUGGGCCACCCCCGAGGUGCUCAGGUCUCUGGCCCAGGUCUCGGCCCUGGAUGUUCGCGCUCACGUGGGCCCCCCCAGGGCACAGGAGAAGGCCCAGCUCACUGGAGGAAUCCUGCUCGAUGCCAUCCUCACCAAUUUCACCCAGGUCCAGGCCCGAGGGCUGCCUCUCAAGAUGAUUAUGUACUCAGCUCACGACAGCACCCUGCUGGCCCUGCAGGGUGCCCUGGGCCUCUAUGAUGGGCACCACCCACCUUAUGCCGCCUGCCUGGGUUUCGAGUUCUGGGAGCACCUGGAAGACCAGGAGGAGGAGGAGGGGAACGUGACCGUGUCUCUCUUCUAUCGGAACGACUCCUCCCGGCGGCCCCUGACCCUGGAGCUCCCCGGCUGUCCCUCCCCCUGUCCCCUGGGGCGCUUCCGUCGGCUCACUGCCCCGGUCCGGCCGCCGCCGGGGGGACCCCCCUGCCACCACCCGGCCAAGGAUGCUGAGCCUCCAGGUGCCGCGGUGCCCCUGCUGGCAGGGGCUGUGGGGAUCCUGGGUGUCCUCAGCCUGGGGCUGGGGGCUCUCCUGUGGAGCGGGGGCUCUCGGGGGCCCCGGGAAGGCCCUGUC
>Antechinus_flavipes_XM_051990302 PREDICTED: Antechinus flavipes acid phosphatase 4 (ACP4), transcript variant X1, mRNA
---------------------------------------------------GGCCGGUUGCUUUUCGUGACCGUGGUCUAUCGCCAUGGCGACCGUGCCCCCCUGGAUUCCUACCCCACAGACCCUCAUCAGGAC------AAGACCCUGUGGCCCCACGGGCUGGGCCAGCUCACCCAGGAGGGUGUGCAGCAGCAGCUGGAGCUCGGCCGCUUCCUCAGGGCCAGAUAUGGCGACUUCCUGAGCCAGGAGUAUCGUCGGGAAGAGCUGUACGUGCGGAGCACCGACUACGACCGCACCCUGCAGAGUGCCCAGGCCAACCUGGCCGGGCUCUUCCCC------------------------------UGGAUGCCCGUGCCCGUGCACACCGUCCCGGCCACUGAAGACAAGCUGCUCAAGUUCCGGACCCAGGGGUGUCCCCAGUACCAGAAGCUUUUGGAGGAGACAGUGGCAGGAGAAGAGUACCAGACAGCCCUGGAGGGCUGGAGAGACUUCCUGGUGCAUCUGGAGAACCUCACGGGCCUGUCCCUGGCCGAGGGGCCCCUCCACAGGGCCUGGAAAGUGCUGGACACGCUGACCUGUCAGCGAGCUCACGGGCUCCCCCUCCCGGACUGGGCCACCCCCGAGGUGCUGGGCUCUCUGGCCCAGGUGUCGGCCCUGGACGUCCGAGCCCACGUGGGCCCCCCGCGGGCGCAGGAGAAGGCCCGGCUCACUGGAGGAGUCCUGCUCGAUGCCAUUCUGACCAACUUUACCCAGGCGCAGGCCCGCGGGGGCCCCCUCAGGAUGGUCAUGUACUCGGCUCACGACAGCACCUUGCUGGCCCUCCUGGGCGCCCUGGGCCUGUACGAUGGGCACCAUCCGCCCUACGCUGCCUGCCUCGGGUUUGAAUUCUGGAAACAUCUGGGUGAACAGGAGGAGGAGGAGGGGAACGUCACCGUCUCUCUUUUCUACCGGAACGAUUCUUCCCGGCCCCCCCUGACCCUGGAACUCCUGGGCUGCCCCUCUCCGUGCCCGCUGGGGCGUUUCCGCCGGCUCACCGCCCCGGUCCGCCCGCCCCCCGGGGGACCGCCCUGCCGCCCCCCGGCCGAGGACGCUACCCCUCCAGGUGUCGCCGUGCCCCUGCUGGCCGGAGCCGUGGGCAUCCUGGGCAUCCUGAGCUUGGGGCUCGGGGCUCUCCUGUGGAGCCGGGGCUCUACGGGACCGCGGGAAGGCCCCGUC
>Myrmecobius_fasciatus 71 reads assembled to Antechinus ACP4
---------------------------------------------------------------------------------CGCCATGGGGACCGTGCCCCCCTGGACTCCTACCCCACAGCTCCTCACCAGGAC------AAGCCCCTGTGGCCCCATGGGCTGGGCCAGCTCACCCAG---------------------------------------------------------------------------------------CTGTACATGCAGAGCACCGACTACGACCGCCCCCTGCGGAGTGCCCAGGCCAACCTGGCCGGGCTCTTCCCC------------------------------TGGACGCCCGTGCCCGTCCACACCGTCCTGGCCACTGAAGACAAG---------------------------------------------------------------------------------------------------------------------------------------------------------------------------------------------------------------------------------------------------------------------------------------------------------------------------------------------------------------------------------------------------------------------------------------------------------------------------------------------------------------------------------------------------------AACGTCACCGTCTCTCTCTTCTATCGGAATGACTCTTCGCGG---CCCCGGACCCTGGAGCTCCTGGGC---CCCTCCCGGTGCCCGCTGGGGCGTTTCCGCCGGCTCACCGCCCCGGTCCAGCCGCCCCCC---------------------CCCGCCGAGGACGCCGCCCCTCCA------------------------------------------------CTGAGCCTGGGGCTTGGGGCGCTCCTGGGGAGCTGGGGCTCTGCGGGACCCCGGGAAGGCCCCGTC


###ACP4 Pangolins
>Talpa_occidentalis_XM_054697520 PREDICTED: Talpa occidentalis acid phosphatase 4 (ACP4), mRNA
---------------------------------------------------------------------------GUGUUCCGCCAUGGCGACCGGGCUCCUCUGGCCUCCUACCCCACCGACCCUCACAAGGUGGCCAUCUCCACCCUGUGGCCGCGUGGCCUGGGCCAGCUGACUGGGGAGGGGGUCCGCCAGCAGCUGGAGCUGGGCCGUUUCCUGAGGAGCCGCUACGAGGCCUUUCUGAGUCCUGAGUACCGGAGGGAGGAGGUGUACGUUCGCAGCACAGACUUUGACAGGACUCUGGAGAGCGCCCAGGCCAACCUGGCCGGGCUGUUCCCCGAGGCUGCUCCGGGGCGCCCCGAGUCCACCUGGAGGCCCAUUCCCGUGCACACCGUGCCUGUUACUGAGGACAAGCUGCUGAGGUUCCCCACGCGCAGCUGUCCCCAAUACCGCGAGCUGCUGCGGGAGGCCACCGAGGCUGUGGAGUACCAGACGGCCGUGGAGGGCUGGACCGAUUUUCUGACUAACCUGGAGAACUUCACGGGGCUGUCUCUGGUGGGGGAGCCGCUCCGCAGGGCGUGGAAGGUUCUGGACACGCUGAUUUGCCAGCAAGCCCACGGGCUUCCCCUCCCACCCUGGGCCUCCCCGGAUGUCCUGCAGACGCUAGCCCAGAUCUCGGCUUUGGAUAUCGGGGCCCACGUGGGUCCACCCCGGGCAGCAGAAAAGGCCCAGCUCAGUGGGGGGAUCCUGCUGGAUGCCAUCCUUGCCAACUUCUCUCGGGUCCAGCGCUUGGGGCUGCCCCUCAAGAUGGUUAUGUACUCAGCUCACGACAGCACCCUGCUGGCCCUUCAGGGGGCCCUGGGUCUCUACGAUGGGCACGCCCCGCCUUACGCUGCCUGCCUUGGCUUUGAGUUCCGGAGGCGCCUUGGAGACCAGGAUGAAGAAGCAGGGAAUGUUACCGUCUCCCUCUUCUACCGCAACAACUCCGCUGGCCUGCCUUUGCCCCUCAGCCUCCCGGGGUGCCCUGCCCCCUGCCCGCUGGGUCGCUUCCAUCAGCUGACCGCCCCAGCCCGUCCUCCAGCUCAUGGGAUCCCCUGCCAUGGCACCCAGGAGCCUGCCACCCGAACAGCCACGGUGGUGCCCCUGCUGGUGGGGGCUGUGGCUCUGCUGGCCGCACUCAGCUUGGGGUUGGGGCUGCUGGCCUGGAGACCUGGCUGCCUGCGGGUCUGGGGGGGCCCCCUG
>Elephantulus_edwardii_XM_006897351 PREDICTED: Elephantulus edwardii acid phosphatase, testicular (ACPT), mRNA
AUGGCUGGGCCGGGCUCCAGGGGCCACCCCGCCGCCCAGGCCCUGGCCGAAGGACCCCUGGUGUUCGUGGCCCUGGUGUUCCGCCAUGGUGACAGGGCCCCCCUGGUGUCCUACCCCACCGACCCGCACAAGGAAGCGGCCCCCACCCUGUGGCCUCGUGGCCUGGGCCAGCUGACCAAGGAGGGGGUCCGCCAGCAGCUGGAGCUGGGCCGCUUUCUGAGGAAUCGCUACAAGAGCUUUCUGAGCCCUGAGUACAGCAGGGAGGAGGUGUACAUUCGCAGCACUGACUUUGACCGGACGCUGGAAAGUGCUCAGGCCAACCUCGCUGGGCUCUUUCCUGAGGCUGCCCCGGGGACCCCCGAGUCCAGUUGGAUGCCAAUCCCGGUGCACACAGUGCCCUCCGCUGAGGACAAGCUCCUGCGGUUCCCGACGCGCAGCUGUCCCCGCUACCACGAGCUGCUUCGUGAGGCCACGGAGGCCCCUGAGUACCAGGCCGCACUGGAAGGAUGGACGGACUUCCUCACACGUCUGAGCAACUUCACGGGGCUGUCGCUGGUGGGAGAGCCGCUCCGCAGAGCGUGGAAGGUUCUAGACACGCUCAACUGUCAGCAAGCCCACGGUCUCCCCCUCCCCUCCUGGGCCUCCCCGGAUGUCCUGGAAACUCUGGCCCGGAUCUCGGCUUUGGAUAUCGGGGCCCACGUGGGCCCACCUCGGGCAGCAGAGAAGGCUCAGCUGUCAGGGGGAAUCCUGCUGGAUGCGAUCCUAGCCAACUUCUCUCGGGUCCAGCGCCUGGGGCUGCCCCUCAAGAUGGUUAUGUACUCGGCUCACGACAGCACCCUGCUGGCCCUCCAGGGAGCCCUGGGUCUCUACGACGGCCACAUCCCGCCUUACGCUGCCUGCCUGGGCUUCGAAUUCCAGAGUCGCCUUGGGGAUCCGGAUGAAGAUGGAGGGAAUGUCACCAUCUCCCUCUUCUACCGCAAUGAUUCCUCCAGGCUGCCACUGACCCUCAGCCUCCCAGGGUGUCCAGACCCCUGCCCACUAGCCCGUUUCCACCAGCUCACAGCCCUGGCCCGGCCCCCGGCUCCCGGUCCCCCCUGCCACAGCAUCCACGAGCCUGGCUCUUCUGCAGCCCCCGUGGUGCCCCUGCUGGCAGGAGCUGUGGCCGUGCUGACCAUCCUCAGUGUGGGGCUCAGUCUGCGGGUCUGGAAGCCCGGCUGCCUGCGGGCUUGGGGGGGCCUCGUG
>Echinops_telfairi_XM_004710452 PREDICTED: Echinops telfairi acid phosphatase 4 (ACP4), mRNA
AUGGCUGGGCCAGGGGCGCAGGGCCACCGGGCUGUGCAGACCGUGGCGAAAGGACCCCUGGUGUUUGUGGCUCUGGUGUUUCGCCAUGGCGACCGAGCCCCACUGGCAUCCUACCCCUUGGACCCGCACAAAGAGGCAGCUCCCACCCUGUGGCCACGGGGUCUGGGCCAGCUGACCGGGGAGGGGGUCCGCCAGCAGCUGGAGCUGGGCCGUUUCCUGAGGAACCGCUACCAGCAUUUUCUGAGUCCUGAGUACUGGCGGGAGGAGGUGUACAUUCGCAGCACGGACUUCGACCGGACGCUGGAGAGCGCCCUGGCCAACCUCGCGGGACUCUACCCUGAGGCUGCUCCUGGGACCCCAGAGUCCAGCUGGAGGCCAAUCCCUGUACACACCGUGCCGGUCACCGAGGACAAGCUGCUGAGGUUCCCCGCGCGCAGCUGUCCCCGCUACCGCGAACUGCUUCGAGAAGCCACAGAGGCCACGGAGUACCAGGCUGCCCUGGAGGGCUGGACGGACUUCCUGAUUCGCCUCGGCAACUCCACGGGGCUGUCACUGGUCGGGGAGCCGCUCCGAAGAGCUUGGAAAGUUCUGGACACGCUGAUCUGCCAGAAAGCCCACAGCCUUCCCCUCCCAGCCUGGGCCUCCCCAGAUGUCCUGCGUACUCUCACCCAGAUCUCGGCUUUGGAUAUUGGGGCCCACGUGGGCCCACCCCGAGCAGCAGAGAAGGCCCAGCUGACAGGGGGGAUCCUGUUGGAUGCCAUCCUUGCCAACUUCUCUCGGACCCAGCACCUGGGACUGCCCCUCAAGAUGGUCAUGUACUCGGCUCAUGACAGCACCCUGCUGGCCCUUCAGGGAGCCCUGGGUCUCUACGAUGGCCACACCCCGCCCUACGCCGCCUGCCUGGGCUUCGAGUUCCAGAGGCACCGUGGGGACCAGGAUGAAGAGGAAGGAAACGUCACCAUCUCCCUCUUCUACCGCAAUGACUCCUCGCGUCCGCCCCUGACCCUCCGCCUCCCUGGGUGUCCGGACCCCUGCACCUUAGGGCGCUUCCGCCAGCUGACGGCUCCGGCUCGGCCCCCGGCCCAUGGGAUCCCCUGCCACAGCCUCCAUGAGCCUGCCACCCCUGCAGCCACCAUGGUGCCCCUGCUGGCUGGAGCUGUGGCUGUGUUAGCAGCCCUCAGCAUGGGGCUGGGUCUGCUGGCCUGGAGACCUAGCUGCCCGGGGGCCUGGGGGGGCCCUGUG
>Loxodonta_africana_XM_003406840 PREDICTED: Loxodonta africana acid phosphatase 4 (ACP4), mRNA
AUGGCUGGGCUACGGUUUCAGGGCCAAGCUGCCGGCCAGGCCCUGGCCGAAGGACCCCUGGUGUUCGUGGCUCUGGUGUUCCGCCAUGGCGACCGGGCCCCAUUGGCCUCCUACCCCACGGACCCACACAAGGAGGCGGCCCCCACCCUGUGGCCGCGUGGUCUGGGCCAGCUGACCAGGGAGGGGGUCCGCCAGCAGCUGGAGCUGGGUCGCUUCCUGAGGAGCCGCUACAAGACUUUUCUGAGCCCUGAGUACCGACGGGAGGAGGUGUACAUCCGCAGCACGGAUUUUGACCGGACACUGGAGAGUGCUCAGGCCAACCUUGCCGGGCUCUUCCCUGAGGCUGCUCCGGGGACCCCCGAGUCCAACUGGAGGCCGAUCCCCGUACACACGGUGCCCGUCACCGAGGACAAGCUGCUGAGGUUCCCCACACGCAGCUGUCCUCGCUACCAUGAGCUGCUUCGAGAGACCACAGAGGCCACUGAGUACCAGGCAGCCCUGGAGGGCUGGACGGACUUCCUGAUGCACCUGGGCAACUCCACGGGGCUGUCGCUGGUCAGGGAGCCACUCCGCAGAGCAUGGAAGGUUCUGGACACGCUGCUCUGCCAGCGAGCCCACGGUCUUCCCCUCCCAUCCUGGGCCUCCCCGGAUGUCCUGCAAACUCUCACCCAGAUCUCGGCUUUGGAUAUCGGGGCCCAUGUGGGCCCACCCCGGGCAGCAGAGAAGGCCCAGCUGACAGGGGGGAUCCUGCUAGAUGCUAUCCUCGCCAACUUUUCUCGGGUCCAGCGCCUGGGACUGCCCCUCAAGAUGGUUAUGUACUCGGCUCAUGACAGCACCCUGCUGGCCCUCCAGGGAGCCCUGGGCCUCUAUGAUGGCCACACCCCACCAUACGCCGCCUGCCUCGGCUUCGAGUUCCAGAGGCACCUCGGAGACCCAGAGGAAGAUGGAGGGAAUGUCACCAUCUCCCUUUUCUACCGCAACGACUCCUCUCGUCCGCCCCUGACCCUCAGCCUCCCUGGGUGCCCGGACCCCUGCCCAUUAGGCCUCUUCCACCAGCUGACGGCCCCAGCCCGGCCCCCAGCCCGUGGGAUCCCCUGCCACAGCCUCCAUGAGCCUGCCACCCCUGCAGCCACUGCGAUGCCCCUGCUGGCCGGAGCUGUGGCCGUGCUAGCAGCCCUCAGUUUGGGGCUGGGCGUGCUGGCCUGGAGACCGGGCUGCCUGAGGGCCUGGGGGGGCCCUGUG
>Trichechus_manatus_latirostris_XM_004381714 PREDICTED: Trichechus manatus latirostris acid phosphatase 4 (ACP4), mRNA
AUGGCUGGGCCACGGCUUCGGGGCUACCUCGCUGGACAGGCCCUGGCAGAAGGACCCCUGGUGUUCGUGGCUCUGGUGUUCCGCCAUGGUGACCGGGCUCCGUUGGCAUCCUACCCGACGGACCCGCACAAGGAGGCGGCCCCCACCCUGUGGCCGCGCGGUCUGGGCCAGCUGACCAGGGAGGGGGUCCGCCAGCAGCUGGAGCUGGGCCGCUUCUUGAGGAGCCGCUACAAGACUUUUCUGAGCCCUGAGUACUGGAGGGAGGAGGUGUACAUUCGCAGCACGGACUUUGACCGGACGCUGGAGAGCGCUCAGGCCAACCUGGCCGGGCUCUUUCCCGAGGCUGCCCCGGGGACCCCCGAGUCCAGCUGGCGGCCAAUCCCUGUACACACAGUGCCUGUCACCGAGGACAAGCUGCUGAGGUUCCCCAUGCGCAGCUGUCCCCGCUACCAAGAGCUGCUUCGAGAGACCAAGGAGGCGGCUGAGUACCAGGCAGCCCUGGAGGGCUGGACGGACUUCCUGACGCGCCUGGGCAACUCCACGGGGCUGUCGCUGGUCGGCGAACCGCUCCGCAGAGCAUGGAAGGUUCUGGACACGCUGUUCUGCCAGCGAGCCCAUGGUCUUCCACUCCCAUCCUGGGCCUCCCCGGAUGUCCUGCAAACUCUCACUCAGAUCUCAGCUUUGGAUAUCGGGGCCCAUGUGGGCCCACCCCGGGCAGCAGAGAAGGCCCAGCUGACAGGGGGGAUCCUGCUGGAUGCUAUCCUCGCCAACUUCUCUCGGGUUCAGCACCUGGGGCUGCCCCUCAAGAUGGUUAUAUAUUCAGCUCACGACAGCACCCUGCUGGCCCUCCAGGGAGCCCUGGGCCUCUAUGACGGCCACACCCCACCGUACGCUGCCUGCCUUGGCUUCGAGUUCCAGAGGCACCUUAGGGACCCAGACGAAGACGGAGGGAAUGUCACCAUCUCCCUUUUCUACCGCAACGACUCCUCUCGUCCGCCCCUGACCCUCAGCCUCCCUGGGUGCACGGACCCUUGCCCAUUAGGCCGCUUCCACCAGCUGACAGCCCCAGCACGGCCCCCGGCCCAUGGGAUCCCCUGCUACAGCCUCCAUGAGCUUGCCACCCCUGCAGCCACCGCGAUGCCCCUGAUGGCUGGAGCUGUGGCCGUGCUAGCGGCCGUCAGCAUGGGGCUGGGCCUGCUGGCCUGGAGACCAGGCUGCCUGAGGGCCUGGGGGGGCCCUGUG
>Urocitellus_parryii_XM_026406430 PREDICTED: Urocitellus parryii acid phosphatase 4 (Acp4), mRNA
AUGGCCGGGCUGGGGUUGCAGGGCCACGCUGCUGGACAGGUCCUGCCAGAAGGACCCCUGGCGUUCGUGGCUCUGGUGUUCCGCCAUGGCGACCGGGCUCCGCUGGCCUCCUACCCCACAGACCCACACAAGGAGGCCGUUUCUGCCCUCUGGCCUCGAGGCCUGGGCCAGCUGACCAGGGAGGGAGUCCGCCAGCAGCUGGAGCUGGGCCACUUCCUGCGGAGGCGCUACAAGUCCUUUCUGAGUCCCCAGUACCGGCGGGAGGAGGUGUACAUCCGGACCACAGACUUUGACCGGACCCUGGAGAGCGCUCAGGCCAACCUGGCUGGGCUGUUCCCGGAGGCAGCCCCGGGGAGCCCUGAGGCGGACUGGAGGCCAAUUCCUGUGCACACCGUGCCUGUUGCUGAGGACAAGCUGCUGAGAUUCCCCAUGCGCAGCUGUCCUCGAUACCAUGAGCUGCUGCGGGAGUCCACAGAGGCCGCCGAGUACCAGGAGGCCCUGGAGGGCUGGACGGACUUUCUGACUCGCCUGAGCAACUUCACGGGGCUGACGCUGGUUGGGGAGCCACUGCACAGGGCAUGGAAGGUUCUGGACACACUCAUAUGCCAGCGAGCUCACGGACUUCCCCUACCUUCCUGGGCCUCCCCUGAUGUCCUGAGAACUCUGGCUCAGAUCUCUGCUUUGGAUAUUGGGGCCCAUGUGGGCCCACCCCGGGCAGCAGAGAAGGCCCAGCUGACAGGGGGGAUUUUGCUGGAUGCCAUCCUUUCCAACUUCUCCCGGGUUCAGCGCCUGGGACUGCCCCUCAAGAUGGUCAUGUACUCAGCUCACGACAGCACCCUGCUGGCCCUCCUAGGGGCUCUAGGCCUCUAUGAUGGGCACACCCCACCCUAUGCUGCCUGCCUCGGUUUUGAGUUCCGGAAACGUCUCAGGGACCCA---GAAGAUGGAGGGAACAUCACCAUCUCCCUCUUCUACCGCAAUGACUCUGCCAGACUACCCUUGUCCCUGAGCCUCCCUGGGUGCCCAGCCCCCUGUCCACUAGGGCACUUCCACCAGCUGACUGCUUCAGCCAGACCGCCAGUGCAUGGGGCCUCCUGUCAU------UAUGAGACUACCACUCCCCCAACCACCACAGUGCCCCUGCUGGCCGGAGCUGUGGCCCUGCUGGCUGUGCUCAGCCUGGGGCUCGGCUUGUUGGCCUGGAGACCUGGCUGCUUGCGGGCCUUAGGGGGGGCCGUG
>Lepus_europaeus_XM_062175812 PREDICTED: Lepus europaeus acid phosphatase 4 (ACP4), mRNA
AUGGCCGGGCCAGGGUUCGGGGGCCACCCCACCGGACAGGCCCUGCCGGAAGGACCCCUGGUGUUCGUGGCUGUGGUGUUCCGCCAUGGUGACCGCGCCCCCCUGGCCUCCUACCCCACGGACCCGCACAAGGACGUGGUGUCCGCCUUGUGGCCCCGCGGCCUGGGCCAGCUGACCAGGGAGGGCGUCCGGCAGCAGCUGGAGCUGGGACGCUUCCUGAGGCGGCGCUACCAGGCCUUCCUGAGCCCUGAGUUCCGGCGGGAGGAGGUGUACGUGCGCAGCACCGACUUCGACCGCACCUUGGAAAGCGCCCAGGCCAACCUGGCCGGACUGUUCCCGGAGGCGGCCCCGGGGAGCGCCGAGGCCGACUGGAGGCCCAUCCCGGUGCACACGGUGCCCGUGGGCGAGGACAAGCUGCUGAGGUUCCCCAUGCGGAGCUGUCCGCGGUACCACGAGCUGCUGCGGGAGUCCACGGAAGCCCCGGACUACCGGGAGGCCCUGGAGGGCUGGACGGACUUCCUGGUGCGCCUGGAGAACUUCACGGGGCUGUCGCUGGUCGGGGAGCCGCUCCGCAGGGCGUGGAAGGUCCUGGACACCCUCAUCUGCCAGCGAGCCCACGGCCUCCAGCUCCCGUCCUGGGCCUCCCCACACGUCCUGCGGACGCUGGCCCAGAUCUCCGCGCUGGACAUCGGCGCCCACGUGGGCCCACCCCGGGCGGCAGAGAAGGCCCAGCUGUCGGGGGGGAUCCUGCUGGACGCCAUCCUGGCCAACUUCUCCCGGGCCCAGCGCCUGGGGCUGCCGCUCAAGAUGGUGAUGUACUCGGCUCACGACAGCACCCUGCUGGCCCUCCAGGGCGCCCUGGGCCUCUACGACGGCCACACCCCGCCCUACGCGGCCUGCCUCGGCUUCGAGUUCCGGAGGCGCCUGCGGGACCCCGGCCAAGACGGAGGGAACGUCACCAUCUCGCUCUUCUACCGCAAUGACUCGGCCCGGGCCCCUCUGUCCCUCAGCCUCCCCGGGUGUCCCGCCUCCUGCCCGCUGGGCCGCUUCCGCCACCUGACCGCCGCGGCCCGGCCCCCCGCGCACGGGAUCCCCUGCUACGGCGUCUAUGUGCCUGCCACCUCCCCAGCCACCACGGUGCCCCUGCUGGCCGGAGCUGUGGCCGUGCUGGCAGCGCUCAGCCUGGGGCUGGGCUUGCUGGCCUGGAGACCGGCCUGCCUGCGGGCCUGGGGAGGGCCCGUG
>Homo_sapiens_NM_033068 Homo sapiens acid phosphatase 4 (ACP4), mRNA
AUGGCCGGCCUGGGGUUUUGGGGCCACCCUGCUGGACGGGCCCUGCCAGAAGGACCCCUGGUGUUCGUGGCUCUGGUAUUCCGCCAUGGCGACCGGGCCCCGCUGGCCUCCUACCCCAUGGACCCACACAAGGAGGUGGCCUCCACCCUGUGGCCACGAGGCCUGGGCCAGCUGACCACGGAGGGGGUCCGCCAGCAGCUGGAGCUGGGCCGCUUCCUGAGGAGCCGCUACGAGGCCUUCCUGAGUCCGGAGUACCGGCGGGAGGAGGUGUACAUCCGCAGCACGGACUUUGACCGCACGCUGGAGAGUGCCCAGGCCAACCUUGCCGGGCUGUUUCCCGAGGCUGCUCCAGGGAGCCCCGAGGCCCGCUGGAGGCCGAUCCCGGUGCACACGGUGCCCGUGGCUGAGGAUAAGCUGCUGAGGUUCCCCAUGCGCAGCUGUCCCCGAUACCACGAGCUGCUGCGGGAGGCCACCGAGGCCGCCGAGUACCAGGAGGCCCUGGAGGGCUGGACGGGCUUCCUGAGUCGCCUGGAGAACUUCACGGGACUGUCGCUGGUUGGAGAGCCACUGCGCAGGGCAUGGAAGGUUCUGGACACCCUCAUGUGCCAGCAAGCCCACGGUCUUCCACUACCAGCCUGGGCCUCCCCAGAUGUCCUGCGGACUCUUGCCCAGAUCUCGGCUUUGGAUAUUGGAGCCCACGUGGGCCCACCCCGGGCAGCAGAGAAGGCCCAGCUGACAGGGGGGAUCCUGCUGAAUGCUAUCCUUGCAAACUUCUCCCGGGUCCAGCGCCUGGGGCUGCCCCUCAAGAUGGUCAUGUACUCAGCUCAUGACAGCACCCUGCUGGCCCUCCAGGGGGCCCUGGGCCUCUAUGAUGGACACACCCCGCCAUAUGCUGCCUGCCUCGGCUUUGAGUUCCGGAAGCACCUGGGGAAUCCCGCCAAAGAUGGAGGGAAUGUCACCGUCUCCCUCUUCUACCGCAAUGACUCCGCCCACCUGCCCCUGCCUCUCAGCCUCCCCGGGUGCCCGGCCCCCUGUCCACUAGGCCGCUUCUACCAGCUGACUGCCCCGGCCCGGCCUCCCGCCCAUGGGGUCUCCUGCCAUGGCCCCUAUGAGGCUGCCAUCCCCCCAGCUCCAGUGGUGCCCCUGCUGGCCGGAGCUGUAGCUGUGCUGGUGGCACUCAGCUUGGGGCUGGGCCUGCUGGCCUGGAGACCAGGGUGCCUGCGGGCCUUGGGGGGCCCCGUG
>Cynocephalus_volans_XM_063092228 PREDICTED: Cynocephalus volans acid phosphatase 4 (ACP4), mRNA
AUGGCUGGGCCAGGGUUUCAGGGCAACCCUGCCAGACAGGCCCUGAUGGAAGGACCCUUGGUGUUCGUGGCUCUGGUGUUUCGUCAUGGUGACCGGGCCCCACUGGCCUCCUACCCCACGGACCCACACAAAGAGGCAGUCUCCACCCUGUGGCCACGUGGCCUGGGCCAGCUGACUGGGGAAGGGGUCCGCCAGCAGCUGGAGCUGGGACGCUUCCUGAGGAGCCGCUACGAGGCCUUUCUGAGUCCUGAGUACCGGCGGGAGGAGGUGUAUGUUCGCAGCACGGACUUUGACCGGACACUGGAGAGUGCUCAGGCCAACCUUGCCGGGCUGUUCCCCGAGGCUGCCCCGGGGAGCCCCGAGGCCAACUGGAGGCCAAUUCCAGUGCACACAGUGCCCGUUACUGAGGACAAGCUGCUGAGGUUCCCCAUGCGCAGUUGUCCCCAGUACCAUGAACUGCUGCAGGAGGCCACUGAGUCCGCUGAGUACCAGGAGGCCCUGGAGGGCUGGACGGACUUCCUGACCCGCCUGGAGAACUUCACGGGGCUGUCGCUGGUUGGGGAGCCACUCCGCAGGGCAUGGAAAGUUCUGGACACACUGAUCUGCCAGCAAGCCCAUGGUCUUUCCCUCCCAUCCUGGGCCUCCCCGGAUGUCCUGCGGACACUUGCCCAGAUCUCAGCUUUGGAUAUCGGGGCCCAUGUGGGCCCACCCAGGGCAGCAGAGAAGGCCCGGCUGACAGGGGGGAUCCUGCUGGAUGCCAUCCUUGCCAACUUCUCCCAGGUCCAGCGCCUGGGGCUGCCCCUCAAGAUGGUCAUGUACUCAGCUCAUGACAGCACCCUGCUGGCUCUCCAGGGGGCCCUGGGCCUCUAUGACGGGCACACCCCGCCAUAUGCUGCCUGCCUUGGCUUUGAGUUUCGGAAGCGCCUUGGGGAUCCGGAUGAAGAUGAAGGGAAUGUCACCAUCUCCCUCUUCUACCGCAAUGACUCCGCCCGUCUGCCUUUGCCCCUCAGCCUCCCUGGGUGCCCAGCCCCUUGCCCACUAGGCCGCUUCCAGCAGCUGACUGCCCAGGCCCGGCCUCCGGAUCACGGGGUCCCCUGCCAUGGCUCGUAUGAGCCUGCCACCCCCUCAGCCACCACAGUGCCCCUACUUGCUGGAGCGGUGGCUGUGCUGGCAGCUCUCACCUUGGGACUGGGCCUGCUGGCCUGGAGACCGCGCUGCCUGCGGGCUUGGGGGGGCCCUGUG
>Ceratotherium_simum_simum_XM_004440325 PREDICTED: Ceratotherium simum simum acid phosphatase, testicular (LOC101393590), mRNA
AUGGCCGGCCCAGGGUUUCGGGGCCACCCCACAGGACAGGCGCUGACGGAGGGACCCCUGGUGUUUGUGGCUGUGGUGUUCCGCCAUGGCGACCGGGCCCCGCUGGUGUCCUACCCCACCGACCCACACAAGGGGGCCAUCUCCACCCUGUGGCCGCGAGGCCUGGGCCAGCUGACCACGGAGGGGGUCCGCCAGCAGCUGGAGCUGGGCCGCUUCCUGAGGAGCCGCUACGAGAACUUUCUGAGCCCUGAGUACCGGCGGGAGGAGGUGUACAUUCGCAGCACCGACUUUGACCGGACGCUGGAGAGCGCUCAGGCCAACCUCGCAGGGCUGUUCCCCGAGGCUGCCCCAGGGCGCCCAGAGUCCGCCUGGAGGCCCAUCCCUGUGCACACGGUGCCCACCUCUGAGGACAAGCUCCUGAGGUUCCCCAUGCGCAGCUGUCCCCGAUACCACGAGCUGCUGCGGGAGGCCACGGAGGCUGCCGAGUACCAGAUGGCCCUGGAGGGCUGGACGGACUUCUUGACUCGCCUGGAGAACUUCACCGGGCUGUCGCUGGUCGGGGAGCCGCUCCGCAGGGCGUGGAAGGUUCUGGACACGCUAAUAUGCCAGCGAGCUCACGGCCUUCCUCUCCCCUCCUGGGCCUCCCCGGAUGUCCUGCAGACUCUAGCCCGGAUCUCAGCUUUGGAUAUUGGGGCCCACGUGGGCCCACCCCGGGCAGCAGAGAAGGCCCAGCUGACAGGGGGGAUCCUGCUAGAUGCCAUCCUUGCCAACUUUUCUCGGGUCCAGCGCCUGGGGCUGCCCCUCAAGAUGGUUAUGUACUCAGCUCACGACAGCACUCUGCUGGCCCUCCAGGGGGCCCUGGGUCUCUACGACGGGCACACCCCACCAUAUGCUGCCUGCCUCGGCUUCGAGUUCCGGAGACGCCUGGGGGACCCGGAUGAGGACUCAGGGAAUGUCACCAUCUCCCUCUUCUACCGCAAUGACUCUGCUGGCCUGCCCCUGCCCCUCAGCGUCCCCGGGUGCCCAGCCCCCUGCCCACUGGGCCGCUUCCGCAAGCUGACCGCCCCCGCCCGGCCUCCGGCACACGGGGUCCCCUGCCACGGCUCCCACCAGCUUGCCACCCCCACAGCCACUGUGGUGCCCCUGCUGGCUGGGGCUGUGGCUGUGCUGGCGGCACUCAGUAUGGGGCUGGGCCUGCUGGCCUGGAGGCCCAGCUGCCUGCGGGCCUGGGGGGGCCCCGUG
>Vicugna_pacos_XM_006208418 PREDICTED: Vicugna pacos acid phosphatase 4 (ACP4), mRNA
AUGGCCGGGCCAGGGUUUCGGGGCCACCCCACAGGACAGGCUCUGACGGAAGGACCCCUGGUCUUCGUGGCUGUGGUCUUCCGCCAUGGCGACCGGGCCCCGCUGGCCUCUUAUCCCACCGACCCGCACAAGGAGGUUGCAUCCACCCUGUGGCCGCGUGGCCUGGGCCAGCUGACCGGGGAGGGGGUCCGCCAGCAGCUGGAGCUGGGCCGCUUCCUGAGGAGCCGCUAUGAGGCCUUUCUGAGCCCCGAAUAUCAGCGGGAGGAGGUGUACAUUCGCAGCACAGACUUUGACCGGACGCUGGAGAGCGCGCAGGCCAACCUCGCGGGGCUGUUCCCUGAGGCCGCCCCAGGGCGCUCGGAGGCCACCUGGAAGCCCAUCCCUGUGCACACGGUGCCGGUUGCUGAGGACAAGCUGCUAAGGUUCCCCAUGCGCAGCUGUCCCCGAUACCAUGAACUACUGAGGGAGGCCACUGAGGCCACCGAGUACCAGACCGCCCUAGAGGGCUGGACGGACUUCUUGACCCGCCUGGAGAACUUCACCGGGCUAUCGCUGGUUGGGGAGCCGCUACGCAGGGCGUGGAAGGUUCUGGACACUCUGAUUUGCCAGCAAGCCCACGGUCUUCCCCUUCCAUCCUGGGCCUCCCCAGAUGUCCUGCAGACGCUAGCCCGGAUCUCAGCUUUGGAUAUUGGGGCCCAUGUGGGCCCACCCCGGGCAGCAGAGAAGGCCCAGCUGACUGGGGGAGUCCUGCUGGAUGCCAUCCUUGCCAACUUCUCACGAGUCCAGCGCUUGGGGCUGCCACUCAAGAUGGUGAUGUAUUCAGCUCACGACAGCACUCUGCUGGCCCUCCAGGGGGCCCUGGGUCUCUAUGAUGGGCACACACCCCCUUAUGCUGCCUGCCUCGGCUUUGAGUUCCGGAAGCGCCUCGGGGACCCGGAGGACAACGCAGGGAAUGUCACCGUCUCCCUUUUCUACCGAAACGACUCUGCUGGCCUGCCCUUGACCCUCAGCCUCCCCGGGUGCCCAGCCCCCUGCCCACUAGGCCGUUUCCACCAGCUGACAGCCCCUGCCCGGCCCCCGGCCAAGGGGAUCCCCUGCCAUGGCUCCCAGAAGCCUGCCACUCCUGCAGCCACCACAGUGCCCCUGCUGGCUGGGGCUGUGGCCGUGCUGGCAGCACUCAGCGUGGGGCUGGGUCUGCUGGCCUGGAGACCAGGCUGCCUGCGGGCCUGGGGGGGCCCCGUG
>Myotis_myotis_XM_036296155 PREDICTED: Myotis myotis acid phosphatase 4 (ACP4), mRNA
AUGGCCGGGUCAGGGUUCCGGGGCCACGCCAUCGGACAGGCCCUGGUGGAAGGACCCCUGGUGUUCGUGGCUGUGGUGUUCCGCCAUGGGGACCGGGCCCCGCUGGCCUCCUACCCCACCGACCCACACAAGGAGGCCGUGUCCAUGCUGUGGCCGCGAGGCCUGGGCCAGCUGACCUCGGAGGGCGUCCGCCAGCAGCUGGAGCUGGGCCGCUUCCUGAGGAGCCGCUAUGAGGACUUUCUGAGCCCCGAGUACCGGCGGGAGGAGGUGUAUGUCCGCAGCACGGACUUCGACCGGACCCUGGAGAGCGCUCAGGCCAACCUCGCGGGGCUGUUCCCCGAGGCCGGCCCGGGGCGCCCUGAGGCCGCCUGGAGGCCCAUUCCUGUGCACACGGUGCCGGUCACUGAGGACAAGCUGCUGAGGUUCCCCAUGCGCAGUUGUCCCCGAUACCACGAGCUGCUGCGGGAGGCCACGGAGGCCGCCGAGUACCAGACGGCGCUGGAGGGCUGGACGGACUUCCUGGCUCACCUGGAGAACUGCACAGGGCUGUCCCUGGUUGGGGAGCCGCUCCGCAGGGCGUGGAAGGUUCUGGACACACUGAUGUGCCAGCGAGCCCACGGUCUCCCCCUCCCGUCCUGGGCCUCCCCGGAUGUCCUGAAGACACUAGCCCAGAUCUCGGCUUUGGAUAUUGGGGCCCACGUGGGCCCACCCCGGGCAGCAGAGAAGGCCCAGCUGACAGGGGGGAUCCUGCUGGAUGCCAUCCUUGCUAACUUCUCUCGGGUCCAGCGCCUGGGGCUGCCCCUCAAGAUGGUGAUGUACUCGGCUCACGACAGCACCCUGCUGGCCCUCCAGGGGGCCCUGGGCCUCUACGACGGGCACACCCCGCCCUAUGCUGCCUGCCUGGGCUUCGAGUUCCGGAGGAGCCUGGGGGACAACGAUGAAGAUGCAGGGAACGUCACCAUCUCCCUCUUCUACCGCAACGACUCCACCGGCCUGCCCCUGAGCCUCAGCCUCCCCGGGUGUCCAGCCCCCUGCCCACUAGGCCGCUUCCACCAGCUGACCGCCCCGGCCCGGCCUCCAGCUCACGGGGUCCCCUGCCACGGCACCCAUGAGACUCCCACUCCCACGGCCACCAUCGUGCCCCUGUUGGCUGGGGCUGUGGCCAUGCUGGCGGCGCUCUGCAUAGGGCUGGGCUUGCUGGCCUGGAGACCCGGCUGCCUGCGGGCCUGGGGAGACCCCGUG
>Suricata_suricatta_XM_029925807 PREDICTED: Suricata suricatta acid phosphatase 4 (ACP4), transcript variant X1, mRNA
AUGGCCGGGCCAGGGUUUUGGGGCCUCCCCGCUGGACGGGCCCUGCCGGAAGGACCCCUGGUGUUUGUGGCUGUGGUGUUCCGGCAUGGCGACCGGGCCCCGCUGGCCUCCUAUCCCACCGACCCGCACAAGGAGGCGAUCACUGCCCUGUGGCCCAGGGGCCUGGGCCAGCUGACUGGGGAGGGGGUCCGCCAGCAGCUGGAGCUGGGCCGCUUCCUGAGGAGCCGCUAUGAGGCCUUUCUGAGCCCCGAGUACCGGCGGGAGGAGGUGUAUGUUCGCAGCACUGACUUUGACCGCACCUUGGAGAGCGCCCAGGCCAACCUGGCAGGGCUGUUCCCUGAGGCUGCCCCGGGGCGCCCAGAGGCUGCCUGGAGGCCCAUCCCUGUGCACACAGUGCCAGUCACCGAGGACAAGCUGCUGAGGUUCCCCACGCGCAGCUGUCCCCGAUACCAUGAGCUGCUAAGGGAGGCCACGGAAGCUGCGGAGUACCAGACUGCCCUGGAGGGCUGGACUGAUUUCCUAAUUCACCUGGAGAACUACACAGGGCUCUCGUUGGUCGGAGAGCCGCUCCGCAGGGCAUGGAAGGUUCUGGACACGCUGAUGUGCCAGCAAGCCCAUGGUCUUCCCCUCCCAGCCUGGGCCUCCCCGAAUGUCCUGCGAACGCUGGCCCAGAUCUCAGCUUUGGAUAUUGGGGCCCACGUGGGUCCACCCCGGGCAGCUGAGAAGGCCCAGCUGACAGGGGGGAUCCUGCUGGAUGCCAUCCUUGCCAACUUCUCUCGGGUCCAGCGCCUAGGGCUGCCCCUCAAGAUGGUUAUGUACUCAGCUCACGACAGCACCCUGCUGGCCCUCCAGGGAGCCCUGGGUCUCUACGACGGUCACACACCCCCAUAUGCCGCCUGCCUCGGCUUUGAGUUCCGGAGGCACCUCGGAGACUCGGAUGAAGAUGAAGGGAAUGUCACCAUCUCCCUUUUCUACCGCAACGACUCCUCCGGCCUGCCCCUGCCCCUCAACCUCCCCGGGUGCCCGGGCCCCUGCCCACUAGGCCGCUUCCGCCAGCUCACCGCCCCCGCCCGGCCUCCGGCUCACGGGGUCCCCUGCCACGGCUCCCGUGAGCCUGCCACCCCUGCAGCCACGGUGGUGCCCCUGCUGGCUGGGGCUGUGGCGGUGCUGGUGGCGCUCAGCAUGGGGCUGGGCCUGCUGGCCUGGAGACCCGGCUGCCUGCGGGCCUGGGGGGGCCCCGUG
>Phataginus_tricuspis_SOZM010009651.1 A new nucleotide sequence entered manually
ATG---------------TGGGGCCTC------GGACCAGCCCTGACGGAA---CCCCTGGCGGTCGTGGCTGTGGTGTTCCACCATGGCGAC------------------------------------------------------------------------------------GGGGAGGGTGTCCGCCCGCAGCTG---------AGCTTCCTGAGGAGCCCCTCCCAGACCTTTTTGAGCCGGGAGTACCAGAGGGAGGAGGTGCATGTTCGCAGC---GACTCTGGCCGGATGCTGGAGAGCACTCAGTCCGACCTTCCTGGTCTGTTCCCC---GTC---------------------GCTTGGAGAACGAGCCCTGTGCACGCTGTGCTGGTCAGGGAGGACACGCTGCTGAGGCTCCCCACGCGTGGCGGTCCTCGATACCGTGAGCTGCTGAGGGAGGCCACCGAGGCTACGGAGTACAAGGGGGACCTGAAGGGCTGGACGGATTTCCCGACGCGGCTGGAGAACTTCACGAGCCTGTTGCTGGTCTGGGAGCCGCTCCGCAAGGCGTGGGAGGTTCTGGACACCCTGATGCGCCGGCAGGCC------CTTCCCCTCCCATCCTGGGCTCCCCCGAATGCCTTACGGACACTAGCCCAGATCTCAGCTTTGGATATTAAGGCTCATGTGGGCCCACCCGGGGTAGCAAAGGAGGCCCAGCTG---------------------------------------TCTCAAGTC---CACCTGGGGCTGCCCCTCAAGATGGTCATGTACTCAGCGCATGACAGCACACTGCCAGCCCGCCTGGGA---CTGGGTCTCTGTGATGGGCAC---CCGCCGTACGCCGCCTGCCTCGGC------------------------ACCTCAGATGAAGACGCAGGGAATGTCACAATCTCCCTCTTCTACTGCAATGGCTGCACTGGCCTGCCTCTGCCCCTCAGCCTCCGTGAGTGTCGAGACCCCTGCCCACTAGGCCACTTCTGCCAGCTGACTGCCCTGGCCTGGCCTCCAGCTCGTGGAGTCCCCTGCCACGGCTCCCATGAGCTTGCCACGCCTGCAGCCACCACC---CCCCTGCTGGCTGGGGCTGTGGGTGTGCCAGCAGCGCTCACTGTGGGGCCT---------GACTGGAAACCTGGCTGCCTGCCGGCCTGGGGAGGCCCTATG
>Smutsia_gigantea_scf7180000075510 scf7180000075510
ATG---------------TGGGGC---------GGTCCAGCCCTGATGGAA---CCCCTGGTGGTCGTGGCTGTGGTATTCCACCATGGCGAC------------------------------------------------------------------------------------AGGGAGGGTGTCCACCCG---CTG---------AGCTTCCTGAGGAGCCCCTCCCAGACCTTTCTGAGCCTGGACTACCAGAGGGAGGAA------------------GACTTTGGCCGGATGCTGGAGAGCGCTCAGTCCGACCTTGCTGGTCTTTTCCCC---GCC---------------------ACTTGGAGACCTAGCCCTGTGCACACCGTGCTGGTCAGGGAGGACAAGCTTCTGAGGCTCCCCACGCGTAGCGGTCCTCGATACCGCAAGCTGCTGAGGGGGGCCACCGAGGCTACGGAGTACAAGGGGGACCTGAAGGGCTGGACTGATTTCCCGACGCGGCTGGAGAACTTCACGAGCCTGTCGCTGGTCTGGGAGCCGCTCCGCAGGGCGTGGGAGGTTCTGGACACCCTGATGCGCCAGCAAGCC------CTTCCCCTCTCATCCTGGGCTCCCCCAAATGCCCTACGGACACTAGCCCAGATCTCAGCTTTCGATATTAAGGCTCATGTGGGCCCACCCGGGGCAGCAAAGGAGACCCAGCTG---------------------------------------TCTCAAGTC---CACCTGGGGCTGCCCCTCAAGATGGTCATG---TCAGCTCATGACAGCACACTGCCGGCCCGCCTGGGA---CTGGGTCTCTGTGATGGGCAC---CCGCCGCACGCCGCCTGCCTCAGC------------------------ACCTCAGATGAAGATGCAGGGAATGTCACAATCTTCCTCTTCTACTGCAGTGGCTGCACCGGCCTGCCCCTGCCCCTCAGCTTCCCTGGGGGTCCAGACCCCTGCCCACTAGGCCACCTCTGCCGGCTGACTGCCCTGGCCTGGCCTCCAGCTCGTGGGGTCTCCTGCCACAGCTCCCATAAGCTTGCCATGCCTGCAGCCACCACC---CCCCTGCTGGCTGGGGCTGTGGGTATGCCAGCAGCACTCACCGTGGGGCCT---------GACTGGAGACCTAGCTGCCTGCTGGCCTGGGGAGGCCCTATG
>Manis_javanica_JSZB01006504.1 A new nucleotide sequence entered manually
ATGACTGGGCTTGGGTTCCAGGGCCTC------GGGCCAGCCCTGACGGAA---CCCCTGGTGTTCATGGCTGTGGTATTCCACCATGGCGAC------------------------------------------------------------------------------------AGGGAGCTCGTCCGCCTGCAGCTG---------AGCTTCCTGAGGAGCCCCTCCCAGACCTCTCTGAGCCTGGAGTACCAGAGGGAGGAGGTGCATGTTCGCAGC---GACTTTGGCCGGATGCTGGAGGGCGCTCAGTCCGACCTGGCTAGTCTGTTCCCCGAGGCC---------------------GCTTGGAGACGCAGCCCTGTGCACACCGCGCTGGTCAGGGAGGACAAGCTGCTGAGG------------------------------------------GAGGCCACCGAGGCTACGGAGTACAAGGCGGGCCTGAAGGCCTGGACG---TTCCCGACT---GGGAATAATTTTACGGGCCCGGCGCTGGTCTGGGAGCCGCTCCGCAGAGCGGGGAAGGTTCTGGACACCCTCATGCGCCAGCAGGCC------CCTCCCCTCCCATCCTGGCCTCCCCCAAACGCCCTACAGACGCTAGCCCAGATCTCAGCTTTGGATATTAAGGCTCATGTGGGCCCATCCCGGGCAGCA------GCCCAGCCG------------CTGCTGGATGCCATCCTTCCCAAC---TCTCAAGTC---CACCTGGGGCTGCCCCTCAAGATGGTCACCTACTCAGCTCATGACAGC---CTACCAGCCCGCCTGGGGGTC---GGTCTCTATGATGGGCACACCCCACCATATGCCACCTGCCTCGGC------------------------AACTCAGATGAAGACGCAGGGAATGTCACAATCTCCCTCTTCTACTGCAATGACTGCACCGGCCTGCCTCTGCCCCTCAGCCTCCCTGGGTGGCCAGACCCCTGCCCACTAGGCCACTTCTGCCGGCTGACTGCC---GCCCGGTCTCCAGCTCGTGGGGTGCCCTGCTACGACTCCCATGAGTTTGCAATCCCTGCA------ACC---CCCCCGCTGGCTGGGGCTGCGGGTATGCCTGCAGCGCTCAGTGTGGGGCTT---------AACTGGAGACCTGGCTGCCTGCCGGCCTGGGGAGGGCCTATG
>Manis_pentadactyla_VBRX01002025 Manis pentadactyla isolate MP20 scaffold_46_MP20, whole genome shotgun sequence
ATGACTGGGCTTGGGTTTCAGGGCCTC------GGACCAGCCCTGACGGAA---TCCCTGGTGTTCGTGGCTGTGGTATTCCACCACGGCGAC------------------------------------------------------------------------------------AGGGAGGGTGTCCACCCGCAGCTG---------AGCTTCCCGAGGAGCCCCTCCCAGACCTTTCCGAGCCTGGAGTACCAGAGGGAGGAGGTGCGTGCTCGCAGC---GACTTTGGCCGGGTGCTGGAGGGCGCTCAGTCCGACCTGGCTAGTCTGTTCCCTGAGGCC---------------------GCTTGGAGACCCAGCCCTGTGCACCCCGCGCTGGTCAGGGAGGACAAGCTGCTGAGG------------------------------------------GAGGCCACCGAGGCTACGGAGTACAAGGCGGGCCTGAAGGGCTGGAGGGACTTCCCGACTTGGGGGGAGAACTTCACGAGCCCGTCGCTGGTCTGGGAGCCGCTCCGCAGGGCGGGGAAGGTTCTGGACACCCTGATGCGCCAGCAGGCC------CCTCCCCTCCCATCCTGGGCTCCACCAAATGCCCTACAGACACTAGCCTGGATCTCAGCTTTGGATATTAAGGCTCATGTGGGCCCACCCCGGGCAGCA------GCCCAGCTG---GGGGGGATCCTGCTGGATACCATCCTTCCCAAC---TCTCAAGTC---CACCCGGGGCTGCCCCTCAAGATGGTCACGTACTCAGCTCATGACAGC---CTACCGGCCCGCCTGGGGGCC---GGTCTCTATGATGGGCACACCCCACCA---GCCACCTGCCTTGGC------------------------AACTCAGATGACGACGCAGGGAATGTCACCATCTCCCTCTTCTACTGCAATGACTGCACCGGCCTGCCTCTGCCCCTCAGCCTCCCTGGGAGGCCAGACCCCTGCCCACTAGGCCACTTCCGCCGGCTGACTGCC---GCCCGCCCTCCAGCTCGTGGGGTCCCCTGCCACGACTCCCATGAGTTTGCCATCCCTGCAGCCACCACC---CCCCCGCTGGCTGGGGCTGCGGGTGTGCCTGCAGCGCTCAGTGTGGGGCCT---------AACTGGAGGCCTGGCTGCCTGCTGGCCTGGGGAGGCCCTATG
>Monodelphis_domestica_XM_056825615 PREDICTED: Monodelphis domestica acid phosphatase 4 (ACP4), transcript variant X1, mRNA
---------------------------------------------------GGACCCCUGGCUUUCGUGGCCUUGGUCUAUCGCCAUGGCGACCGCGCUCCCCUGGACUCCUACCCCACGGACCCCCACCGCGAC------GGCGCCUUGUGGCCCGAGGGGCCCGGCCAGCUCACCCAGGAGGGCGUCCGGCAGCAGCUCGAGCUGGGCAGCUUCCUGAGGGCCAGGUACGGGCACUUCCUGAGCCCGAGGUAUCGCCGGGAGGAGCUCUAUGUCCGCAGCACCGACUACGACCGGACCCUUCAGAGUGCUCAGGCCAACCUGGCCGGGCUCUUCCCG------------------------------UGGAUGCCCGUGCCCGUCCACACUGUUCCGGCAGCUCAGGACAAGCUGCUGAAGUUCCGCUCGCAGGAGUGUCCGCGUUACCAGAGACUCCUGCGGGAGACGGUGGAGGGAGAAGACUACCUGCGCGCCCUGGAGGGCUGGAGAGAUUUCCUGGUGCGUCUGGGGAACCUGACCGGCUUGUCCCUGGCCGAGGGGCCCCUCCACCGGGCCUGGAAGGUGCUGGACACGCUGACCUGCCAGCAAGCCCACGGCCUCCCCCUCCCGGCGUGGGCCACCCCCGACGUGCUCCGCUCUCUGGCCGGGGUCUCGGCCCUGGACGUUCGCGCCCACCUUGGCCCGCCGCGGGCACAGGAGAAGGCCCAGCUCAGCGGAGGAAUCCUGCUCGAUGCCAUCCUAACCAACUUCACCCAAGCUCGGGCGCGGGGGCUGCCCCUCAAGAUGGUCAUGUACUCAGCCCACGACAGCACCCUGCUGGCCCUCCAGGGAGCCCUGGGCCUCUACGACGGGCACCACCCACCCUAUGCUGCCUGCCUCGGUUUUGAGUUCUGGAGACGCCUCGGAGAACAGGAGAUGGAUGAGGGGAACGUCACCAUCUCCGUGUUCUACCGCAAUGACUCUUCCCGGCCCCCCCUGACCCUGGAACUGCCGGGCUGCCCCUCCCCAUGCCUACUGGGCCACUUCCGCCAGCUGACCGCCCAGGUCCGGCCACCCCCAGGGGGCCCUCUGUGCCACGGCCCGUCCGAGGAUGCCAAGCCCGCAGGUGCUGCCGUGCCCCUGCUGGCAGGUGCUGUGGGCGUGCUGGGCCUCCUCAGCCUGGGGCUCGCGGCUGUGCUGUGGGCUGGGCACUCCCUGGGACCCAGGCCAGGCCCCGUC
>Trichosurus_vulpecula_XM_036747452 PREDICTED: Trichosurus vulpecula acid phosphatase 4 (ACP4), mRNA
---------------------------------------------------------------------------GUCUAUCGCCAUGGUGACCGUGCCCCACUGGACUCCUACCCCACAGAUCCCCACAAGGAC------AAGACCAUAUGGCCCUAUGGGCUGGGCCAGCUCACCCAGGAGGGUGUCCAGCAGCAGGUUGAGCUUGGCCGCUUCCUAAGGGCCAGAUAUGGCGACUUUCUGAGCCAGGAGUAUCAUCGAGAAGAGCUGUACGUGCGGAGCACAGACUAUGACCGGACCCUGCAGAGUGCCCAGGCCAACCUGGCCGGGCUCUUCCCA------------------------------UGGAUGCCAGUGCCCGUCCACACUGUCCUGGCCACUGAGGACAAGCUACUAAAGUUCCGGACUCAGGGAUGUCCCCAGUACCAGAAACUUCUGGAGGAGACCGUGGCAGGAGAAGAGUACCAGGCAGCCCUCGAGGGCUGGAGAGAGUUCCUAGUGCAUCUGGGGAACCUCACGGGCUUGUCCCUGGCUGAGGGACCCCUCCACAGGGCCUGGAAGGUGCUAGACACCCUGACCUGUCAGCGAGCCCACCGGCUCCCCCUCCCAGAGUGGGCCACCCCGGAGGUGCUCAGGUCUCUGGCCCAGGUGUCAGCCCUGGACAUUCGAGCCCAUGUGGGCCCCCCAAGGGCAGAGGAGAAGGCCCAGCUCACUGGAGGAAUCCUGCUAGAUGCCAUCCUAACCAAUUUUACCCAGGUCCAGGCCCGAGGGCUGCCUCUCAAGAUGAUUAUGUACUCAGCUCAUGACAGCACCCUGCUGGCCCUCCAGGGAGCCCUGGGCCUCUAUGAUGGGCACCACCCACCUUAUGCUGCCUGCCUCGGGUUUGAAUUCUGGAAGCACCUGGGAGAGCCAGAGGAAGACGAAGGGAAUGUAACCGUCUCUGUCUUCUAUCGUAACGACUCUUCCCGGCCACCCCUGACCCUGGAGCUGCUGGGCUGCCCCUCCCCAUGCCCACUGGGCCGCUUCCGCCGGCUUACUGCCCCAUUCCGGCCGCCCCCAGGGGGACCUCCCUGCCACCGUCCUACCAAGGAUGCUGCCUCUGCAGGUGCUACUGUGCCCCUGCUGGCAGGGGCCGUGGGGAUCCUUGGAGCCCUCAGCCUGGGGCUCGGGGCUCUCCUGUGGAGCCGGGGCUCUCCGGGACCCAGGGAAGGCCCAGUC
>Dromiciops_gliroides_XM_043994078 PREDICTED: Dromiciops gliroides acid phosphatase 4 (ACP4), mRNA
---------------------------------------------------GGCCCCUUGCUUUUUGUGACCUUGGUCUAUCGCCAUGGUGACCGUGCCCCACUGGACUCCUACCCCACAGACCCCCACAAGGAC------AAGACCAUAUGGCCCUGUGGGCUAGGCCAGCUGACCCAGGAGGGCGUCCAGCAGCAGGUCGAGCUUGGCCACUUCCUAAGGGCCAGGUACCGCGACUUCCUGAGCCAAGAGUACCACCGAGAAGAGUUGUAUGUGCGCAGCACAGACUAUGACCGGACCCUGCAGAGUGCCCAGGCCAACCUGGCCGGGCUCUUCCCG------------------------------UGGAUGCCGGUGCCCAUCCACACUGUCCCGGCCACUGAAGACAAGCUGCUCAAGUUCCGGACCCAGGGAUGUCCUCAGUACCAGAAACUGCUGGAGGAGACAGUGGGGGGCGAGGAGUACCGGGCAGCCCUGGAGAGCUGGAAAGAUUUCCUGGUGCAUGUGGGGAACCUCACCGGCCUGUCCCUUGCCGAGGGGCCCCUGCACAGGGCCUGGAAGGUGCUGGACACUCUGAUCUGUCAGCAAGCCCACCGACUCCCCCUCCCAGAGUGGGCCACCCCCGAGGUGCUCAGGUCUCUGGCCCAGGUCUCGGCCCUGGAUGUUCGCGCUCACGUGGGCCCCCCCAGGGCACAGGAGAAGGCCCAGCUCACUGGAGGAAUCCUGCUCGAUGCCAUCCUCACCAAUUUCACCCAGGUCCAGGCCCGAGGGCUGCCUCUCAAGAUGAUUAUGUACUCAGCUCACGACAGCACCCUGCUGGCCCUGCAGGGUGCCCUGGGCCUCUAUGAUGGGCACCACCCACCUUAUGCCGCCUGCCUGGGUUUCGAGUUCUGGGAGCACCUGGAAGACCAGGAGGAGGAGGAGGGGAACGUGACCGUGUCUCUCUUCUAUCGGAACGACUCCUCCCGGCGGCCCCUGACCCUGGAGCUCCCCGGCUGUCCCUCCCCCUGUCCCCUGGGGCGCUUCCGUCGGCUCACUGCCCCGGUCCGGCCGCCGCCGGGGGGACCCCCCUGCCACCACCCGGCCAAGGAUGCUGAGCCUCCAGGUGCCGCGGUGCCCCUGCUGGCAGGGGCUGUGGGGAUCCUGGGUGUCCUCAGCCUGGGGCUGGGGGCUCUCCUGUGGAGCGGGGGCUCUCGGGGGCCCCGGGAAGGCCCUGUC
>Antechinus_flavipes_XM_051990302 PREDICTED: Antechinus flavipes acid phosphatase 4 (ACP4), transcript variant X1, mRNA
---------------------------------------------------GGCCGGUUGCUUUUCGUGACCGUGGUCUAUCGCCAUGGCGACCGUGCCCCCCUGGAUUCCUACCCCACAGACCCUCAUCAGGAC------AAGACCCUGUGGCCCCACGGGCUGGGCCAGCUCACCCAGGAGGGUGUGCAGCAGCAGCUGGAGCUCGGCCGCUUCCUCAGGGCCAGAUAUGGCGACUUCCUGAGCCAGGAGUAUCGUCGGGAAGAGCUGUACGUGCGGAGCACCGACUACGACCGCACCCUGCAGAGUGCCCAGGCCAACCUGGCCGGGCUCUUCCCC------------------------------UGGAUGCCCGUGCCCGUGCACACCGUCCCGGCCACUGAAGACAAGCUGCUCAAGUUCCGGACCCAGGGGUGUCCCCAGUACCAGAAGCUUUUGGAGGAGACAGUGGCAGGAGAAGAGUACCAGACAGCCCUGGAGGGCUGGAGAGACUUCCUGGUGCAUCUGGAGAACCUCACGGGCCUGUCCCUGGCCGAGGGGCCCCUCCACAGGGCCUGGAAAGUGCUGGACACGCUGACCUGUCAGCGAGCUCACGGGCUCCCCCUCCCGGACUGGGCCACCCCCGAGGUGCUGGGCUCUCUGGCCCAGGUGUCGGCCCUGGACGUCCGAGCCCACGUGGGCCCCCCGCGGGCGCAGGAGAAGGCCCGGCUCACUGGAGGAGUCCUGCUCGAUGCCAUUCUGACCAACUUUACCCAGGCGCAGGCCCGCGGGGGCCCCCUCAGGAUGGUCAUGUACUCGGCUCACGACAGCACCUUGCUGGCCCUCCUGGGCGCCCUGGGCCUGUACGAUGGGCACCAUCCGCCCUACGCUGCCUGCCUCGGGUUUGAAUUCUGGAAACAUCUGGGUGAACAGGAGGAGGAGGAGGGGAACGUCACCGUCUCUCUUUUCUACCGGAACGAUUCUUCCCGGCCCCCCCUGACCCUGGAACUCCUGGGCUGCCCCUCUCCGUGCCCGCUGGGGCGUUUCCGCCGGCUCACCGCCCCGGUCCGCCCGCCCCCCGGGGGACCGCCCUGCCGCCCCCCGGCCGAGGACGCUACCCCUCCAGGUGUCGCCGUGCCCCUGCUGGCCGGAGCCGUGGGCAUCCUGGGCAUCCUGAGCUUGGGGCUCGGGGCUCUCCUGUGGAGCCGGGGCUCUACGGGACCGCGGGAAGGCCCCGUC

###AMBN Aardvark
>Orycteropus_afer_NW_006921685 Orycteropus afer afer isolate SDZICR_OR568_19922 unplaced genomic scaffold, OryAfe1.0 scaffold00098, whole genome shotgun sequence
CTTTTCAAAATGAAGGACCTGATACTGATCATGTGTCTCTTAGGAGTGAGTTTTGCGGTGCCGATGTTTCCTCAGCAACCTGGGACCCCTGGCATGGCTAGTTTGAGCCTTGAGACAATGAGACAGTTGGGAAGATTACAGGGATTAAACATGCTTCCTCAGTATTCTAGATTTGACTTTGGGAAATCTTTTAATTCTCTGTGGATGCATGGTCTCCTCCCACTACATTCCTCTTTCCTATGGATA---CCAAGAGAACATGATGCTCAACAG---------------------------------------------------------------------------------------------------------------------------------------------------------------------------------------------------------------------------------------------ATGTTCCCAATACCCCATTTGATATCTCAAGGGCCAATGCCACAAAATAAACAATCTCCACTTTATCCGGGAATGTTTTACATGTCCTCTGGAGCAAATCAATTGAATGCCCCTGCCAGAGTTGGCATCACGAGCTCAGAAGAAATGGCAGGACGCAGAGGAGGCCCAATGGCCTATGGAGCTATGTTCCCAGGATTCGGAAGCATAAGGCCTGGCTTTGGAGGAATGCCACCCAATCAAGCCATGGGCAGTGACTTTACCCTGGAATTCGACTCCCCAGTCACTACAACCAAAGGCCCTGAGAAGGGAGAAGGAGGTGCACAAGGCTCCCCTATGCCAGAAACCAACTCTGCCAATCCAGAAAACCCAGCTTCCCTTCCAGAGGTACTACCTGATGCCCACGAAGGGCTTCTTGCTTTCCCTAAGGGGCACATTCCCAGCCTGGCCAGGGGCCCTGCAGGGCAG---------------AGGGTCCCTCCAGCAGCTGCTGACCCACTAGTGACCCCTGGATCAGCTGATGCTTATAAGGCCTACAGCGCTGACATGACCACAACCATGGATCTCCAGGGAGAAGCCACCATGGATACCACAGCAACCGCAGACATTCAACAAACATCGATGCCAGGAAACAAGGCCCAGCGGCTCCAGATTGTACACAATGCTTGGCATTTCCAAGAACCC
>Gracilinanus_agilis_XM_044681034 PREDICTED: Gracilinanus agilis ameloblastin (AMBN), mRNA
CUUUUUAAAAUGAAGGACUUGCUGCUGAUGCUGUGCCUUCUGGGAACAAGUUUUGCAGUGCCA---UAUCCUCAACAAGCCGCAGCAACUGGCCUGGGGAGUUUAAGCCUCGAGACCAUGAGACAGCUGGGCAAUCUGAAUGGACUGAACCUACUUUCUCAGUUCUCUCGGUUUGGUUAUGGUAAACCAUUUACCUCUUUAUGGAUGCAUGGACUCCUUCCACCUCAUUCCUCCUUCCCAUGGAUGCAGCAAAGAGAACAUGAAACCCAACAGUAUGAAUACGCUUUGCCAGUCCACCCGCCUCCUCUACCGUCCCAGCAGACACUGCAGCCCCAAAAGUCAGGCCAGAAGUCUUUCCUCCAGUCCAGUCCAGCA---------CCUGACGCCGCCCAGCACGGGGUACCUCAGCCUCCGCUGAAUCAGGAACAAAGCCACGUGCCGCCAGAAGACAAAGGAGCGGCCCAGCAGCUGGGGCUGCCCUUGGGCAACGCAGGGAGGCCCGAGAUGUUUCCUAUGGGACGUUUGAUCUCUCAAGGACCAGAGCAAAAAACGGAGAAAGCCCCAGUUGACCCAAGAAUGUUUUACAUAUCUUAUGGAGCAAACCGAUUGAAUGCCCCAGCAAGAUUUGGCUUACUAAGCUCUGAAGAAAUGAUGGGAGGAAGAGGUACCCCUAUGGGUUAUGGAGCCAUGUUUCCAGGA---------AUGAGGUCUGGCUUUGGAGGGAUGCCCCCAAACCCAGCCAUGGGAGGAGACUUCACGCUUGAACAUGACCAACCAACCGGAGGCAACAAACCCCCUGGUCUAGCAGAGGGUGGUGCCCAAGACUCCCCUGGGCCUAAAGGCAAUGCAGGCAAUCUGGAGAAGCCAGCUUUCCUUCCAGAAGAAAUCCCUUGGGCUCAGGGAGGGAUCCUGUCUUUUCCUAAGGGGAGCAUUUCUAGCUUGGGUGGAGGCCCAGCUGGGCAGAUCAAGGGAUUCCUCAGAGGCACUUCACCAACCCUUGAACCAGGCAUUACUCCAGGACCAUCCGAUAUUACUGAAACCUUUGGCACUGAUAUAACUACCCCCCUGGGCAUGCUAGAGGAAGGGCCUUUGGAUAUUACUAUAGAACCAGAUACCCACCAUACAUCAGUACAAGGGAAUGAGUCCCAGCAGCCACAGAUUAUGCAAGAUGUUUGGCAUUUCCAAGAACCC
>Phascolarctos_cinereus_XM_020988269 PREDICTED: Phascolarctos cinereus ameloblastin (AMBN), mRNA
CUUUUUAAAAUGAAGGACUUGCUACUGAUUCUGUGCCUUUUGGGAACAAGUUUUGCAGUGCCA---UUUCCUCAGCAAGCUGCAGCAACCGGACUGGGGAGCUUAAGCCUUGAGACAAUGAGACAGCUGGGAAACCUGAAUGGACUGAACUUGCUUUCUCAGUUCUCUCGGUUUGGUUAUGGUAAACCAUUCACCUCUUUAUGGAUGCAUGGACUCCUUCCACCCCACUCCUCCUUCCCAUGGAUGCAGCAAAGGGAACACGAGACUCAACAGUAUGAAUAUGCCUUGCCAGUACACCCGCCUCCUCUACCAUCGCAG---------CAGCCCCAAAAGCCAGGACAGAAGAUUUUCCUCCAACCCAGCCCAGCA---------CCGGAUGCCACCCAGCAUGGGGCACCUCAGGCUCCACUGAACCCAGGACAAAACCAAGGGCAUCCAGAGGACAGAGCAGUGGGCCAGCAGCCUGGGGGGCCCUUGGGCAGGGCAGGGAGGCCCGAGAUGUUUCCAAUGGGACGUUUGAUCUCUGAAGGACCGACACAAAAAACAGAGAAAGCCCCAGUUUAUCCAAGAAUGUUUUACGUGCCAUAUAGAGCAAAUCAAUUGAAUGCCCCAGGAAGAUUUGGCAUGCUAAGCUCUGAAGAAAUGAUGGGAGGAAGAGGUGGCCCCAUGGGUUAUAAUGCCAUGUUUCCAGGA---------AUGAAGUCUGACUUCGGGGGGAUGCCCCCAAACCCAGCCAUGGGAGGAGACUUCACUCUUGAACAUGACCUACCGACCGGUGCCAGCAAACCCCCUAGCCCAGCAGAGGGUGAUGCUCAAGGCUCCCCUAUGCCUGAAACCAACCCAGAAAAUAUUGAGAAUCCAGCUUUCCUUCCAGAAGAAAUCCCUUGGGCUCAGGGAGGGAUCCUGUCCUUCCCUAAGGGAAGCAUUUCUAACUUGGGGGGAGUCCCAGCUGGGCAGAUUAAGAGACUCCUCAAAGGCACUUCACCAACCUCUGAACCAGGGAUGACCCUGGGACCAUCUGAUAUUACUGAGACCUUUGGCACUGACAUAACUACCCCCCUGGCCAUCCUAGACGAAGGUCCUUUGGACAUUACUGUGGAACCAGAUACCCACCACACAUCAGUGCAAGGGAACGAGGCCCACCAGCCACAGAUUAUGGAAGAUGUAUGGCAUUUCCAAGAACCC
>Sarcophilus_harrisii_XM_031942256 PREDICTED: Sarcophilus harrisii ameloblastin (AMBN), transcript variant X1, mRNA
---------AUGAAGGACUUGCUACUAAUGCUGUGCCUUUUGGGAACAUGUUUUGCAGUGCCA---UUUCCUCAGCAAGCCGCAGCAACUGGACUGGGGAGCUUAAGCCUUGAGACAAUGAGACAGUUGGGAAAUCUGAAUGGACUAAACCUGCUUUCUCAGUUCUCUAGAUUUGGCUUUGGUAAACAAUUUAACCCUUUGUGGAUGCAUGGACUCCUUCCACCUCACUCAUCUUUCCCAUGGAUGCAGCAAAGAGAACAUGAGACUCAACAGUAUGAAUAUGCCUUGCCGGUUCACCCACCUCCUCUACCCUCCCAG---------CAGCCCCAAAAGCCAGGACAGAAGCCUUUCCUCCAGUCCAGUCCACCA---------CCGGACACUGCCCAGCACGGGGCACAUCAGCCUCCACUGCAUCAAGGACAGAUCCACAUGCAUCCAGAGGACCGAGCAAUGGGCCAGCAGCCUGGGGGGCCUUUGGGCAGGGCAGGGAGACCCGAGAUGUUUCCAAUGGGACGUUUGAUCGCUGAAGGACCAACUCAAAAAACAGAGAAAGCCCCACUUUAUCCAAGAAUGGUUUACAUGCCCUAUGGAGCAAAUCAAUUGAAUGCCCCAGGAAGAUUUGGCAUGCUAAGCUCUGAAGAAAUGAUGGGAGGAAGAGGUUCCCCCAUGGGUUAUGGUGCCAUGUUUCCAGGA---------AUGAAAUCUGGCUUUGGGGAGAUGACACCAAACCCAGCCACGGGAGGAGACUUCACUCUUGAACAUGACUUACCAACUGGCAACAACAAAACCCCUGGUGCAGCGGAGGGUGGUGCCCAAGGCUCCCCCGUGGCUGAAGCCAACCCAGAAAAUCUUGACAAUCCAGAUUUCCUUCCAGAAGACUUCCCCUGGGUGCAGGGAGGGAUCCUGAAUUUCCCUAAAGGGAGAAUGUCUAAGCUGGGGAGAGGUCCAGCUGGGCAGAUUAAGAGACCCCUCAAAGGCACUCCACCAACCUCUGAACCUGGGAUGACUCUGGGUACAGCUGAUUUUACGGAUACCUUUGGCACUGAUGUAACUACUCCCCUGGCCAACCUGGAGGAAGGUCCUUUGGAUGUUACUGUGGAACCAGAUACCCACCACACAUCAGUACAAGGGACUGGGGUUCGCCAGUCACAGAUUAUGGAAGAUGUAUGGCAUUUCCAAGAACCC
>Dromiciops_gliroides_XM_043972359 PREDICTED: Dromiciops gliroides ameloblastin (AMBN), mRNA
---UUUAAAAUGAAGGACUUGCUACUGACGCUAUGCCUUUUGGGGACAAGCUUUGCAGUGCCA---UUUCCUCAGCAAGCUGCAGCAACUGGACUGGGGAGCUUAAGCCUUGAGACAAUGAGACAGUUGGGGAAUCUGAAUGGACUGGACCUGCUUUCUCAGUUCUCUAGGUUUGGUUAUGGGAAACCAUUUACCUCUUUAUGGAUGCAUGGACUCCUUCCACCCCACUCCUCCUUCCCAUGGAUGCAGCAAAGGGAACAUGAGACACAACAGUAUGAAUACGCCUUGCCGGUCCAUCCGCCUCCUCUACCAUCUCAG---------CAGCCCCAAAAGCCAGGCCAGAAGCCAUUUCUCCAGCCCAGCCCAGCA---------CCGGAUGCCACCCAGCACGGGGCACCUCAGCCUCCGCUGAAUCAGGGACAGAUCCACGUGCACCCAGAGGACAGAGCAGUGGGCCAGCAGCCCGGGGGGCCCUUGGGCAGGGCAGGGAGGCCCGAGAUAUUUCCAAUGGGACGUUUGGUCUCUGAAGGACCAGCACAAAAAACAGAGAAAGCCCCACUUUACCCAAGAAUGUUUUACGUGCCCUAUGGAGCAAACCAAUUGAAUGCCCCAGGAAGAUUCGGCAUACUAAGCUCUGAGGAAAUGAUGGGAGGAAGAGGUUCCCCCAUGGGGUAUGGUGCCAUGUUUCCAGGA---------AUGAAGACUGGCUUUGGGGGGAUGCCCCCAAACCCAGCCAUGGGAGGAGACUUUACUCUUGAACAUGACCUACCGACUGGUGGCAACAAAGCCCCUGGCCCAUCAGAGGGUGGUGCCCAAGGCUCCCCUGUGCCUGAAGCCAAUCCAGAAAAUGUUGAGAAUCCAGCUUUCCUUCCAGAAGAAAUCCCGUGGGCCCAAGGAGGGAUCCUGUCUUUCCCUAAGGGGAGCAUUUCCAACUUGGGGGGAGGCCCAGCUGGGCAGAUCAAGGGACCCCUCAAAGGCACUCCACCAACUUCUGAACCAGGGAUGACUCUGGGAACAGCUGACAUUACCGAGACCUUUGGCACUGAUGUAACUACUCCCCUGGCCAUCCUAGAUGAAGGUCCUUUGGACAUUACCGUGGAACCAGAUACCCACCACACAUCAGUGCAAGGGAACGAGGCCCACCAGUCACAGAUUACGGAAGAUGUAUGGCAUUUCCAAGAACCC
>Erinaceus_europaeus_XM_060188455 PREDICTED: Erinaceus europaeus ameloblastin (AMBN), mRNA
CUUUUCAAAAUGAAAGACCUGAUAUUGAUCCUGUACCUCCUGGAAAUGUGUUCCGCAGUACCGGUGUUUCCUAAGCAGCCUGGGAUGCCAGGCAUGGCCAGUCUGAGCCUUGAG------------------------------------------------UAUUCAAGAUUUGGUUUUGGGAAAUCAUUUAAUUCACUGUGGAUGAAUGGCCUUCUCCCACCGAAUCCUUCUUUCCCAUGGAUGAGACCAAGAGAGCAUGAAACUCAACAGUAUGAAUAUUCUUUGCCUGUGCAUCCCCCACCUCUCCCAUCGCAGCCAUCCCUGCAGUCUCACCAGCCAGGACAGAAACCUUUCCACCUGCCCACUGUUGAAACCGCCAUCCAGAAUACAAUCCAGAAAGGAGGGCCUCAGCUUCCGGUUUACCAGGGACAUCCACCCUUGCAGCAAGCAGAGGGACCAAUGAUUCAACAGCAGGUGGCACCAUCAGAUACACCACCGAAG------CUGUUUCCAAUAGCCCGUUUGAUAGCUCGGGGACCA---CCACAAAAUAAGCCAUCUUCUCUCUUUCCCGGAAUGUUUUAUAUGUCCUAUGGAGCAAAUCAAUUGAAUGCUCCUGGCAGACUUGGCAUCAUGAGCUCAGAAGAAAUGCCGGGAGGCAGAGAAGGCCCCACGGCCUACGGAGCCAUGUUUCCUGGAUUUAGAGGAAUGAGACCCAACUUUGGAAGGAUGCACCAGAAUUCACCCAAGGGUGGGGACUUCACUGUGGAAUUUGACACCCCU---GCUGUAACCAAAGGUCAGGAGAAGGGAGAAGGAGGC---------UCCCGCCUGCCUGAGAGAAACCGGCUCAGUCCUGAAAACCCAGCUCUCUUUCAAGAGGCAGCA------------GGAGGGUUUCUUGCUUCCCCCAAGGACAAUAUUCCCAGCCUGGCCAUGGGUCCUGCAGGACUGAUUAGAGAACCAUCCAAGAUUACCCCAGAAGCCGCUGACCCUCUGAUGACCCCUGGAUUAGCUGAUGUCUAUGAAACCUAUGGUGCUGAUAUGACCACACCCCUGAACCUCCAAGGGGAAUCAACCACAGAUAGCACAACAACCAUGGACAUUCAGGAAACAUCAACGCCUGGAAACAAGGAAGAGCAGCCCCAGGUCAUGCAUGAUGCUUGGCGCUUCCAGGAGCCC
>Elephantulus_edwardii_XM_006896844 PREDICTED: Elephantulus edwardii ameloblastin (enamel matrix protein) (AMBN), mRNA
CUUUUCAAAAUGAAGGAUCCAAUCCUGUUCAUGUGUCUUUUAGGAGUGAGUGUUGCGGUGCCGGUGUUUCCUCAACAACCUGGGACCCCAGGCAUGGCUAGUCUGAGCCUUGAGACAAUGAGACAGUUGGGACGUUUGCAGGGAUUAAACAUACUUCCUCAGUUUUCUAGAUUUGGCUUCGGGAAAUCUUUCAACCCUCUGUGGCUGCAUGGUCUCCUCCCACCACAUUCCUCUUUCCCAUGGCUACGACCAAGAGACCACGAAACUCAACAGUAUGAAUAUUCUUUGCCUGUUCAUCCACCACCUCUCCCAUCACAGCAGUCCCUGCAGCCCCAACAGCCUGGGCAGAAACCU---------CCCACUGCUGCAACAGUCCUCCAGGGCACCGCCCCAAAGAUCGGGCCACAGCCUCCGAUUCACCAGGGACUGCCACCUUUGCAGCAAUCUGAUUUACCAAUGGUUCAGCAGCAGGUGGCACCAUCAGAAAAGCCACUAAAGGCUGAGAUGCUCCAAAUUGCCCGUUUGAUAUCUCAAGGACCAGUGACACAAACUAAACAGUCUCCACUUUAUCCAGGAAUGUUUUACAUGCCCUAUGGAGCAAAUCAAUUGAAUGCUCCAGGCAGACUUGGCAUCAUGAGCUCAGAAGAAAUGGUGGGAGGCAGAGGUGGCCCCAUGGCCUAUGGAGCAAUAUUUCCAGGAUUUGGACGCUUAAGGCCGGGCUUCGGGGGAAUGGCCCCCAAUCAAGGCAAGGGCGGUGACUUUACACUGGAAUUCGACACCCCA---GGCGCAACCAAAGGCCCUGAGAAGGGAGAAGGAGGCACACAAGAACCCCACAGGCCAGCCGGCAACCCAGCCAACCUGGAGAACCCAACUCUCCUUACAGAGUUUGCACAUGGUGGCCACGCAGGGCUUCUUGCUCCUCCUAAAGGCAACAUUUUCGGUGUAGCUAAGGGCCCUGCAGGGCAUAGCUGGGGAAGCCUCAGGGUCACUCCA------GCUGACCCACUGGCGACUCCUGGUUUAGCUGAUCUUUAUGAGACCUAUGGUCCUGAUGCAACCACACCCCCAGGUUUCCAGGAUGAAACCACCACAGAUUCCACAGUGACCCCAGACACUGCACAAACAUCUAUGCCAGUAAACAAGGGCCAACAGCCCCAGAUUAUGCACAAUGCGUGGCAUUUCCAAGAGCCC
>Marmota_marmota_marmota_XM_048785745 PREDICTED: Marmota marmota marmota ameloblastin (Ambn), mRNA
---UUCAAAAUGAAAGACUUGAUACUGAUCCUGUGCCUCCUGGAAAUGAGUUUUGCAGUGCCGAUGUUUCCUCAGCAACCUGGGGCACCUGGCAUGGCUAGCUUGAGCCUUGAGACAAUGAGGCAGUUGGGAAGUCUCCAGGGAUUGAAUGCACUUUCUCAGUUUUCUAGAUUUGGCUUUGGGAAAUCACUUAACUCUUUGUGGUUGCAUGGUCUCCUUCCACCACAUUCCUCUCUCCCGUGGCUAAGACCAACAGAACAUGAAACUCAACAGUAUGAAUAUUCUUUGCCUGUGCAUCCCCCACCUCUCCCAUCACAGCCAUCCCUGCAGCCUCAACAGUCAGGACUGAAACCUUUCCUCCAGCCCACUGCUGCAACCGAUAUCCAGGCAACAGCCCAAAAGGGUGGUCCUCAACCUCCAAUGCAUCCAAGGCAGCUGCCCUUGCAGGAUGGAGAACCGCCAGCAACUGAGCAACAGGUGGCACCAACAGAGAAACCACCAACAUCUAAGUUGUUCCAUAUAGCCCGUUUGAUAUCUCGGGGACCACUGCCACAAAACAAACCAUCUGCACUUUAUCCAGGAAUGUUUUACACGUCUUAUGGAGCAAAUCAACUGAAUGCUCCUACCAGACUUGGUAUCAUGAGUUCAGAAGAAAUGGACGGAGGAAGAGGAGGCCCCAUGGGCUAUGGAGCCAUGUUCCCAGGAUUUGGAGGCCUGAGGCACAGCCUUAGGAGAAUGUCUCCCAAUCCAGCCAUGGGUGGAGAUUUUACUCUGGAAUUUGACUCCCCA---GCGGGAACAAAAGGUCCUGAGAAGGGAGAAGGAGAGGCACAAGCCUCCCCCGUGCAGGAGGCCAACCCAGCCAAUCCAAAAAACCCAGCGCUCCUUUCACAGAUAGCACCUGGUACUCAUGCAGGACUCCUUGCUUUCCCUAACGACAACAUUCCCAACCUGGCAAGGGGCCCUGCAGGGCAGAGAAAGGGACCCCUUGGGGUCACUCCAUCAGCUGCUGACCCACUGAUGACCCCUGAAUUAGCUGAGGUUUAUGAAACCUAUGGUGCUGAUGUUACCACACCCCUGGAU---ACAGGAGAAGCAACCAUGGAUACCACAAUGACCCCAGACACUCAGCAAACAUCAAUGCCAGGAAACAAAGUCCACCAACCCCAGAUGGUACAUGAUGCAUGGCGUUUCCACGAGCCC
>Lepus_europaeus_XM_062199224 PREDICTED: Lepus europaeus ameloblastin (AMBN), mRNA
CUUUUCAAAAUGAAGGACCUGAUCUUGCUCCUGUGCCUCCUGGAGACGAGUUUUGCAGUGCCGGCAUUUCCUCAACAACCUGGGACACCGGGCAUGGCUAGUCUGAGCCUUGAGACAAUGAGACAGUUGGGAAGUUUGCAGGGAUUAAAUGCACUUUCUCAGUAUUCUAAAUAUGGCUUCGGAAAAUCACUUAAUUCCCUGUGGCUGCAAGGUCUCCUACCACCACCUUCCUCUUUCCCAUGGAUGAGGCCAAGGGAACAUGAAACUCAACAGUAUGAAUAUUCUUUGCCUGUGCAUCCCCCACCUCUCCCAUCACAGCCAUCCCUGCAGCCUCAACAGCCAGGACUGAAACCCUUCCUCCAGCCAACUGCUGCACCUGCCAUCCAGGGCACAGCCCAGAAGGGAGGGCCUCAGCUUCGGAUUCACCCUGCACAGCUGCCCUUGAAGGAUGGAGAAAUGCCAGAGAUUCAAGAGCAGGUGGCGCCAUCAGAGAAGCCCCCAAAGCCUGAGGUGUUCCAAAUAGCCCGUUUGAUACCUCGGGGACCCCUGCCUCAAAAUAGACAUGCUGCACUUUAUCCAGGUAUGUUUUACAUGUCCUAUGGAGCGAAUCAACUGAAUGCCCCUGCCAGACUUGGCAUCCUGAGUUCAGAAGAAAUGCCCGGAGAAAGAGGAGGACCCAUGGCCUACGGAGCCAUGUUCCCAAGAUUUGGAGGCAUCAGGCACAACCUUGGAGGAAUGCCCCACAACCCAGCCAUGGGUGGGGACUUUACUCUGGAGUUUGACUCCCCAGUGGCCGCAACUAAAGGCCCCGAGAAAGGAGAAGGAGCUGCGGAAGACGCCCCCAUGCCGGAAGCCAACCCAUCCAAUCCAGAAAACCCAGCUCUCCUUCAAGAGGUAGCACAUGGCGACCACGCAGGGCUCCUUGCUUUCCCUAAGGACAACAUUCCCGGCAUGGCAAGGGGCCCAGCAGGGAAGAAAAUGGGAGUCCCCAGGGUCACCCCUUCAGAUGCUGACCCACUGGCGACCCCUGAAUUAGCUGGGGUUUAUGAUAUCUAUGGUCCGGAUGUGACCACACCCCUGGGUACCCAGGAAGAAACAACCACGGAUACCACCAUGACCCCAGACACUCAGGAAACAUCCAUACCGGGAAACAAAGAUCAGCACCCCCAGAUGAUGCACAAUGCGUGGCGUUUCCAAGAGCCC
>Pipistrellus_kuhlii_XM_045580699 PREDICTED: Pipistrellus kuhlii ameloblastin (AMBN), mRNA
---------AUGAAGAACCUGAUACUGGUCUUGUGCCUCCUGGAAACGAGUUCUGCAGUGCCGGUGUUUCCUCGGCAGCCGGGGACCCCGGGCGUGGCCAGUUUGAGCCUGGAGACAAUGAGACAAUUGGGCACCUUGCAGGGACUAAAUAUGCUUUCUCAGUACUCAAGAUUUGGCUUUGGGAAAUCACUUAAUUCUUUGUGGAUGCACGGUCUCCUUCCACCACAUUCCUCCUUCCCAUGGCUGAGACCAAGGGAACAUGGAACUCAACAGUAUGAAUAUUCUUUGCCUGUGCAUCCCCCACCUCUCCCAUCGCAGCCAUCCCUGCAGCCUCAGCAGCCGGGACAGAAACCUUUCCACCAGCCCAGCGUGAUCACCACCAUCCAGGACACAAUCCAGAAGGGAGGACCUCAGCCUCCGGUUUACCAUGGACAGCCACCCUUGCAGCAGGCAGAGGGGCCAAUGAUUCAACAGCAGGUGGCACCAUCAGAGAAGCCACCAAAAACUGAGAUAUUCUCAAUAGCCCGUUUGAUAUCUCAGGGACCGCUGGCCCAAAAUAAACCAUCUUCGCUUUAUCCAGGAAUGUUUUACAUGUCCUAUGGAGCAAAUCAAUUGAAUGCUCCUACCACACUUGGCAUCAUGAGCUCAGAAGAAAUGGCGGGAGGCAGAGGAGGCCCCAUGGCCUAUGGAGCCAUUUUCCCAGGAUUUGGAGGCAUGAGGCCAAGCCUUGGAGGGAUGUCUCCCAAUCUAGGCAAGGGUGGGGACUUUACUAUGGAAUUUGACUCCCCAGUCGCUGCAACCAAAGGCCCAGAGAAGGGAGAAGGACCUGUGCAAGGCUCCCCCUUGCCGGAGGCCAACCUAGCCAAUCCAGAAAACCCAGCUCUCCUCCCAGAGGUAGCACCUGGUGCCCUUGGAGGGCUUCUUGCUCUCCCAAAGGACAAUCUUCCCAACCUGGUCAGGGGCCCUGCAGGGCACAGCAAGGGAUCUCCCAGGGUUACCCCAGCAGCCGCUGACCCACUGAUGACCCCUGGAUUAGCGGAUAUUUAUGAGCCCUACGCUGCUGAUACGACCACACCCUUGGGA---------GAAACGACCUUGGAUACCACAGUGACCCCAGACACAGAGCAAACAUCGAUGCCAGGAAACAAUGUCCAGCAGCCCCAUAUUAUGCACAACGGGUGGCAUUUCCAAGAGCCC
>Ceratotherium_simum_simum_XM_004419143 PREDICTED: Ceratotherium simum simum ameloblastin (LOC101387757), mRNA
CUUUUCAAAAUGAAGGACCUGGUACUGAUCCUGUGCCUCCUGGAAAUGAGUUCUGCAGUGCCGGUGUUUCCUCAGCAACCUGGGACACCAGGCAUGGCUAGUUUGAGCCUUGAGACAAUGAGACAGUUGGGAAGUUUGCAGGGAUUAAAUAUGCUCUCUCAGUAUUCAAGAUUUGGCUUUGGGAAAUCAUUUAAUUCUUUGUGGCUGCAUGGUCUCCUCCCACCACAUUCCUCUUUUCCAUGGAUGAGACCAAGAGAACAUGAAACUCAACAGUAUGAAUAUUCUUUGCCUGUGCAUCCCCCACCUCUCCCAUCGCAGCCAUCCCUGCAGCCUCAACAGCCAGGACAGAAACCUUUCCUCCAGCCCACCAUUGUAACC------CAGAACACUGGCCAGAAGGGAGGACCUCAGCCUCCGGUUUACCAGGGACGGCCGCCCUUGCAGCAAUCAGAGGGGCCAAUGGUUGAACAGCAGGUGGCACCAUCAGAAAAGCCAACAGAGGCCGAGAUGUUCCCAAUAGCCCGUUUGAUGACUCAGGGACCGAUGCCACAAAAUAAACAAUCUUCACUUUAUCCAGGAUUGUUUUACAUGUCCUAUGGAGCAAAUCAAUUGAAUGCUCCUGGGAGACUUGGCAUCAUGAGCUCAGAAGAAAUGGCGGGAGGCAGAGGAGGCCCCAUGGCCUACGGAGCCAUGUUCCCAGGAUUUGGAGGCAUGAGGCCCAGCCUUGGAGGGAUGCCCCCCAAUCCAGGCAUGGGCGGGGACUUUACUCUGGAAUUUGACUCGCCAACCGCUGCAACCAAAGGCCCUGAGAAAGGAGAAGGAGGUCCACAAGGCUCCCCCAUGACGGAGGCGGACCCAGCCAACCCGGAAAACCCAGCCCUCCUUUCCGAGAUCGCGUCUGGUCCCCUCGGAGGCCUUCUUGCUCUCCCUCAAGGCAGUGUUCCCCGCCUGGCAAGGGGCCCUGCAGGGCACAGCAGGGGACCCCCCAGGGUCACCCCAGCAGCCGCAGACCCACUAAUGACCCCUGGAUUAGCUGAUGCUUAUGAGACCUACGCUGCUGAUAUGACCACACCCCUGGGUCUCGAGGAAGAAUCGACCACGGAUACCACGGUGACCUCAGAGAGUCCGCAAACGUCGAUGCCAGGAAACAAGGCCGAGCAGCCCCAGCUUGUGCGUGAUGCGUGGCGUUUCCCAGAGCCC
>Bos_mutus_XM_014478622 PREDICTED: Bos mutus ameloblastin (enamel matrix protein) (AMBN), transcript variant X1, mRNA
CUUUUCAAAAUGAAGGACAUGAUACUGAUCCUGUGCCUCCUGAAAAUGAGUUCUGCAGUGCCGGCGUUUCCUCAGCAACCUGGGAUACCAGGCAUGGCUAGUUUGAGCCUUGAGACAAUGAGACAGUUGGGAAGCCUGCAGGGAUUAAACCUGCUUUCUCAGUAUUCAAGAUUUGGCUUUGGGAAAUCAUUUAAUUCUUUGUGGAUGAAUGGUCUUCUCCCACCACAUUCCUCCUUCCCAUGGAUGAGACCAAGGGAACAUGAAACUCAACAGUAUGAAUAUUCUUUGCCUGUGCAUCCCCCACCUCUCCCAUCGCAGCCAUCCCUGCAGCCUCAACAGCCAGGACAGAAACCUUUCCUCCAGCCCACCGUUGUCACCUCCAUGCAGAACGCAGUCCAGAAGGGCGUACCUCAGCCUCCGAUUUACCAGGGACAUCCGCCCUUGCAGCAAGCAGAGGGGCCGAUGGUUGAACAGCAGGUGGCGCCAUCAGAAAAGCCACCAACGACCGAGAUGUUUCCAAUAGCCCAUUUGAUAUCUCGGGGACCAAUGCCACAAAAUAAACCAUCUCAGCUUUACCCAGGAAUAUUUUACGUGACCUAUGGAGCAAAUCAACUGAACGCUCCUGCCAGACUUGGCAUCAUGAGCUCAGAAGAAAUGGGGGGAGGAAGAGGAGACCCCCUGGCCUAUGGAGCCAUAUUCCCAGGAUUUGGAGGCAUGAGGCCCAGGCUUGGAGGGAUGCCCCACAACCCAGACAUGGGUGGGGACUUUACUCUGGAAUUUGACUCCCCAGUCGCUGCAACCAAAGGCCCGGAGAAGGGAGAAGGAGGUGCACAAGACUCCCCUGUGCCAGAGGCCCACCUAGCCGAUCCGGAAAGCCCAGCUCUCCUUUCAGAGCUAGCACCUGGUGCCCUAGAAGGGCUUCUUGCUAAUCCUGAGGGCAAUAUUCCCAACCUGGCAAGGGGCCCUGCAGGGCGCAGCAGGGGAUUCCUUAGGGUCACCCCAGCAGCUGCCGACCCACUGAUGACCCCUGGAUUAGCUGAGGUUUAUGAGACCUACGGUGCUGAUGAGACCACAACUCUGGGUCUCCAGGAAGAAACGACUGUGGACUCCACAGCGACCCCUGACACUCAGCACACAUUGAUGCCAAGAAACAAGGCCCAGCAGCCCCAAAUCAAGCAUGAUGCGUGGCAUUUCCAAGAGCCC
>Mustela_erminea_XM_032334509 PREDICTED: Mustela erminea ameloblastin (AMBN), mRNA
---------AUGAAGGACCUGAUACUGAUCUUAUGCGUCCUGGAAAUGAGUUCGGCUGUGCCGGUGUUUCCUCAGCAACCUGGGACACCAGGCAUGGCUAGUUUGAGCCUGGAGACAAUGAGACAGCUGGGAAGUUUGCAGGGACUAAACAUGCUUUCUCAGUAUUCAAGAUUUGGUUUUGGAAAAUCAUUUAAUUCUUUGUGGAUGCAUGGUCUCCUCCCGCCACAUUCUUCCUUCCCAUGGAUGAGACCGAGGGAGCAUGAAACUCAGCAGUAUGAAUAUUCUUUGCCUGUGCAUCCCCCACCUCUCCCAUCGCAGCCAUCCCUGCAGCCUCCGCAGCCAGGACAGAAACCCUUCCUCCAGUCCGCUCUGGUGACUGACGUCCAGGACACCGCCCAGAAGGGAGGACCUCAGCCUCCGGCUUACCAGGGACAACCGCCCUUGCAGCAGGCAGAAGGGCCGAUGCUCGAACAGCAGGUGGCGCCCACAGACAAGCCACCAAAGGCCGAGGUGUUCCAAAUAGCCCGUUUGAUAUCUCGGGGACCAAUGCCACAAAAUAAACCAUCGUCACUUUAUCCGGGAAUAUUUUACAUGUCCUAUGGAGCAAAUCAACUGAACGCUCCUGCCAGACUUGGCAUCAUGAGUUCAGAAGAAAUGGCGGGAGGCCGAGGAAGCCCCAUGGCCUAUGGAGCCAUCUUCCCAGGAUUUGGAGGCAUGAGGCCUCACCUUGGAGGGAUGCCCCACAAUCCAGCUAUGGGUGGAGACUUUACUCUGGAAUUUGACUCCCCGGUCGCCGGAACCAAAGGCCCUGAGAAGGGAGAAGGCGGUGCCCAAGGCUCCCCUUUGACGGAGCUCGACCCAGCCAAUCCAGAAAGCCCAGCUCUCCUGCCAGAGGGAGCACCUGGAGCCCUGGGAGGGCUUCUUGCUCAUCCAAAGGGCAACGACCCCAACAUGGCAAGAGGCCCAGCUGGGCAGAGUGGGGGACCCCUCAGGGUCACCCCAGCAGACGCUGACCCACUGAUGACCCCUGGAUUAGCUGAUAUUUAUGAGAACUACGGUGCUGAUGUGACCACACCUCUG---------GAAGAAACGCCCACAGAUACCACAGCCAGCCCGGACACUCAGCAAACGUUGAUGCCAGAAAACAACGCACAGCAGCCUCAGGUUAUGCACGAUGUGUGGCGUUUCCAAGAGCCC
>Chrysochloris_asiatica_XM_006873792 PREDICTED: Chrysochloris asiatica ameloblastin (enamel matrix protein) (AMBN), mRNA
CUUUUCAAAAUGAAGGACCUGAUAUUGAUCAUGUGCCUCUUAGCAGUGGGUUUUGCUGUGCCGAUGUUUCCUCAGCAACCUGGAACCCCCGGCAUGGCCAGUUUGAGCCUUGAGACAAUGAGACAGUUGGGAAGUUUGCAGGGAUUAAACAUGCUUCCUCAGUAUUCUAGAUUUGGCUUUGGGAAAUCUUUUAAUUCUCUUUGGAUGCAUGGUCUCCUCCCACCACAUUCCUCUUUCCCAUGGAUGCGACCAAGGGAACAUGAAACUCAACAGUAUGAGUAUUCUUUGCCUGUUCAUCCCCCACCUCUACCAUCACAGCAGUCCUUGCAGCCUCAACAACCUGGACAGAAACCUUUCGCUCAGCCCACACCUGCAACUGCCAUCCAAGGCACAAUCCAGAACGGAGGGCCACAACCUCCAAUUCACCAGGGACAGCCUCCCUUGCAGCAAUCUGAGGGACCAGUGGUUCAACAACAGGUAGCCCCAUCAGAAAUGCCACCAAAACCUGAGAUUUUCCAAAUUGCCCGUUUGAUAUCUCAAGGACCAGUGCCACAAAAUAAGCAAUCUCCACUUUAUCCAGGAAUGUUUUACAUGCCCUAUGGAGCAAAUCAAUUGAAUGCACCUGCCAGAUUGGGCAUCAUGAGCUCAGAAGAAAUGGCCGGAGGCAGAGGAGGCCCUAUGGCCUUUGGAUCUAUGUUCCCAGGAUUUGAAGGCAUGAGACCUGGCUUUGGAGGAAUGCCCCCCAAUCAAGGCAAGGGUGGUGACUUUACCCUGGAAUUCGACUCCCCAGUCGCUGCAACCAAAGGUCCUGAGAAAGGAGAAGGAGGUGCGCAAGGCUCCCCCUUGCCAGAAACCAAUUUAGCCAAUCCAGAAAACCCAGCUCUUCUUCUAGAGGUAUCACCUGGUGCCCAUGGAGGGCUUCUUGCAUUUCCUAAAGGCAACAUUCCCAGCCUGGCAAGGGGCCCUGCAGGGCAGAGCAGGGGACACUUUGGGGUCACUCCAGCAGCUGCUGACCCACUGGUGACCCCCGGAUUAGCUGAUGCUUAUGAGACCUAUGGUGCUGAUGUGACUACACCCCUGGGUCUGCAGGGAGAAACGACCAUGGAUACCACAAUGACCCCAGACACUCAGCAAACAUCGAUGCAGGGAAACAAGGCCCAGCAACCCCAGAUUAUGCACAAUGCUUGGCCUUUCCAAGAGCCC
>Trichechus_manatus_latirostris_XM_004383356 PREDICTED: Trichechus manatus latirostris ameloblastin (AMBN), mRNA
CUUUUCAAAAUGAAGAACCUGAUACUGAUCUCAUGCCUCUUAGGAGUGAGUUUUGCAGUGCCGAUGUUUCCUCAGCAACCUGGGACCCCGGGCAUGGCUAGUUUGAGCCUUGAGACAAUGAGACAGUUGGGAAGUCUGCAGGGAUUAAACAUGCUUUCUCAGUAUUCUAGAUUUGGCUUUGGGAAAUCUUUUAAUUCUAUGUGGCUGCAUGGUCUCCUCCCACCACAUUCCCCUUUCCCAUGGAUGCGACCAAGGGAACAUGAAACUCAACAGUAUGAAUAUUCUUUGCCUGUUCAUCCCCCACCUCUACCAUCACAGCAGUCCCUGCAACCUCAACAACCCAGGCAGAAACUUUUCCCCCACCCCACUGCUCCAACCGCCAUCCAGGGUACAGCCCAGAAGAGCCUCCUGCAGCCUGCAAUUUACCAGGGACAGCCGCCCUUGCAGCAAAAUGAGUCUCCAAUGAUUCUGCAGCAGGUGGCACCAUCAGAUAAGCCACCAAAGCCUGAGAUAUUCCAAAUUGCCCGUUUGAUAUCUCGAGGACCAGUGCCACAAAAUAAACAAUCUCCACUUUAUCCAGAAAUGUUUUACAUGUCCUAUGGAGCAAAUCAAUUGAAUGCCCCUGCCAGACUUGGCUUCAUGAGCUCAGAAGAAAUGGCGGGAGGCAGAGAAGGCCCCACGGCCUAUGGAGCUGUAUUCCCAGGAUUUGGAGGCAUGAGGUCUGGCUUUGGAGGAAUGCCCCACAAUCAAGCCAUGGGUGGUGACUUUACUCUGGAAUUAGACUCCCCGGUCGCUGCAACCAAAGGCCCCGAGAAGGGAGAAGGAGGUGCACAAGGCUCCCCCAUGCCAGAGGCCAACCCAGCCAAUCCAGAAAACCCAGCUCUCCUUACAGAUGUAGCUGCUGGCACCCACGGAGGGCUUCUUGCUUUCCCUAAGGGCAACAUUCCCAGCUUGGCAAGGGGCCCUGCAGGGCAGAGCAGAGGACCCCCCAGGGUCACUCCCGCAACCGCUGACCCACUGGUGACCCCCGGAUUAGCUGAGAUUUACGGAACCUACAGUGCUGACAUGACCACACCCCUAGGUCUCCAGGAAGAAGCCACUACUGAUACCACAGCGACCCCAGACACUCAGCAAACAUCAAUGCCAGGAAACAAGGCCCAGCAGCCCCAGGUUAUGCAUGAUGCGUGGCAUUUCCAAGAGCCC
>Elephas_maximus_indicus_XM_049885285 PREDICTED: Elephas maximus indicus ameloblastin (AMBN), mRNA
CUUUUCAAAAUGAAGGACCUGAUACUGAUCAUGUGCCUCUUAGGAGUGAGUUUUGCAGUUCCGGUGUUUCCUCAGCAACCUGGGACCCCAGGCAUGGCUAGUUUGAGCCUUGAGACAAUGAGACAGUUGGGAAGUUUGCAGGGAUUAAACACACUUUCUCAGUAUUCUAGAUUUGGCUUUGGGAAAUCUCUUAAUUCUCUGUGGGUGCAUGGUCUCCUUCCACCACAUUCUGCUUUCCCAUGGAUGCGACCAAGGGAACAUGAAACUCAACAGUAUGAAUAUUCUUUGCCUGUUCAUCCCCCACCUCUACCAUCACAGCAGUCCCUGCAACCUCAACAGCCUGGGCAGAAACUUUUCCCCCAGCCCACUGUGCCAACUGCCAUCCAGAACACAGCCCAGAAGAGCCUGCUACAGCCUGCAUUUCACCAGGGACAGCUGCCCUUGCAACAAAAUGAGUCUCCAAUGAUUCAGCAGCAGGUGGCACCAUCAGAUAAGCCACCAAAGCCUGAGAUGUUCCACAUUGCCCGUUUGAUAUCUCAAGGACCAGUGCCACAAGAUAAACAAUCUCCACUUUAUCCAGGAAUGUUUUACAUGUCUUAUGGAGCAAAUCAAUUGAACGCCCCUGCCAGACUUGGCAUCAUGAGCUCAGAAGAAAUGGCGGGGGGCAGAGGAGGCCCCAUGGCCUAUGGAGCUGUGUUCCCAGGAUUUGGAGGCCUAAGGUCCAGCUUUGGGCGAAUGCCCACUAAUCAAGCCAUGGGUGGUGACUUUACUCUGGAAUUUGACUCCCCAGUCACUGCAACCAAAGGCCCUGAGAAGGGAGAAGGAGGUGCACAAGGCUCCCCCAUGCCAGAGACCAACCCAGCCAAUCCAGAAAACCCAGCUCUCCUUACAGAUGUAGCUACUGGUGCCCACGGAGGGCUUCUUGCUUUCCCUAAGGGCAACAUUGCCAGCUUGGCACGGGGCCCUGCAGGGCAGAGCAGGGGACUCCCCAAGGUCACGCCAGCAGCCAAUGACCCACUGGUGACCCCUGGAUUAACUGAUGCUUAUGGGACCUAUACCGCUGACAUGACCACGCCCCUGGGUCUCCAGGAAGAAGCCACCACUGAUACCACAGCAACCCCAGACACAAUGCAAACGUCAAUGCCAGGAAACAAGGCCCAGCAGCCCCAGAUUAUGCAUGAUGCGUGGCAUUUCCAAGAGCCC
>Homo_sapiens_NM_016519 Homo sapiens ameloblastin (AMBN), mRNA
CUUUUCAAAAUGAAGGACCUGAUACUGAUCCUAUGCCUCCUGGAAAUGAGUUUUGCAGUGCCGUUCUUUCCUCAGCAAUCUGGAACACCGGGUAUGGCUAGUUUGAGCCUUGAGACAAUGAGACAGUUGGGAAGUCUGCAGAGAUUAAACACACUUUCUCAGUAUUCUAGAUACGGCUUUGGAAAAUCAUUUAAUUCUUUGUGGAUGCACGGUCUCCUCCCACCACAUUCCUCUCUUCCAUGGAUGAGGCCAAGAGAACAUGAAACUCAACAGUAUGAAUAUUCUUUGCCUGUGCAUCCCCCACCUCUCCCAUCACAGCCAUCCUUGAAGCCUCAACAGCCAGGACUGAAACCUUUUCUCCAGUCUGCUGCUGCAACCACCAACCAGGCCACAGCACUGAAAGAAGCACUUCAGCCUCCAAUUCACCUGGGACAUCUGCCCUUGCAGGAAGGAGAACUGCCUCUGGUUCAGCAGCAGGUGGCACCAUCAGAUAAGCCACCAAAGCCUGAGAUUUUCCAAAUAGCCCGUUUGAUUUCUCACGGACCAAUGCCACAAAAUAAACAAUCUCCACUUUAUCCAGGAAUGUUGUACGUGCCUUUUGGAGCAAAUCAAUUGAAUGCCCCUGCCAGACUUGGCAUCAUGAGUUCAGAAGAAGUGGCAGGCGGGAGAGAAGACCCAAUGGCCUAUGGAGCCAUGUUUCCAGGAUUUGGAGGCAUGAGGCCCGGCUUUGAGGGAAUGCCCCACAACCCAGCUAUGGGCGGUGACUUCACUCUGGAAUUUGACUCCCCAGUGGCUGCCACCAAAGGCCCUGAGAACGAAGAAGGAGGUGCACAAGGCUCCCCUAUGCCGGAGGCCAACCCAGACAAUCUAGAAAACCCAGCUUUCCUUACAGAGCUAGAACCUGCUCCCCACGCAGGGCUCCUUGCUCUCCCUAAGGAUGACAUUCCCGGCCUGCCAAGGAGCCCUUCAGGGAAGAUGAAGGGACUCCCCAGCGUCACCCCAGCAGCUGCUGACCCACUGAUGACCCCUGAAUUAGCUGAUGUUUAUAGGACCUACGAUGCUGACAUGACCACAUCCGUGGAUUUCCAGGAAGAAGCAACCAUGGAUACCACGAUGGCCCCAAACUCUCUGCAAACAUCCAUGCCAGGAAACAAAGCCCAGGAGCCCGAGAUGAUGCAUGACGCAUGGCAUUUCCAAGAGCCC
>Galeopterus_variegatus_XM_008586431 PREDICTED: Galeopterus variegatus ameloblastin (enamel matrix protein) (AMBN), mRNA
CCUUCCAAAAUGAAGGACCUGAUACUGAUCCUGUGCCUCCUAGAAAUGAGUUCUGCAGUGCCGAUGUUUCCUCAGCAACCUGGGACACUGGGAAUGGCUAGUUUGAGCCUCGAGACAAUGAGACAGUUGGGAAGUUUGCAGAGGUUAAAUGCACUUUCUCAGUAUUCUAGAUAUGGCUUUGGGAAAUCAUUUAAUUCUUUGUGGAUGCAUGGUCUCCUCCCACCACAUUCCUCUUUCCCCUGGAUGAGACCAAGGGAACAUGAAACUCAACAGUAUGAAUAUUCUUUGCCUGUGCACCCCCCGCCUCUCCCAUCACAGCCAUCCCUGCAGCCCCAGCAGCCAGGACUGAAAUCUUUCCUCCAGCCCACUGUCGCAGCCGCCAUCCAGGCCACAGCCCUGGAAGGAGAGCCUCAGCCUCCCAUUCAUGUGGAACAGCUGCCCUUGGAGCAAGGAGAACUUCCAGCAAUGCAGCAGCAGGUGGCACCAUCAGAUAAGCCACCAAAGCCUGAGAUAUUCCAAAUAGCCCGUUUGAUAUCUCAAGGACCAAUGGCACAAAAUAAACCAUCUCCACUUUAUCCAGGAAUGUUCUACAUCCCCUAUGGAGCAAAUCAGUUGAACGCCCCUGCCAGGCUUGGCAUCAUGAGUUCAGAAGAAAUGGCCGGAGGGAGAGGAGGCCCUGUGGCCUAUGGAGCCAUGUUUGCAGGUUUUGGAGGCAUGAGGCCCAGCCUUGGGGGCAUGCCCCCCAAUCCAGCCAUGGGUGGAGACUUUACUCUGGAAUUUGACUCCCCAGUGGCUGGAACCAAAGGCCCUGAGAAAGGAGAAGGAGGUGCACAAGUUUCCCCUGUGCCAGAGGUCAACCCAACCAAUCCAGAAAACCCAGCUUUCAUUCCAGAGGUAGCACUUGGUGCCCACACAGGGCUCCUUGCUUUCCCUAAAGACAAUAUUCCUGGUCUGGCAAGGGGCCCUGCAGGGCAGAGGAAGGGACCCCCCAGGGUCACCCCAGCAGCUGCUGACCCACUGAUGACCCCUGAAUUAGCUGAUGUUUAUGGGACCUAUGGAGCUGAUGUGACCACACCCAUGGGACCUGAGGGAGAAGCCACCAUGGAUAACACAAUGACCCCAGAAACUCAGCAAACAUCAGUGCCGGAAAACAAAGCCCAGCAGCCCCAGAAUAUGCAUGAUGCACGGCAUCUCCAAGAGCCC
>Tupaia_chinensis_XM_014585726 PREDICTED: Tupaia chinensis ameloblastin (AMBN), transcript variant X1, mRNA
CUUUGCAAAAUGAAGGACCUGAUACUGAUCCUGUGCCUCCUGGAAAUGUGUUUUGCAGUACCGAUGUUUCCUCAGCAACCUGGGACACCAGGCAUGGCUAGUUUGAGCCUGGAGACAAUGAGGCAGUUAGGGAGUUUGCAGGGAUUAAACACACUUUCUCAGUAUUCUAGAUAUGGCUUUGGGAAAUCAUUUAAUUCUUUGUGGAUGCAAGGCCUCCUUCCUCCACAUUCCUCUUUCCCAUGGAUGAGACCAAGAGAACAUGAAACUCAGCAGUAUGAAUAUUCUUUGCCUGUACAUCCCCCACCUCUCCCAUCACAGCCAUCCCUACAGCCUCAACAGCCAGGACUGAAACCUUUCCUCCAGCCCACUGCUGCAACGGCCAUCCAGGCCACAGCACAGAAGGGAGGCCUUCAGCCGCCAAUUCGCCUGGAAGAGCUGCCAUUGAAGCAAGCAGAAUUGCCAGCCCUUCAGCAGCAGGUGGCACCAGCCGAUAAGCCACCAAAGCCUGAGAUAUUCCAAAUAGCCCGCUUGAUAUCUCGGGGACCAAUGCCACAAAACAAGCAAUCUCAAAUUUAUCCAGGAAUGUUUUACAUGUCUUAUGGAGCAAAUCAAUUGAAUGCCCCUGCCAGACUAGGCAUCAUGAGUUCAGAAGAAAUGGCCGGAGGGAGAGGAGGCCCUAUGGCCUAUGGAGCCAUGUUCCCAGGAUUUGGCGGCAUGAGGCCCAGCCUUGGGGGAAUGCCCCACAACCCAGCCAUGGGCGGGGACUUUACUCUGGAAUUUGACUCCCCAGUGGCUGCAACCAAAGGCCCUGAGAAGGGAGAAGGAGGUGUACAAGGCUCCCCAAUGCUGGAGGCUAACCCAGCCAAUCCGGAAAACCCAGAACUGCUUCCAGAAGUGGUACCUGGUGCCCACGCAGGGCUCUUAGCUUUGCCUAAGGAUGACAUUCCCAGCCUGACAAAAGGCUCCACAGGACAAAGGAUGGGACCCUCUGGGGUCACCCCAGCAGCUGCUGACCCACUCAUGACCCCUGAAUUAGCUGAUGAUUAUGGGACCUAUGGUGUUGAUGUGACCACACCCAUGGGUCUCCAGGAAGAAGCCACCAUGGAUACCACAAUGACCCCAGACAGUCAGCAAACAUCCAUGCCAGGAAUCAAAGCCCAGGAGCCCCAGGUUAUGCAUGAUGCAUGGCAUUUCCAAGAGCCC


###AMBN Numbat
>Myrmecobius_fasciatus_JAJPUD010002428 Myrmecobius fasciatus isolate AWGG2021F pri1393_MYRFA_USYD2HAP1393, whole genome shotgun sequence
CTTTTTAAAATGAAGGACTTGCTACTAATGCTGTGCCTTTTGGGAACATGTTTTGCAGTTCCA---TATCCTCAGCAAGCCGCAGCAGCTGGACTGGGGAGTTTAAGCCTTGAGACAATGAGACAGTTGGGAAATCTGAATGGACTAAACCTGCTTTCTCAGTTCTCTAGATTTGGTTTTGGTAAACAATTTAACCCTTTATGGATGCATGGAATCCTTCCACCTCACTCCTCCTTCCCATGGATGCAGCAAAGGGAACATGAGACTCAACAGTATGAATATGCCTTGCCAGTACACCCACCTCCTCTACCATCCCA---------ACAGCCTCAAAAGCCAGGACAGAAGCCTTTCCTTCAACCTAGCCCAGTA---------CCGGATGCTGCCCAGCATGGGGCACTTCAGCCTTCTCTGAATCAGGGACAGATCCACATGCATCCAGAGGACGGAGCAATGGGCCAGCAGCCTGGGGGGCCTTTGGGCAGGGCAGGGAGACCCGAGAGGTTTCCAATGGGACGTTTGATTTCTGAAGGTCCAGCTCAAAAAACAGAGAAAGCCCCACCTTATCCAAGAATGGTTTACATGCCCTATGAAGCAAACCAGTTGAATGCCCCAGGAAGATTTGGCATATTGAGCTCTGAAGAAATGATGGGAGGAAGAGGTGCTGCCATGGGTTATGACGCCATGTTTCCAGGA---------ATGAAATCTAGCTTAGGGGGGATAACCCCAAATCCAGCCATGGGAGGAGACTTCACTCTTGAACATGACTTCCCAACTGGCAACAACAAAACTCCTAATGCAGCAGAGGGTGGTGCCCAAGGCTCCCCTGGGGCAGAAGCCAACCCAGAAAATCTTGGGAATCCAGCTTTCCTTCCAGAAGATTTTCCTTGGGCTCAGGGAGGGATCTTGTCTTTCCCTAAAGGGAGCATTTCTAATCTGGGAAGAGATCCAGCTGGACATATTAAGAGACCCCTCAAAGGCACTCCACCAACCTCTGAACCTGGGATGACTCTGGGTACAGTTGATATTACCGAGACTTTTGACACTGATATAACTACTCCCCTGGCCAACCTGGATGAAGGTCCTTTGGATGTTACTGTGGAACCAGATACCTACCACACATCAGTGCAAGGGAACAAGGCCCACCAGTCACAGATTGTGGAAGATGTATGGCATTTCCAGGAACCC
>Gracilinanus_agilis_XM_044681034 PREDICTED: Gracilinanus agilis ameloblastin (AMBN), mRNA
CUUUUUAAAAUGAAGGACUUGCUGCUGAUGCUGUGCCUUCUGGGAACAAGUUUUGCAGUGCCA---UAUCCUCAACAAGCCGCAGCAACUGGCCUGGGGAGUUUAAGCCUCGAGACCAUGAGACAGCUGGGCAAUCUGAAUGGACUGAACCUACUUUCUCAGUUCUCUCGGUUUGGUUAUGGUAAACCAUUUACCUCUUUAUGGAUGCAUGGACUCCUUCCACCUCAUUCCUCCUUCCCAUGGAUGCAGCAAAGAGAACAUGAAACCCAACAGUAUGAAUACGCUUUGCCAGUCCACCCGCCUCCUCUACCGUCCCAGCAGACACUGCAGCCCCAAAAGUCAGGCCAGAAGUCUUUCCUCCAGUCCAGUCCAGCA---------CCUGACGCCGCCCAGCACGGGGUACCUCAGCCUCCGCUGAAUCAGGAACAAAGCCACGUGCCGCCAGAAGACAAAGGAGCGGCCCAGCAGCUGGGGCUGCCCUUGGGCAACGCAGGGAGGCCCGAGAUGUUUCCUAUGGGACGUUUGAUCUCUCAAGGACCAGAGCAAAAAACGGAGAAAGCCCCAGUUGACCCAAGAAUGUUUUACAUAUCUUAUGGAGCAAACCGAUUGAAUGCCCCAGCAAGAUUUGGCUUACUAAGCUCUGAAGAAAUGAUGGGAGGAAGAGGUACCCCUAUGGGUUAUGGAGCCAUGUUUCCAGGA---------AUGAGGUCUGGCUUUGGAGGGAUGCCCCCAAACCCAGCCAUGGGAGGAGACUUCACGCUUGAACAUGACCAACCAACCGGAGGCAACAAACCCCCUGGUCUAGCAGAGGGUGGUGCCCAAGACUCCCCUGGGCCUAAAGGCAAUGCAGGCAAUCUGGAGAAGCCAGCUUUCCUUCCAGAAGAAAUCCCUUGGGCUCAGGGAGGGAUCCUGUCUUUUCCUAAGGGGAGCAUUUCUAGCUUGGGUGGAGGCCCAGCUGGGCAGAUCAAGGGAUUCCUCAGAGGCACUUCACCAACCCUUGAACCAGGCAUUACUCCAGGACCAUCCGAUAUUACUGAAACCUUUGGCACUGAUAUAACUACCCCCCUGGGCAUGCUAGAGGAAGGGCCUUUGGAUAUUACUAUAGAACCAGAUACCCACCAUACAUCAGUACAAGGGAAUGAGUCCCAGCAGCCACAGAUUAUGCAAGAUGUUUGGCAUUUCCAAGAACCC
>Phascolarctos_cinereus_XM_020988269 PREDICTED: Phascolarctos cinereus ameloblastin (AMBN), mRNA
CUUUUUAAAAUGAAGGACUUGCUACUGAUUCUGUGCCUUUUGGGAACAAGUUUUGCAGUGCCA---UUUCCUCAGCAAGCUGCAGCAACCGGACUGGGGAGCUUAAGCCUUGAGACAAUGAGACAGCUGGGAAACCUGAAUGGACUGAACUUGCUUUCUCAGUUCUCUCGGUUUGGUUAUGGUAAACCAUUCACCUCUUUAUGGAUGCAUGGACUCCUUCCACCCCACUCCUCCUUCCCAUGGAUGCAGCAAAGGGAACACGAGACUCAACAGUAUGAAUAUGCCUUGCCAGUACACCCGCCUCCUCUACCAUCGCAG---------CAGCCCCAAAAGCCAGGACAGAAGAUUUUCCUCCAACCCAGCCCAGCA---------CCGGAUGCCACCCAGCAUGGGGCACCUCAGGCUCCACUGAACCCAGGACAAAACCAAGGGCAUCCAGAGGACAGAGCAGUGGGCCAGCAGCCUGGGGGGCCCUUGGGCAGGGCAGGGAGGCCCGAGAUGUUUCCAAUGGGACGUUUGAUCUCUGAAGGACCGACACAAAAAACAGAGAAAGCCCCAGUUUAUCCAAGAAUGUUUUACGUGCCAUAUAGAGCAAAUCAAUUGAAUGCCCCAGGAAGAUUUGGCAUGCUAAGCUCUGAAGAAAUGAUGGGAGGAAGAGGUGGCCCCAUGGGUUAUAAUGCCAUGUUUCCAGGA---------AUGAAGUCUGACUUCGGGGGGAUGCCCCCAAACCCAGCCAUGGGAGGAGACUUCACUCUUGAACAUGACCUACCGACCGGUGCCAGCAAACCCCCUAGCCCAGCAGAGGGUGAUGCUCAAGGCUCCCCUAUGCCUGAAACCAACCCAGAAAAUAUUGAGAAUCCAGCUUUCCUUCCAGAAGAAAUCCCUUGGGCUCAGGGAGGGAUCCUGUCCUUCCCUAAGGGAAGCAUUUCUAACUUGGGGGGAGUCCCAGCUGGGCAGAUUAAGAGACUCCUCAAAGGCACUUCACCAACCUCUGAACCAGGGAUGACCCUGGGACCAUCUGAUAUUACUGAGACCUUUGGCACUGACAUAACUACCCCCCUGGCCAUCCUAGACGAAGGUCCUUUGGACAUUACUGUGGAACCAGAUACCCACCACACAUCAGUGCAAGGGAACGAGGCCCACCAGCCACAGAUUAUGGAAGAUGUAUGGCAUUUCCAAGAACCC
>Sarcophilus_harrisii_XM_031942256 PREDICTED: Sarcophilus harrisii ameloblastin (AMBN), transcript variant X1, mRNA
---------AUGAAGGACUUGCUACUAAUGCUGUGCCUUUUGGGAACAUGUUUUGCAGUGCCA---UUUCCUCAGCAAGCCGCAGCAACUGGACUGGGGAGCUUAAGCCUUGAGACAAUGAGACAGUUGGGAAAUCUGAAUGGACUAAACCUGCUUUCUCAGUUCUCUAGAUUUGGCUUUGGUAAACAAUUUAACCCUUUGUGGAUGCAUGGACUCCUUCCACCUCACUCAUCUUUCCCAUGGAUGCAGCAAAGAGAACAUGAGACUCAACAGUAUGAAUAUGCCUUGCCGGUUCACCCACCUCCUCUACCCUCCCAG---------CAGCCCCAAAAGCCAGGACAGAAGCCUUUCCUCCAGUCCAGUCCACCA---------CCGGACACUGCCCAGCACGGGGCACAUCAGCCUCCACUGCAUCAAGGACAGAUCCACAUGCAUCCAGAGGACCGAGCAAUGGGCCAGCAGCCUGGGGGGCCUUUGGGCAGGGCAGGGAGACCCGAGAUGUUUCCAAUGGGACGUUUGAUCGCUGAAGGACCAACUCAAAAAACAGAGAAAGCCCCACUUUAUCCAAGAAUGGUUUACAUGCCCUAUGGAGCAAAUCAAUUGAAUGCCCCAGGAAGAUUUGGCAUGCUAAGCUCUGAAGAAAUGAUGGGAGGAAGAGGUUCCCCCAUGGGUUAUGGUGCCAUGUUUCCAGGA---------AUGAAAUCUGGCUUUGGGGAGAUGACACCAAACCCAGCCACGGGAGGAGACUUCACUCUUGAACAUGACUUACCAACUGGCAACAACAAAACCCCUGGUGCAGCGGAGGGUGGUGCCCAAGGCUCCCCCGUGGCUGAAGCCAACCCAGAAAAUCUUGACAAUCCAGAUUUCCUUCCAGAAGACUUCCCCUGGGUGCAGGGAGGGAUCCUGAAUUUCCCUAAAGGGAGAAUGUCUAAGCUGGGGAGAGGUCCAGCUGGGCAGAUUAAGAGACCCCUCAAAGGCACUCCACCAACCUCUGAACCUGGGAUGACUCUGGGUACAGCUGAUUUUACGGAUACCUUUGGCACUGAUGUAACUACUCCCCUGGCCAACCUGGAGGAAGGUCCUUUGGAUGUUACUGUGGAACCAGAUACCCACCACACAUCAGUACAAGGGACUGGGGUUCGCCAGUCACAGAUUAUGGAAGAUGUAUGGCAUUUCCAAGAACCC
>Dromiciops_gliroides_XM_043972359 PREDICTED: Dromiciops gliroides ameloblastin (AMBN), mRNA
---UUUAAAAUGAAGGACUUGCUACUGACGCUAUGCCUUUUGGGGACAAGCUUUGCAGUGCCA---UUUCCUCAGCAAGCUGCAGCAACUGGACUGGGGAGCUUAAGCCUUGAGACAAUGAGACAGUUGGGGAAUCUGAAUGGACUGGACCUGCUUUCUCAGUUCUCUAGGUUUGGUUAUGGGAAACCAUUUACCUCUUUAUGGAUGCAUGGACUCCUUCCACCCCACUCCUCCUUCCCAUGGAUGCAGCAAAGGGAACAUGAGACACAACAGUAUGAAUACGCCUUGCCGGUCCAUCCGCCUCCUCUACCAUCUCAG---------CAGCCCCAAAAGCCAGGCCAGAAGCCAUUUCUCCAGCCCAGCCCAGCA---------CCGGAUGCCACCCAGCACGGGGCACCUCAGCCUCCGCUGAAUCAGGGACAGAUCCACGUGCACCCAGAGGACAGAGCAGUGGGCCAGCAGCCCGGGGGGCCCUUGGGCAGGGCAGGGAGGCCCGAGAUAUUUCCAAUGGGACGUUUGGUCUCUGAAGGACCAGCACAAAAAACAGAGAAAGCCCCACUUUACCCAAGAAUGUUUUACGUGCCCUAUGGAGCAAACCAAUUGAAUGCCCCAGGAAGAUUCGGCAUACUAAGCUCUGAGGAAAUGAUGGGAGGAAGAGGUUCCCCCAUGGGGUAUGGUGCCAUGUUUCCAGGA---------AUGAAGACUGGCUUUGGGGGGAUGCCCCCAAACCCAGCCAUGGGAGGAGACUUUACUCUUGAACAUGACCUACCGACUGGUGGCAACAAAGCCCCUGGCCCAUCAGAGGGUGGUGCCCAAGGCUCCCCUGUGCCUGAAGCCAAUCCAGAAAAUGUUGAGAAUCCAGCUUUCCUUCCAGAAGAAAUCCCGUGGGCCCAAGGAGGGAUCCUGUCUUUCCCUAAGGGGAGCAUUUCCAACUUGGGGGGAGGCCCAGCUGGGCAGAUCAAGGGACCCCUCAAAGGCACUCCACCAACUUCUGAACCAGGGAUGACUCUGGGAACAGCUGACAUUACCGAGACCUUUGGCACUGAUGUAACUACUCCCCUGGCCAUCCUAGAUGAAGGUCCUUUGGACAUUACCGUGGAACCAGAUACCCACCACACAUCAGUGCAAGGGAACGAGGCCCACCAGUCACAGAUUACGGAAGAUGUAUGGCAUUUCCAAGAACCC
>Erinaceus_europaeus_XM_060188455 PREDICTED: Erinaceus europaeus ameloblastin (AMBN), mRNA
CUUUUCAAAAUGAAAGACCUGAUAUUGAUCCUGUACCUCCUGGAAAUGUGUUCCGCAGUACCGGUGUUUCCUAAGCAGCCUGGGAUGCCAGGCAUGGCCAGUCUGAGCCUUGAG------------------------------------------------UAUUCAAGAUUUGGUUUUGGGAAAUCAUUUAAUUCACUGUGGAUGAAUGGCCUUCUCCCACCGAAUCCUUCUUUCCCAUGGAUGAGACCAAGAGAGCAUGAAACUCAACAGUAUGAAUAUUCUUUGCCUGUGCAUCCCCCACCUCUCCCAUCGCAGCCAUCCCUGCAGUCUCACCAGCCAGGACAGAAACCUUUCCACCUGCCCACUGUUGAAACCGCCAUCCAGAAUACAAUCCAGAAAGGAGGGCCUCAGCUUCCGGUUUACCAGGGACAUCCACCCUUGCAGCAAGCAGAGGGACCAAUGAUUCAACAGCAGGUGGCACCAUCAGAUACACCACCGAAG------CUGUUUCCAAUAGCCCGUUUGAUAGCUCGGGGACCA---CCACAAAAUAAGCCAUCUUCUCUCUUUCCCGGAAUGUUUUAUAUGUCCUAUGGAGCAAAUCAAUUGAAUGCUCCUGGCAGACUUGGCAUCAUGAGCUCAGAAGAAAUGCCGGGAGGCAGAGAAGGCCCCACGGCCUACGGAGCCAUGUUUCCUGGAUUUAGAGGAAUGAGACCCAACUUUGGAAGGAUGCACCAGAAUUCACCCAAGGGUGGGGACUUCACUGUGGAAUUUGACACCCCU---GCUGUAACCAAAGGUCAGGAGAAGGGAGAAGGAGGC---------UCCCGCCUGCCUGAGAGAAACCGGCUCAGUCCUGAAAACCCAGCUCUCUUUCAAGAGGCAGCA------------GGAGGGUUUCUUGCUUCCCCCAAGGACAAUAUUCCCAGCCUGGCCAUGGGUCCUGCAGGACUGAUUAGAGAACCAUCCAAGAUUACCCCAGAAGCCGCUGACCCUCUGAUGACCCCUGGAUUAGCUGAUGUCUAUGAAACCUAUGGUGCUGAUAUGACCACACCCCUGAACCUCCAAGGGGAAUCAACCACAGAUAGCACAACAACCAUGGACAUUCAGGAAACAUCAACGCCUGGAAACAAGGAAGAGCAGCCCCAGGUCAUGCAUGAUGCUUGGCGCUUCCAGGAGCCC
>Elephantulus_edwardii_XM_006896844 PREDICTED: Elephantulus edwardii ameloblastin (enamel matrix protein) (AMBN), mRNA
CUUUUCAAAAUGAAGGAUCCAAUCCUGUUCAUGUGUCUUUUAGGAGUGAGUGUUGCGGUGCCGGUGUUUCCUCAACAACCUGGGACCCCAGGCAUGGCUAGUCUGAGCCUUGAGACAAUGAGACAGUUGGGACGUUUGCAGGGAUUAAACAUACUUCCUCAGUUUUCUAGAUUUGGCUUCGGGAAAUCUUUCAACCCUCUGUGGCUGCAUGGUCUCCUCCCACCACAUUCCUCUUUCCCAUGGCUACGACCAAGAGACCACGAAACUCAACAGUAUGAAUAUUCUUUGCCUGUUCAUCCACCACCUCUCCCAUCACAGCAGUCCCUGCAGCCCCAACAGCCUGGGCAGAAACCU---------CCCACUGCUGCAACAGUCCUCCAGGGCACCGCCCCAAAGAUCGGGCCACAGCCUCCGAUUCACCAGGGACUGCCACCUUUGCAGCAAUCUGAUUUACCAAUGGUUCAGCAGCAGGUGGCACCAUCAGAAAAGCCACUAAAGGCUGAGAUGCUCCAAAUUGCCCGUUUGAUAUCUCAAGGACCAGUGACACAAACUAAACAGUCUCCACUUUAUCCAGGAAUGUUUUACAUGCCCUAUGGAGCAAAUCAAUUGAAUGCUCCAGGCAGACUUGGCAUCAUGAGCUCAGAAGAAAUGGUGGGAGGCAGAGGUGGCCCCAUGGCCUAUGGAGCAAUAUUUCCAGGAUUUGGACGCUUAAGGCCGGGCUUCGGGGGAAUGGCCCCCAAUCAAGGCAAGGGCGGUGACUUUACACUGGAAUUCGACACCCCA---GGCGCAACCAAAGGCCCUGAGAAGGGAGAAGGAGGCACACAAGAACCCCACAGGCCAGCCGGCAACCCAGCCAACCUGGAGAACCCAACUCUCCUUACAGAGUUUGCACAUGGUGGCCACGCAGGGCUUCUUGCUCCUCCUAAAGGCAACAUUUUCGGUGUAGCUAAGGGCCCUGCAGGGCAUAGCUGGGGAAGCCUCAGGGUCACUCCA------GCUGACCCACUGGCGACUCCUGGUUUAGCUGAUCUUUAUGAGACCUAUGGUCCUGAUGCAACCACACCCCCAGGUUUCCAGGAUGAAACCACCACAGAUUCCACAGUGACCCCAGACACUGCACAAACAUCUAUGCCAGUAAACAAGGGCCAACAGCCCCAGAUUAUGCACAAUGCGUGGCAUUUCCAAGAGCCC
>Marmota_marmota_marmota_XM_048785745 PREDICTED: Marmota marmota marmota ameloblastin (Ambn), mRNA
---UUCAAAAUGAAAGACUUGAUACUGAUCCUGUGCCUCCUGGAAAUGAGUUUUGCAGUGCCGAUGUUUCCUCAGCAACCUGGGGCACCUGGCAUGGCUAGCUUGAGCCUUGAGACAAUGAGGCAGUUGGGAAGUCUCCAGGGAUUGAAUGCACUUUCUCAGUUUUCUAGAUUUGGCUUUGGGAAAUCACUUAACUCUUUGUGGUUGCAUGGUCUCCUUCCACCACAUUCCUCUCUCCCGUGGCUAAGACCAACAGAACAUGAAACUCAACAGUAUGAAUAUUCUUUGCCUGUGCAUCCCCCACCUCUCCCAUCACAGCCAUCCCUGCAGCCUCAACAGUCAGGACUGAAACCUUUCCUCCAGCCCACUGCUGCAACCGAUAUCCAGGCAACAGCCCAAAAGGGUGGUCCUCAACCUCCAAUGCAUCCAAGGCAGCUGCCCUUGCAGGAUGGAGAACCGCCAGCAACUGAGCAACAGGUGGCACCAACAGAGAAACCACCAACAUCUAAGUUGUUCCAUAUAGCCCGUUUGAUAUCUCGGGGACCACUGCCACAAAACAAACCAUCUGCACUUUAUCCAGGAAUGUUUUACACGUCUUAUGGAGCAAAUCAACUGAAUGCUCCUACCAGACUUGGUAUCAUGAGUUCAGAAGAAAUGGACGGAGGAAGAGGAGGCCCCAUGGGCUAUGGAGCCAUGUUCCCAGGAUUUGGAGGCCUGAGGCACAGCCUUAGGAGAAUGUCUCCCAAUCCAGCCAUGGGUGGAGAUUUUACUCUGGAAUUUGACUCCCCA---GCGGGAACAAAAGGUCCUGAGAAGGGAGAAGGAGAGGCACAAGCCUCCCCCGUGCAGGAGGCCAACCCAGCCAAUCCAAAAAACCCAGCGCUCCUUUCACAGAUAGCACCUGGUACUCAUGCAGGACUCCUUGCUUUCCCUAACGACAACAUUCCCAACCUGGCAAGGGGCCCUGCAGGGCAGAGAAAGGGACCCCUUGGGGUCACUCCAUCAGCUGCUGACCCACUGAUGACCCCUGAAUUAGCUGAGGUUUAUGAAACCUAUGGUGCUGAUGUUACCACACCCCUGGAU---ACAGGAGAAGCAACCAUGGAUACCACAAUGACCCCAGACACUCAGCAAACAUCAAUGCCAGGAAACAAAGUCCACCAACCCCAGAUGGUACAUGAUGCAUGGCGUUUCCACGAGCCC
>Lepus_europaeus_XM_062199224 PREDICTED: Lepus europaeus ameloblastin (AMBN), mRNA
CUUUUCAAAAUGAAGGACCUGAUCUUGCUCCUGUGCCUCCUGGAGACGAGUUUUGCAGUGCCGGCAUUUCCUCAACAACCUGGGACACCGGGCAUGGCUAGUCUGAGCCUUGAGACAAUGAGACAGUUGGGAAGUUUGCAGGGAUUAAAUGCACUUUCUCAGUAUUCUAAAUAUGGCUUCGGAAAAUCACUUAAUUCCCUGUGGCUGCAAGGUCUCCUACCACCACCUUCCUCUUUCCCAUGGAUGAGGCCAAGGGAACAUGAAACUCAACAGUAUGAAUAUUCUUUGCCUGUGCAUCCCCCACCUCUCCCAUCACAGCCAUCCCUGCAGCCUCAACAGCCAGGACUGAAACCCUUCCUCCAGCCAACUGCUGCACCUGCCAUCCAGGGCACAGCCCAGAAGGGAGGGCCUCAGCUUCGGAUUCACCCUGCACAGCUGCCCUUGAAGGAUGGAGAAAUGCCAGAGAUUCAAGAGCAGGUGGCGCCAUCAGAGAAGCCCCCAAAGCCUGAGGUGUUCCAAAUAGCCCGUUUGAUACCUCGGGGACCCCUGCCUCAAAAUAGACAUGCUGCACUUUAUCCAGGUAUGUUUUACAUGUCCUAUGGAGCGAAUCAACUGAAUGCCCCUGCCAGACUUGGCAUCCUGAGUUCAGAAGAAAUGCCCGGAGAAAGAGGAGGACCCAUGGCCUACGGAGCCAUGUUCCCAAGAUUUGGAGGCAUCAGGCACAACCUUGGAGGAAUGCCCCACAACCCAGCCAUGGGUGGGGACUUUACUCUGGAGUUUGACUCCCCAGUGGCCGCAACUAAAGGCCCCGAGAAAGGAGAAGGAGCUGCGGAAGACGCCCCCAUGCCGGAAGCCAACCCAUCCAAUCCAGAAAACCCAGCUCUCCUUCAAGAGGUAGCACAUGGCGACCACGCAGGGCUCCUUGCUUUCCCUAAGGACAACAUUCCCGGCAUGGCAAGGGGCCCAGCAGGGAAGAAAAUGGGAGUCCCCAGGGUCACCCCUUCAGAUGCUGACCCACUGGCGACCCCUGAAUUAGCUGGGGUUUAUGAUAUCUAUGGUCCGGAUGUGACCACACCCCUGGGUACCCAGGAAGAAACAACCACGGAUACCACCAUGACCCCAGACACUCAGGAAACAUCCAUACCGGGAAACAAAGAUCAGCACCCCCAGAUGAUGCACAAUGCGUGGCGUUUCCAAGAGCCC
>Pipistrellus_kuhlii_XM_045580699 PREDICTED: Pipistrellus kuhlii ameloblastin (AMBN), mRNA
---------AUGAAGAACCUGAUACUGGUCUUGUGCCUCCUGGAAACGAGUUCUGCAGUGCCGGUGUUUCCUCGGCAGCCGGGGACCCCGGGCGUGGCCAGUUUGAGCCUGGAGACAAUGAGACAAUUGGGCACCUUGCAGGGACUAAAUAUGCUUUCUCAGUACUCAAGAUUUGGCUUUGGGAAAUCACUUAAUUCUUUGUGGAUGCACGGUCUCCUUCCACCACAUUCCUCCUUCCCAUGGCUGAGACCAAGGGAACAUGGAACUCAACAGUAUGAAUAUUCUUUGCCUGUGCAUCCCCCACCUCUCCCAUCGCAGCCAUCCCUGCAGCCUCAGCAGCCGGGACAGAAACCUUUCCACCAGCCCAGCGUGAUCACCACCAUCCAGGACACAAUCCAGAAGGGAGGACCUCAGCCUCCGGUUUACCAUGGACAGCCACCCUUGCAGCAGGCAGAGGGGCCAAUGAUUCAACAGCAGGUGGCACCAUCAGAGAAGCCACCAAAAACUGAGAUAUUCUCAAUAGCCCGUUUGAUAUCUCAGGGACCGCUGGCCCAAAAUAAACCAUCUUCGCUUUAUCCAGGAAUGUUUUACAUGUCCUAUGGAGCAAAUCAAUUGAAUGCUCCUACCACACUUGGCAUCAUGAGCUCAGAAGAAAUGGCGGGAGGCAGAGGAGGCCCCAUGGCCUAUGGAGCCAUUUUCCCAGGAUUUGGAGGCAUGAGGCCAAGCCUUGGAGGGAUGUCUCCCAAUCUAGGCAAGGGUGGGGACUUUACUAUGGAAUUUGACUCCCCAGUCGCUGCAACCAAAGGCCCAGAGAAGGGAGAAGGACCUGUGCAAGGCUCCCCCUUGCCGGAGGCCAACCUAGCCAAUCCAGAAAACCCAGCUCUCCUCCCAGAGGUAGCACCUGGUGCCCUUGGAGGGCUUCUUGCUCUCCCAAAGGACAAUCUUCCCAACCUGGUCAGGGGCCCUGCAGGGCACAGCAAGGGAUCUCCCAGGGUUACCCCAGCAGCCGCUGACCCACUGAUGACCCCUGGAUUAGCGGAUAUUUAUGAGCCCUACGCUGCUGAUACGACCACACCCUUGGGA---------GAAACGACCUUGGAUACCACAGUGACCCCAGACACAGAGCAAACAUCGAUGCCAGGAAACAAUGUCCAGCAGCCCCAUAUUAUGCACAACGGGUGGCAUUUCCAAGAGCCC
>Ceratotherium_simum_simum_XM_004419143 PREDICTED: Ceratotherium simum simum ameloblastin (LOC101387757), mRNA
CUUUUCAAAAUGAAGGACCUGGUACUGAUCCUGUGCCUCCUGGAAAUGAGUUCUGCAGUGCCGGUGUUUCCUCAGCAACCUGGGACACCAGGCAUGGCUAGUUUGAGCCUUGAGACAAUGAGACAGUUGGGAAGUUUGCAGGGAUUAAAUAUGCUCUCUCAGUAUUCAAGAUUUGGCUUUGGGAAAUCAUUUAAUUCUUUGUGGCUGCAUGGUCUCCUCCCACCACAUUCCUCUUUUCCAUGGAUGAGACCAAGAGAACAUGAAACUCAACAGUAUGAAUAUUCUUUGCCUGUGCAUCCCCCACCUCUCCCAUCGCAGCCAUCCCUGCAGCCUCAACAGCCAGGACAGAAACCUUUCCUCCAGCCCACCAUUGUAACC------CAGAACACUGGCCAGAAGGGAGGACCUCAGCCUCCGGUUUACCAGGGACGGCCGCCCUUGCAGCAAUCAGAGGGGCCAAUGGUUGAACAGCAGGUGGCACCAUCAGAAAAGCCAACAGAGGCCGAGAUGUUCCCAAUAGCCCGUUUGAUGACUCAGGGACCGAUGCCACAAAAUAAACAAUCUUCACUUUAUCCAGGAUUGUUUUACAUGUCCUAUGGAGCAAAUCAAUUGAAUGCUCCUGGGAGACUUGGCAUCAUGAGCUCAGAAGAAAUGGCGGGAGGCAGAGGAGGCCCCAUGGCCUACGGAGCCAUGUUCCCAGGAUUUGGAGGCAUGAGGCCCAGCCUUGGAGGGAUGCCCCCCAAUCCAGGCAUGGGCGGGGACUUUACUCUGGAAUUUGACUCGCCAACCGCUGCAACCAAAGGCCCUGAGAAAGGAGAAGGAGGUCCACAAGGCUCCCCCAUGACGGAGGCGGACCCAGCCAACCCGGAAAACCCAGCCCUCCUUUCCGAGAUCGCGUCUGGUCCCCUCGGAGGCCUUCUUGCUCUCCCUCAAGGCAGUGUUCCCCGCCUGGCAAGGGGCCCUGCAGGGCACAGCAGGGGACCCCCCAGGGUCACCCCAGCAGCCGCAGACCCACUAAUGACCCCUGGAUUAGCUGAUGCUUAUGAGACCUACGCUGCUGAUAUGACCACACCCCUGGGUCUCGAGGAAGAAUCGACCACGGAUACCACGGUGACCUCAGAGAGUCCGCAAACGUCGAUGCCAGGAAACAAGGCCGAGCAGCCCCAGCUUGUGCGUGAUGCGUGGCGUUUCCCAGAGCCC
>Bos_mutus_XM_014478622 PREDICTED: Bos mutus ameloblastin (enamel matrix protein) (AMBN), transcript variant X1, mRNA
CUUUUCAAAAUGAAGGACAUGAUACUGAUCCUGUGCCUCCUGAAAAUGAGUUCUGCAGUGCCGGCGUUUCCUCAGCAACCUGGGAUACCAGGCAUGGCUAGUUUGAGCCUUGAGACAAUGAGACAGUUGGGAAGCCUGCAGGGAUUAAACCUGCUUUCUCAGUAUUCAAGAUUUGGCUUUGGGAAAUCAUUUAAUUCUUUGUGGAUGAAUGGUCUUCUCCCACCACAUUCCUCCUUCCCAUGGAUGAGACCAAGGGAACAUGAAACUCAACAGUAUGAAUAUUCUUUGCCUGUGCAUCCCCCACCUCUCCCAUCGCAGCCAUCCCUGCAGCCUCAACAGCCAGGACAGAAACCUUUCCUCCAGCCCACCGUUGUCACCUCCAUGCAGAACGCAGUCCAGAAGGGCGUACCUCAGCCUCCGAUUUACCAGGGACAUCCGCCCUUGCAGCAAGCAGAGGGGCCGAUGGUUGAACAGCAGGUGGCGCCAUCAGAAAAGCCACCAACGACCGAGAUGUUUCCAAUAGCCCAUUUGAUAUCUCGGGGACCAAUGCCACAAAAUAAACCAUCUCAGCUUUACCCAGGAAUAUUUUACGUGACCUAUGGAGCAAAUCAACUGAACGCUCCUGCCAGACUUGGCAUCAUGAGCUCAGAAGAAAUGGGGGGAGGAAGAGGAGACCCCCUGGCCUAUGGAGCCAUAUUCCCAGGAUUUGGAGGCAUGAGGCCCAGGCUUGGAGGGAUGCCCCACAACCCAGACAUGGGUGGGGACUUUACUCUGGAAUUUGACUCCCCAGUCGCUGCAACCAAAGGCCCGGAGAAGGGAGAAGGAGGUGCACAAGACUCCCCUGUGCCAGAGGCCCACCUAGCCGAUCCGGAAAGCCCAGCUCUCCUUUCAGAGCUAGCACCUGGUGCCCUAGAAGGGCUUCUUGCUAAUCCUGAGGGCAAUAUUCCCAACCUGGCAAGGGGCCCUGCAGGGCGCAGCAGGGGAUUCCUUAGGGUCACCCCAGCAGCUGCCGACCCACUGAUGACCCCUGGAUUAGCUGAGGUUUAUGAGACCUACGGUGCUGAUGAGACCACAACUCUGGGUCUCCAGGAAGAAACGACUGUGGACUCCACAGCGACCCCUGACACUCAGCACACAUUGAUGCCAAGAAACAAGGCCCAGCAGCCCCAAAUCAAGCAUGAUGCGUGGCAUUUCCAAGAGCCC
>Mustela_erminea_XM_032334509 PREDICTED: Mustela erminea ameloblastin (AMBN), mRNA
---------AUGAAGGACCUGAUACUGAUCUUAUGCGUCCUGGAAAUGAGUUCGGCUGUGCCGGUGUUUCCUCAGCAACCUGGGACACCAGGCAUGGCUAGUUUGAGCCUGGAGACAAUGAGACAGCUGGGAAGUUUGCAGGGACUAAACAUGCUUUCUCAGUAUUCAAGAUUUGGUUUUGGAAAAUCAUUUAAUUCUUUGUGGAUGCAUGGUCUCCUCCCGCCACAUUCUUCCUUCCCAUGGAUGAGACCGAGGGAGCAUGAAACUCAGCAGUAUGAAUAUUCUUUGCCUGUGCAUCCCCCACCUCUCCCAUCGCAGCCAUCCCUGCAGCCUCCGCAGCCAGGACAGAAACCCUUCCUCCAGUCCGCUCUGGUGACUGACGUCCAGGACACCGCCCAGAAGGGAGGACCUCAGCCUCCGGCUUACCAGGGACAACCGCCCUUGCAGCAGGCAGAAGGGCCGAUGCUCGAACAGCAGGUGGCGCCCACAGACAAGCCACCAAAGGCCGAGGUGUUCCAAAUAGCCCGUUUGAUAUCUCGGGGACCAAUGCCACAAAAUAAACCAUCGUCACUUUAUCCGGGAAUAUUUUACAUGUCCUAUGGAGCAAAUCAACUGAACGCUCCUGCCAGACUUGGCAUCAUGAGUUCAGAAGAAAUGGCGGGAGGCCGAGGAAGCCCCAUGGCCUAUGGAGCCAUCUUCCCAGGAUUUGGAGGCAUGAGGCCUCACCUUGGAGGGAUGCCCCACAAUCCAGCUAUGGGUGGAGACUUUACUCUGGAAUUUGACUCCCCGGUCGCCGGAACCAAAGGCCCUGAGAAGGGAGAAGGCGGUGCCCAAGGCUCCCCUUUGACGGAGCUCGACCCAGCCAAUCCAGAAAGCCCAGCUCUCCUGCCAGAGGGAGCACCUGGAGCCCUGGGAGGGCUUCUUGCUCAUCCAAAGGGCAACGACCCCAACAUGGCAAGAGGCCCAGCUGGGCAGAGUGGGGGACCCCUCAGGGUCACCCCAGCAGACGCUGACCCACUGAUGACCCCUGGAUUAGCUGAUAUUUAUGAGAACUACGGUGCUGAUGUGACCACACCUCUG---------GAAGAAACGCCCACAGAUACCACAGCCAGCCCGGACACUCAGCAAACGUUGAUGCCAGAAAACAACGCACAGCAGCCUCAGGUUAUGCACGAUGUGUGGCGUUUCCAAGAGCCC
>Chrysochloris_asiatica_XM_006873792 PREDICTED: Chrysochloris asiatica ameloblastin (enamel matrix protein) (AMBN), mRNA
CUUUUCAAAAUGAAGGACCUGAUAUUGAUCAUGUGCCUCUUAGCAGUGGGUUUUGCUGUGCCGAUGUUUCCUCAGCAACCUGGAACCCCCGGCAUGGCCAGUUUGAGCCUUGAGACAAUGAGACAGUUGGGAAGUUUGCAGGGAUUAAACAUGCUUCCUCAGUAUUCUAGAUUUGGCUUUGGGAAAUCUUUUAAUUCUCUUUGGAUGCAUGGUCUCCUCCCACCACAUUCCUCUUUCCCAUGGAUGCGACCAAGGGAACAUGAAACUCAACAGUAUGAGUAUUCUUUGCCUGUUCAUCCCCCACCUCUACCAUCACAGCAGUCCUUGCAGCCUCAACAACCUGGACAGAAACCUUUCGCUCAGCCCACACCUGCAACUGCCAUCCAAGGCACAAUCCAGAACGGAGGGCCACAACCUCCAAUUCACCAGGGACAGCCUCCCUUGCAGCAAUCUGAGGGACCAGUGGUUCAACAACAGGUAGCCCCAUCAGAAAUGCCACCAAAACCUGAGAUUUUCCAAAUUGCCCGUUUGAUAUCUCAAGGACCAGUGCCACAAAAUAAGCAAUCUCCACUUUAUCCAGGAAUGUUUUACAUGCCCUAUGGAGCAAAUCAAUUGAAUGCACCUGCCAGAUUGGGCAUCAUGAGCUCAGAAGAAAUGGCCGGAGGCAGAGGAGGCCCUAUGGCCUUUGGAUCUAUGUUCCCAGGAUUUGAAGGCAUGAGACCUGGCUUUGGAGGAAUGCCCCCCAAUCAAGGCAAGGGUGGUGACUUUACCCUGGAAUUCGACUCCCCAGUCGCUGCAACCAAAGGUCCUGAGAAAGGAGAAGGAGGUGCGCAAGGCUCCCCCUUGCCAGAAACCAAUUUAGCCAAUCCAGAAAACCCAGCUCUUCUUCUAGAGGUAUCACCUGGUGCCCAUGGAGGGCUUCUUGCAUUUCCUAAAGGCAACAUUCCCAGCCUGGCAAGGGGCCCUGCAGGGCAGAGCAGGGGACACUUUGGGGUCACUCCAGCAGCUGCUGACCCACUGGUGACCCCCGGAUUAGCUGAUGCUUAUGAGACCUAUGGUGCUGAUGUGACUACACCCCUGGGUCUGCAGGGAGAAACGACCAUGGAUACCACAAUGACCCCAGACACUCAGCAAACAUCGAUGCAGGGAAACAAGGCCCAGCAACCCCAGAUUAUGCACAAUGCUUGGCCUUUCCAAGAGCCC
>Trichechus_manatus_latirostris_XM_004383356 PREDICTED: Trichechus manatus latirostris ameloblastin (AMBN), mRNA
CUUUUCAAAAUGAAGAACCUGAUACUGAUCUCAUGCCUCUUAGGAGUGAGUUUUGCAGUGCCGAUGUUUCCUCAGCAACCUGGGACCCCGGGCAUGGCUAGUUUGAGCCUUGAGACAAUGAGACAGUUGGGAAGUCUGCAGGGAUUAAACAUGCUUUCUCAGUAUUCUAGAUUUGGCUUUGGGAAAUCUUUUAAUUCUAUGUGGCUGCAUGGUCUCCUCCCACCACAUUCCCCUUUCCCAUGGAUGCGACCAAGGGAACAUGAAACUCAACAGUAUGAAUAUUCUUUGCCUGUUCAUCCCCCACCUCUACCAUCACAGCAGUCCCUGCAACCUCAACAACCCAGGCAGAAACUUUUCCCCCACCCCACUGCUCCAACCGCCAUCCAGGGUACAGCCCAGAAGAGCCUCCUGCAGCCUGCAAUUUACCAGGGACAGCCGCCCUUGCAGCAAAAUGAGUCUCCAAUGAUUCUGCAGCAGGUGGCACCAUCAGAUAAGCCACCAAAGCCUGAGAUAUUCCAAAUUGCCCGUUUGAUAUCUCGAGGACCAGUGCCACAAAAUAAACAAUCUCCACUUUAUCCAGAAAUGUUUUACAUGUCCUAUGGAGCAAAUCAAUUGAAUGCCCCUGCCAGACUUGGCUUCAUGAGCUCAGAAGAAAUGGCGGGAGGCAGAGAAGGCCCCACGGCCUAUGGAGCUGUAUUCCCAGGAUUUGGAGGCAUGAGGUCUGGCUUUGGAGGAAUGCCCCACAAUCAAGCCAUGGGUGGUGACUUUACUCUGGAAUUAGACUCCCCGGUCGCUGCAACCAAAGGCCCCGAGAAGGGAGAAGGAGGUGCACAAGGCUCCCCCAUGCCAGAGGCCAACCCAGCCAAUCCAGAAAACCCAGCUCUCCUUACAGAUGUAGCUGCUGGCACCCACGGAGGGCUUCUUGCUUUCCCUAAGGGCAACAUUCCCAGCUUGGCAAGGGGCCCUGCAGGGCAGAGCAGAGGACCCCCCAGGGUCACUCCCGCAACCGCUGACCCACUGGUGACCCCCGGAUUAGCUGAGAUUUACGGAACCUACAGUGCUGACAUGACCACACCCCUAGGUCUCCAGGAAGAAGCCACUACUGAUACCACAGCGACCCCAGACACUCAGCAAACAUCAAUGCCAGGAAACAAGGCCCAGCAGCCCCAGGUUAUGCAUGAUGCGUGGCAUUUCCAAGAGCCC
>Elephas_maximus_indicus_XM_049885285 PREDICTED: Elephas maximus indicus ameloblastin (AMBN), mRNA
CUUUUCAAAAUGAAGGACCUGAUACUGAUCAUGUGCCUCUUAGGAGUGAGUUUUGCAGUUCCGGUGUUUCCUCAGCAACCUGGGACCCCAGGCAUGGCUAGUUUGAGCCUUGAGACAAUGAGACAGUUGGGAAGUUUGCAGGGAUUAAACACACUUUCUCAGUAUUCUAGAUUUGGCUUUGGGAAAUCUCUUAAUUCUCUGUGGGUGCAUGGUCUCCUUCCACCACAUUCUGCUUUCCCAUGGAUGCGACCAAGGGAACAUGAAACUCAACAGUAUGAAUAUUCUUUGCCUGUUCAUCCCCCACCUCUACCAUCACAGCAGUCCCUGCAACCUCAACAGCCUGGGCAGAAACUUUUCCCCCAGCCCACUGUGCCAACUGCCAUCCAGAACACAGCCCAGAAGAGCCUGCUACAGCCUGCAUUUCACCAGGGACAGCUGCCCUUGCAACAAAAUGAGUCUCCAAUGAUUCAGCAGCAGGUGGCACCAUCAGAUAAGCCACCAAAGCCUGAGAUGUUCCACAUUGCCCGUUUGAUAUCUCAAGGACCAGUGCCACAAGAUAAACAAUCUCCACUUUAUCCAGGAAUGUUUUACAUGUCUUAUGGAGCAAAUCAAUUGAACGCCCCUGCCAGACUUGGCAUCAUGAGCUCAGAAGAAAUGGCGGGGGGCAGAGGAGGCCCCAUGGCCUAUGGAGCUGUGUUCCCAGGAUUUGGAGGCCUAAGGUCCAGCUUUGGGCGAAUGCCCACUAAUCAAGCCAUGGGUGGUGACUUUACUCUGGAAUUUGACUCCCCAGUCACUGCAACCAAAGGCCCUGAGAAGGGAGAAGGAGGUGCACAAGGCUCCCCCAUGCCAGAGACCAACCCAGCCAAUCCAGAAAACCCAGCUCUCCUUACAGAUGUAGCUACUGGUGCCCACGGAGGGCUUCUUGCUUUCCCUAAGGGCAACAUUGCCAGCUUGGCACGGGGCCCUGCAGGGCAGAGCAGGGGACUCCCCAAGGUCACGCCAGCAGCCAAUGACCCACUGGUGACCCCUGGAUUAACUGAUGCUUAUGGGACCUAUACCGCUGACAUGACCACGCCCCUGGGUCUCCAGGAAGAAGCCACCACUGAUACCACAGCAACCCCAGACACAAUGCAAACGUCAAUGCCAGGAAACAAGGCCCAGCAGCCCCAGAUUAUGCAUGAUGCGUGGCAUUUCCAAGAGCCC
>Homo_sapiens_NM_016519 Homo sapiens ameloblastin (AMBN), mRNA
CUUUUCAAAAUGAAGGACCUGAUACUGAUCCUAUGCCUCCUGGAAAUGAGUUUUGCAGUGCCGUUCUUUCCUCAGCAAUCUGGAACACCGGGUAUGGCUAGUUUGAGCCUUGAGACAAUGAGACAGUUGGGAAGUCUGCAGAGAUUAAACACACUUUCUCAGUAUUCUAGAUACGGCUUUGGAAAAUCAUUUAAUUCUUUGUGGAUGCACGGUCUCCUCCCACCACAUUCCUCUCUUCCAUGGAUGAGGCCAAGAGAACAUGAAACUCAACAGUAUGAAUAUUCUUUGCCUGUGCAUCCCCCACCUCUCCCAUCACAGCCAUCCUUGAAGCCUCAACAGCCAGGACUGAAACCUUUUCUCCAGUCUGCUGCUGCAACCACCAACCAGGCCACAGCACUGAAAGAAGCACUUCAGCCUCCAAUUCACCUGGGACAUCUGCCCUUGCAGGAAGGAGAACUGCCUCUGGUUCAGCAGCAGGUGGCACCAUCAGAUAAGCCACCAAAGCCUGAGAUUUUCCAAAUAGCCCGUUUGAUUUCUCACGGACCAAUGCCACAAAAUAAACAAUCUCCACUUUAUCCAGGAAUGUUGUACGUGCCUUUUGGAGCAAAUCAAUUGAAUGCCCCUGCCAGACUUGGCAUCAUGAGUUCAGAAGAAGUGGCAGGCGGGAGAGAAGACCCAAUGGCCUAUGGAGCCAUGUUUCCAGGAUUUGGAGGCAUGAGGCCCGGCUUUGAGGGAAUGCCCCACAACCCAGCUAUGGGCGGUGACUUCACUCUGGAAUUUGACUCCCCAGUGGCUGCCACCAAAGGCCCUGAGAACGAAGAAGGAGGUGCACAAGGCUCCCCUAUGCCGGAGGCCAACCCAGACAAUCUAGAAAACCCAGCUUUCCUUACAGAGCUAGAACCUGCUCCCCACGCAGGGCUCCUUGCUCUCCCUAAGGAUGACAUUCCCGGCCUGCCAAGGAGCCCUUCAGGGAAGAUGAAGGGACUCCCCAGCGUCACCCCAGCAGCUGCUGACCCACUGAUGACCCCUGAAUUAGCUGAUGUUUAUAGGACCUACGAUGCUGACAUGACCACAUCCGUGGAUUUCCAGGAAGAAGCAACCAUGGAUACCACGAUGGCCCCAAACUCUCUGCAAACAUCCAUGCCAGGAAACAAAGCCCAGGAGCCCGAGAUGAUGCAUGACGCAUGGCAUUUCCAAGAGCCC
>Galeopterus_variegatus_XM_008586431 PREDICTED: Galeopterus variegatus ameloblastin (enamel matrix protein) (AMBN), mRNA
CCUUCCAAAAUGAAGGACCUGAUACUGAUCCUGUGCCUCCUAGAAAUGAGUUCUGCAGUGCCGAUGUUUCCUCAGCAACCUGGGACACUGGGAAUGGCUAGUUUGAGCCUCGAGACAAUGAGACAGUUGGGAAGUUUGCAGAGGUUAAAUGCACUUUCUCAGUAUUCUAGAUAUGGCUUUGGGAAAUCAUUUAAUUCUUUGUGGAUGCAUGGUCUCCUCCCACCACAUUCCUCUUUCCCCUGGAUGAGACCAAGGGAACAUGAAACUCAACAGUAUGAAUAUUCUUUGCCUGUGCACCCCCCGCCUCUCCCAUCACAGCCAUCCCUGCAGCCCCAGCAGCCAGGACUGAAAUCUUUCCUCCAGCCCACUGUCGCAGCCGCCAUCCAGGCCACAGCCCUGGAAGGAGAGCCUCAGCCUCCCAUUCAUGUGGAACAGCUGCCCUUGGAGCAAGGAGAACUUCCAGCAAUGCAGCAGCAGGUGGCACCAUCAGAUAAGCCACCAAAGCCUGAGAUAUUCCAAAUAGCCCGUUUGAUAUCUCAAGGACCAAUGGCACAAAAUAAACCAUCUCCACUUUAUCCAGGAAUGUUCUACAUCCCCUAUGGAGCAAAUCAGUUGAACGCCCCUGCCAGGCUUGGCAUCAUGAGUUCAGAAGAAAUGGCCGGAGGGAGAGGAGGCCCUGUGGCCUAUGGAGCCAUGUUUGCAGGUUUUGGAGGCAUGAGGCCCAGCCUUGGGGGCAUGCCCCCCAAUCCAGCCAUGGGUGGAGACUUUACUCUGGAAUUUGACUCCCCAGUGGCUGGAACCAAAGGCCCUGAGAAAGGAGAAGGAGGUGCACAAGUUUCCCCUGUGCCAGAGGUCAACCCAACCAAUCCAGAAAACCCAGCUUUCAUUCCAGAGGUAGCACUUGGUGCCCACACAGGGCUCCUUGCUUUCCCUAAAGACAAUAUUCCUGGUCUGGCAAGGGGCCCUGCAGGGCAGAGGAAGGGACCCCCCAGGGUCACCCCAGCAGCUGCUGACCCACUGAUGACCCCUGAAUUAGCUGAUGUUUAUGGGACCUAUGGAGCUGAUGUGACCACACCCAUGGGACCUGAGGGAGAAGCCACCAUGGAUAACACAAUGACCCCAGAAACUCAGCAAACAUCAGUGCCGGAAAACAAAGCCCAGCAGCCCCAGAAUAUGCAUGAUGCACGGCAUCUCCAAGAGCCC
>Tupaia_chinensis_XM_014585726 PREDICTED: Tupaia chinensis ameloblastin (AMBN), transcript variant X1, mRNA
CUUUGCAAAAUGAAGGACCUGAUACUGAUCCUGUGCCUCCUGGAAAUGUGUUUUGCAGUACCGAUGUUUCCUCAGCAACCUGGGACACCAGGCAUGGCUAGUUUGAGCCUGGAGACAAUGAGGCAGUUAGGGAGUUUGCAGGGAUUAAACACACUUUCUCAGUAUUCUAGAUAUGGCUUUGGGAAAUCAUUUAAUUCUUUGUGGAUGCAAGGCCUCCUUCCUCCACAUUCCUCUUUCCCAUGGAUGAGACCAAGAGAACAUGAAACUCAGCAGUAUGAAUAUUCUUUGCCUGUACAUCCCCCACCUCUCCCAUCACAGCCAUCCCUACAGCCUCAACAGCCAGGACUGAAACCUUUCCUCCAGCCCACUGCUGCAACGGCCAUCCAGGCCACAGCACAGAAGGGAGGCCUUCAGCCGCCAAUUCGCCUGGAAGAGCUGCCAUUGAAGCAAGCAGAAUUGCCAGCCCUUCAGCAGCAGGUGGCACCAGCCGAUAAGCCACCAAAGCCUGAGAUAUUCCAAAUAGCCCGCUUGAUAUCUCGGGGACCAAUGCCACAAAACAAGCAAUCUCAAAUUUAUCCAGGAAUGUUUUACAUGUCUUAUGGAGCAAAUCAAUUGAAUGCCCCUGCCAGACUAGGCAUCAUGAGUUCAGAAGAAAUGGCCGGAGGGAGAGGAGGCCCUAUGGCCUAUGGAGCCAUGUUCCCAGGAUUUGGCGGCAUGAGGCCCAGCCUUGGGGGAAUGCCCCACAACCCAGCCAUGGGCGGGGACUUUACUCUGGAAUUUGACUCCCCAGUGGCUGCAACCAAAGGCCCUGAGAAGGGAGAAGGAGGUGUACAAGGCUCCCCAAUGCUGGAGGCUAACCCAGCCAAUCCGGAAAACCCAGAACUGCUUCCAGAAGUGGUACCUGGUGCCCACGCAGGGCUCUUAGCUUUGCCUAAGGAUGACAUUCCCAGCCUGACAAAAGGCUCCACAGGACAAAGGAUGGGACCCUCUGGGGUCACCCCAGCAGCUGCUGACCCACUCAUGACCCCUGAAUUAGCUGAUGAUUAUGGGACCUAUGGUGUUGAUGUGACCACACCCAUGGGUCUCCAGGAAGAAGCCACCAUGGAUACCACAAUGACCCCAGACAGUCAGCAAACAUCCAUGCCAGGAAUCAAAGCCCAGGAGCCCCAGGUUAUGCAUGAUGCAUGGCAUUUCCAAGAGCCC


###AMBN Pangolins
>Gracilinanus_agilis_XM_044681034 PREDICTED: Gracilinanus agilis ameloblastin (AMBN), mRNA
CUUUUUAAAAUGAAGGACUUGCUGCUGAUGCUGUGCCUUCUGGGAACAAGUUUUGCAGUGCCA---UAUCCUCAACAAGCCGCAGCAACUGGCCUGGGGAGUUUAAGCCUCGAGACCAUGAGACAGCUGGGCAAUCUGAAUGGACUGAACCUACUUUCUCAGUUCUCUCGGUUUGGUUAUGGUAAACCAUUUACCUCUUUAUGGAUGCAUGGACUCCUUCCACCUCAUUCCUCCUUCCCAUGGAUGCAGCAAAGAGAACAUGAAACCCAACAGUAUGAAUACGCUUUGCCAGUCCACCCGCCUCCUCUACCGUCCCAGCAGACACUGCAGCCCCAAAAGUCAGGCCAGAAGUCUUUCCUCCAGUCCAGUCCAGCA---------CCUGACGCCGCCCAGCACGGGGUACCUCAGCCUCCGCUGAAUCAGGAACAAAGCCACGUGCCGCCAGAAGACAAAGGAGCGGCCCAGCAGCUGGGGCUGCCCUUGGGCAACGCAGGGAGGCCCGAGAUGUUUCCUAUGGGACGUUUGAUCUCUCAAGGACCAGAGCAAAAAACGGAGAAAGCCCCAGUUGACCCAAGAAUGUUUUACAUAUCUUAUGGAGCAAACCGAUUGAAUGCCCCAGCAAGAUUUGGCUUACUAAGCUCUGAAGAAAUGAUGGGAGGAAGAGGUACCCCUAUGGGUUAUGGAGCCAUGUUUCCAGGA---------AUGAGGUCUGGCUUUGGAGGGAUGCCCCCAAACCCAGCCAUGGGAGGAGACUUCACGCUUGAACAUGACCAACCAACCGGAGGCAACAAACCCCCUGGUCUAGCAGAGGGUGGUGCCCAAGACUCCCCUGGGCCUAAAGGCAAUGCAGGCAAUCUGGAGAAGCCAGCUUUCCUUCCAGAAGAAAUCCCUUGGGCUCAGGGAGGGAUCCUGUCUUUUCCUAAGGGGAGCAUUUCUAGCUUGGGUGGAGGCCCAGCUGGGCAGAUCAAGGGAUUCCUCAGAGGCACUUCACCAACCCUUGAACCAGGCAUUACUCCAGGACCAUCCGAUAUUACUGAAACCUUUGGCACUGAUAUAACUACCCCCCUGGGCAUGCUAGAGGAAGGGCCUUUGGAUAUUACUAUAGAACCAGAUACCCACCAUACAUCAGUACAAGGGAAUGAGUCCCAGCAGCCACAGAUUAUGCAAGAUGUUUGGCAUUUCCAAGAACCC
>Phascolarctos_cinereus_XM_020988269 PREDICTED: Phascolarctos cinereus ameloblastin (AMBN), mRNA
CUUUUUAAAAUGAAGGACUUGCUACUGAUUCUGUGCCUUUUGGGAACAAGUUUUGCAGUGCCA---UUUCCUCAGCAAGCUGCAGCAACCGGACUGGGGAGCUUAAGCCUUGAGACAAUGAGACAGCUGGGAAACCUGAAUGGACUGAACUUGCUUUCUCAGUUCUCUCGGUUUGGUUAUGGUAAACCAUUCACCUCUUUAUGGAUGCAUGGACUCCUUCCACCCCACUCCUCCUUCCCAUGGAUGCAGCAAAGGGAACACGAGACUCAACAGUAUGAAUAUGCCUUGCCAGUACACCCGCCUCCUCUACCAUCGCAG---------CAGCCCCAAAAGCCAGGACAGAAGAUUUUCCUCCAACCCAGCCCAGCA---------CCGGAUGCCACCCAGCAUGGGGCACCUCAGGCUCCACUGAACCCAGGACAAAACCAAGGGCAUCCAGAGGACAGAGCAGUGGGCCAGCAGCCUGGGGGGCCCUUGGGCAGGGCAGGGAGGCCCGAGAUGUUUCCAAUGGGACGUUUGAUCUCUGAAGGACCGACACAAAAAACAGAGAAAGCCCCAGUUUAUCCAAGAAUGUUUUACGUGCCAUAUAGAGCAAAUCAAUUGAAUGCCCCAGGAAGAUUUGGCAUGCUAAGCUCUGAAGAAAUGAUGGGAGGAAGAGGUGGCCCCAUGGGUUAUAAUGCCAUGUUUCCAGGA---------AUGAAGUCUGACUUCGGGGGGAUGCCCCCAAACCCAGCCAUGGGAGGAGACUUCACUCUUGAACAUGACCUACCGACCGGUGCCAGCAAACCCCCUAGCCCAGCAGAGGGUGAUGCUCAAGGCUCCCCUAUGCCUGAAACCAACCCAGAAAAUAUUGAGAAUCCAGCUUUCCUUCCAGAAGAAAUCCCUUGGGCUCAGGGAGGGAUCCUGUCCUUCCCUAAGGGAAGCAUUUCUAACUUGGGGGGAGUCCCAGCUGGGCAGAUUAAGAGACUCCUCAAAGGCACUUCACCAACCUCUGAACCAGGGAUGACCCUGGGACCAUCUGAUAUUACUGAGACCUUUGGCACUGACAUAACUACCCCCCUGGCCAUCCUAGACGAAGGUCCUUUGGACAUUACUGUGGAACCAGAUACCCACCACACAUCAGUGCAAGGGAACGAGGCCCACCAGCCACAGAUUAUGGAAGAUGUAUGGCAUUUCCAAGAACCC
>Sarcophilus_harrisii_XM_031942256 PREDICTED: Sarcophilus harrisii ameloblastin (AMBN), transcript variant X1, mRNA
---------AUGAAGGACUUGCUACUAAUGCUGUGCCUUUUGGGAACAUGUUUUGCAGUGCCA---UUUCCUCAGCAAGCCGCAGCAACUGGACUGGGGAGCUUAAGCCUUGAGACAAUGAGACAGUUGGGAAAUCUGAAUGGACUAAACCUGCUUUCUCAGUUCUCUAGAUUUGGCUUUGGUAAACAAUUUAACCCUUUGUGGAUGCAUGGACUCCUUCCACCUCACUCAUCUUUCCCAUGGAUGCAGCAAAGAGAACAUGAGACUCAACAGUAUGAAUAUGCCUUGCCGGUUCACCCACCUCCUCUACCCUCCCAG---------CAGCCCCAAAAGCCAGGACAGAAGCCUUUCCUCCAGUCCAGUCCACCA---------CCGGACACUGCCCAGCACGGGGCACAUCAGCCUCCACUGCAUCAAGGACAGAUCCACAUGCAUCCAGAGGACCGAGCAAUGGGCCAGCAGCCUGGGGGGCCUUUGGGCAGGGCAGGGAGACCCGAGAUGUUUCCAAUGGGACGUUUGAUCGCUGAAGGACCAACUCAAAAAACAGAGAAAGCCCCACUUUAUCCAAGAAUGGUUUACAUGCCCUAUGGAGCAAAUCAAUUGAAUGCCCCAGGAAGAUUUGGCAUGCUAAGCUCUGAAGAAAUGAUGGGAGGAAGAGGUUCCCCCAUGGGUUAUGGUGCCAUGUUUCCAGGA---------AUGAAAUCUGGCUUUGGGGAGAUGACACCAAACCCAGCCACGGGAGGAGACUUCACUCUUGAACAUGACUUACCAACUGGCAACAACAAAACCCCUGGUGCAGCGGAGGGUGGUGCCCAAGGCUCCCCCGUGGCUGAAGCCAACCCAGAAAAUCUUGACAAUCCAGAUUUCCUUCCAGAAGACUUCCCCUGGGUGCAGGGAGGGAUCCUGAAUUUCCCUAAAGGGAGAAUGUCUAAGCUGGGGAGAGGUCCAGCUGGGCAGAUUAAGAGACCCCUCAAAGGCACUCCACCAACCUCUGAACCUGGGAUGACUCUGGGUACAGCUGAUUUUACGGAUACCUUUGGCACUGAUGUAACUACUCCCCUGGCCAACCUGGAGGAAGGUCCUUUGGAUGUUACUGUGGAACCAGAUACCCACCACACAUCAGUACAAGGGACUGGGGUUCGCCAGUCACAGAUUAUGGAAGAUGUAUGGCAUUUCCAAGAACCC
>Dromiciops_gliroides_XM_043972359 PREDICTED: Dromiciops gliroides ameloblastin (AMBN), mRNA
---UUUAAAAUGAAGGACUUGCUACUGACGCUAUGCCUUUUGGGGACAAGCUUUGCAGUGCCA---UUUCCUCAGCAAGCUGCAGCAACUGGACUGGGGAGCUUAAGCCUUGAGACAAUGAGACAGUUGGGGAAUCUGAAUGGACUGGACCUGCUUUCUCAGUUCUCUAGGUUUGGUUAUGGGAAACCAUUUACCUCUUUAUGGAUGCAUGGACUCCUUCCACCCCACUCCUCCUUCCCAUGGAUGCAGCAAAGGGAACAUGAGACACAACAGUAUGAAUACGCCUUGCCGGUCCAUCCGCCUCCUCUACCAUCUCAG---------CAGCCCCAAAAGCCAGGCCAGAAGCCAUUUCUCCAGCCCAGCCCAGCA---------CCGGAUGCCACCCAGCACGGGGCACCUCAGCCUCCGCUGAAUCAGGGACAGAUCCACGUGCACCCAGAGGACAGAGCAGUGGGCCAGCAGCCCGGGGGGCCCUUGGGCAGGGCAGGGAGGCCCGAGAUAUUUCCAAUGGGACGUUUGGUCUCUGAAGGACCAGCACAAAAAACAGAGAAAGCCCCACUUUACCCAAGAAUGUUUUACGUGCCCUAUGGAGCAAACCAAUUGAAUGCCCCAGGAAGAUUCGGCAUACUAAGCUCUGAGGAAAUGAUGGGAGGAAGAGGUUCCCCCAUGGGGUAUGGUGCCAUGUUUCCAGGA---------AUGAAGACUGGCUUUGGGGGGAUGCCCCCAAACCCAGCCAUGGGAGGAGACUUUACUCUUGAACAUGACCUACCGACUGGUGGCAACAAAGCCCCUGGCCCAUCAGAGGGUGGUGCCCAAGGCUCCCCUGUGCCUGAAGCCAAUCCAGAAAAUGUUGAGAAUCCAGCUUUCCUUCCAGAAGAAAUCCCGUGGGCCCAAGGAGGGAUCCUGUCUUUCCCUAAGGGGAGCAUUUCCAACUUGGGGGGAGGCCCAGCUGGGCAGAUCAAGGGACCCCUCAAAGGCACUCCACCAACUUCUGAACCAGGGAUGACUCUGGGAACAGCUGACAUUACCGAGACCUUUGGCACUGAUGUAACUACUCCCCUGGCCAUCCUAGAUGAAGGUCCUUUGGACAUUACCGUGGAACCAGAUACCCACCACACAUCAGUGCAAGGGAACGAGGCCCACCAGUCACAGAUUACGGAAGAUGUAUGGCAUUUCCAAGAACCC
>Erinaceus_europaeus_XM_060188455 PREDICTED: Erinaceus europaeus ameloblastin (AMBN), mRNA
CUUUUCAAAAUGAAAGACCUGAUAUUGAUCCUGUACCUCCUGGAAAUGUGUUCCGCAGUACCGGUGUUUCCUAAGCAGCCUGGGAUGCCAGGCAUGGCCAGUCUGAGCCUUGAG------------------------------------------------UAUUCAAGAUUUGGUUUUGGGAAAUCAUUUAAUUCACUGUGGAUGAAUGGCCUUCUCCCACCGAAUCCUUCUUUCCCAUGGAUGAGACCAAGAGAGCAUGAAACUCAACAGUAUGAAUAUUCUUUGCCUGUGCAUCCCCCACCUCUCCCAUCGCAGCCAUCCCUGCAGUCUCACCAGCCAGGACAGAAACCUUUCCACCUGCCCACUGUUGAAACCGCCAUCCAGAAUACAAUCCAGAAAGGAGGGCCUCAGCUUCCGGUUUACCAGGGACAUCCACCCUUGCAGCAAGCAGAGGGACCAAUGAUUCAACAGCAGGUGGCACCAUCAGAUACACCACCGAAG------CUGUUUCCAAUAGCCCGUUUGAUAGCUCGGGGACCA---CCACAAAAUAAGCCAUCUUCUCUCUUUCCCGGAAUGUUUUAUAUGUCCUAUGGAGCAAAUCAAUUGAAUGCUCCUGGCAGACUUGGCAUCAUGAGCUCAGAAGAAAUGCCGGGAGGCAGAGAAGGCCCCACGGCCUACGGAGCCAUGUUUCCUGGAUUUAGAGGAAUGAGACCCAACUUUGGAAGGAUGCACCAGAAUUCACCCAAGGGUGGGGACUUCACUGUGGAAUUUGACACCCCU---GCUGUAACCAAAGGUCAGGAGAAGGGAGAAGGAGGC---------UCCCGCCUGCCUGAGAGAAACCGGCUCAGUCCUGAAAACCCAGCUCUCUUUCAAGAGGCAGCA------------GGAGGGUUUCUUGCUUCCCCCAAGGACAAUAUUCCCAGCCUGGCCAUGGGUCCUGCAGGACUGAUUAGAGAACCAUCCAAGAUUACCCCAGAAGCCGCUGACCCUCUGAUGACCCCUGGAUUAGCUGAUGUCUAUGAAACCUAUGGUGCUGAUAUGACCACACCCCUGAACCUCCAAGGGGAAUCAACCACAGAUAGCACAACAACCAUGGACAUUCAGGAAACAUCAACGCCUGGAAACAAGGAAGAGCAGCCCCAGGUCAUGCAUGAUGCUUGGCGCUUCCAGGAGCCC
>Elephantulus_edwardii_XM_006896844 PREDICTED: Elephantulus edwardii ameloblastin (enamel matrix protein) (AMBN), mRNA
CUUUUCAAAAUGAAGGAUCCAAUCCUGUUCAUGUGUCUUUUAGGAGUGAGUGUUGCGGUGCCGGUGUUUCCUCAACAACCUGGGACCCCAGGCAUGGCUAGUCUGAGCCUUGAGACAAUGAGACAGUUGGGACGUUUGCAGGGAUUAAACAUACUUCCUCAGUUUUCUAGAUUUGGCUUCGGGAAAUCUUUCAACCCUCUGUGGCUGCAUGGUCUCCUCCCACCACAUUCCUCUUUCCCAUGGCUACGACCAAGAGACCACGAAACUCAACAGUAUGAAUAUUCUUUGCCUGUUCAUCCACCACCUCUCCCAUCACAGCAGUCCCUGCAGCCCCAACAGCCUGGGCAGAAACCU---------CCCACUGCUGCAACAGUCCUCCAGGGCACCGCCCCAAAGAUCGGGCCACAGCCUCCGAUUCACCAGGGACUGCCACCUUUGCAGCAAUCUGAUUUACCAAUGGUUCAGCAGCAGGUGGCACCAUCAGAAAAGCCACUAAAGGCUGAGAUGCUCCAAAUUGCCCGUUUGAUAUCUCAAGGACCAGUGACACAAACUAAACAGUCUCCACUUUAUCCAGGAAUGUUUUACAUGCCCUAUGGAGCAAAUCAAUUGAAUGCUCCAGGCAGACUUGGCAUCAUGAGCUCAGAAGAAAUGGUGGGAGGCAGAGGUGGCCCCAUGGCCUAUGGAGCAAUAUUUCCAGGAUUUGGACGCUUAAGGCCGGGCUUCGGGGGAAUGGCCCCCAAUCAAGGCAAGGGCGGUGACUUUACACUGGAAUUCGACACCCCA---GGCGCAACCAAAGGCCCUGAGAAGGGAGAAGGAGGCACACAAGAACCCCACAGGCCAGCCGGCAACCCAGCCAACCUGGAGAACCCAACUCUCCUUACAGAGUUUGCACAUGGUGGCCACGCAGGGCUUCUUGCUCCUCCUAAAGGCAACAUUUUCGGUGUAGCUAAGGGCCCUGCAGGGCAUAGCUGGGGAAGCCUCAGGGUCACUCCA------GCUGACCCACUGGCGACUCCUGGUUUAGCUGAUCUUUAUGAGACCUAUGGUCCUGAUGCAACCACACCCCCAGGUUUCCAGGAUGAAACCACCACAGAUUCCACAGUGACCCCAGACACUGCACAAACAUCUAUGCCAGUAAACAAGGGCCAACAGCCCCAGAUUAUGCACAAUGCGUGGCAUUUCCAAGAGCCC
>Marmota_marmota_marmota_XM_048785745 PREDICTED: Marmota marmota marmota ameloblastin (Ambn), mRNA
---UUCAAAAUGAAAGACUUGAUACUGAUCCUGUGCCUCCUGGAAAUGAGUUUUGCAGUGCCGAUGUUUCCUCAGCAACCUGGGGCACCUGGCAUGGCUAGCUUGAGCCUUGAGACAAUGAGGCAGUUGGGAAGUCUCCAGGGAUUGAAUGCACUUUCUCAGUUUUCUAGAUUUGGCUUUGGGAAAUCACUUAACUCUUUGUGGUUGCAUGGUCUCCUUCCACCACAUUCCUCUCUCCCGUGGCUAAGACCAACAGAACAUGAAACUCAACAGUAUGAAUAUUCUUUGCCUGUGCAUCCCCCACCUCUCCCAUCACAGCCAUCCCUGCAGCCUCAACAGUCAGGACUGAAACCUUUCCUCCAGCCCACUGCUGCAACCGAUAUCCAGGCAACAGCCCAAAAGGGUGGUCCUCAACCUCCAAUGCAUCCAAGGCAGCUGCCCUUGCAGGAUGGAGAACCGCCAGCAACUGAGCAACAGGUGGCACCAACAGAGAAACCACCAACAUCUAAGUUGUUCCAUAUAGCCCGUUUGAUAUCUCGGGGACCACUGCCACAAAACAAACCAUCUGCACUUUAUCCAGGAAUGUUUUACACGUCUUAUGGAGCAAAUCAACUGAAUGCUCCUACCAGACUUGGUAUCAUGAGUUCAGAAGAAAUGGACGGAGGAAGAGGAGGCCCCAUGGGCUAUGGAGCCAUGUUCCCAGGAUUUGGAGGCCUGAGGCACAGCCUUAGGAGAAUGUCUCCCAAUCCAGCCAUGGGUGGAGAUUUUACUCUGGAAUUUGACUCCCCA---GCGGGAACAAAAGGUCCUGAGAAGGGAGAAGGAGAGGCACAAGCCUCCCCCGUGCAGGAGGCCAACCCAGCCAAUCCAAAAAACCCAGCGCUCCUUUCACAGAUAGCACCUGGUACUCAUGCAGGACUCCUUGCUUUCCCUAACGACAACAUUCCCAACCUGGCAAGGGGCCCUGCAGGGCAGAGAAAGGGACCCCUUGGGGUCACUCCAUCAGCUGCUGACCCACUGAUGACCCCUGAAUUAGCUGAGGUUUAUGAAACCUAUGGUGCUGAUGUUACCACACCCCUGGAU---ACAGGAGAAGCAACCAUGGAUACCACAAUGACCCCAGACACUCAGCAAACAUCAAUGCCAGGAAACAAAGUCCACCAACCCCAGAUGGUACAUGAUGCAUGGCGUUUCCACGAGCCC
>Lepus_europaeus_XM_062199224 PREDICTED: Lepus europaeus ameloblastin (AMBN), mRNA
CUUUUCAAAAUGAAGGACCUGAUCUUGCUCCUGUGCCUCCUGGAGACGAGUUUUGCAGUGCCGGCAUUUCCUCAACAACCUGGGACACCGGGCAUGGCUAGUCUGAGCCUUGAGACAAUGAGACAGUUGGGAAGUUUGCAGGGAUUAAAUGCACUUUCUCAGUAUUCUAAAUAUGGCUUCGGAAAAUCACUUAAUUCCCUGUGGCUGCAAGGUCUCCUACCACCACCUUCCUCUUUCCCAUGGAUGAGGCCAAGGGAACAUGAAACUCAACAGUAUGAAUAUUCUUUGCCUGUGCAUCCCCCACCUCUCCCAUCACAGCCAUCCCUGCAGCCUCAACAGCCAGGACUGAAACCCUUCCUCCAGCCAACUGCUGCACCUGCCAUCCAGGGCACAGCCCAGAAGGGAGGGCCUCAGCUUCGGAUUCACCCUGCACAGCUGCCCUUGAAGGAUGGAGAAAUGCCAGAGAUUCAAGAGCAGGUGGCGCCAUCAGAGAAGCCCCCAAAGCCUGAGGUGUUCCAAAUAGCCCGUUUGAUACCUCGGGGACCCCUGCCUCAAAAUAGACAUGCUGCACUUUAUCCAGGUAUGUUUUACAUGUCCUAUGGAGCGAAUCAACUGAAUGCCCCUGCCAGACUUGGCAUCCUGAGUUCAGAAGAAAUGCCCGGAGAAAGAGGAGGACCCAUGGCCUACGGAGCCAUGUUCCCAAGAUUUGGAGGCAUCAGGCACAACCUUGGAGGAAUGCCCCACAACCCAGCCAUGGGUGGGGACUUUACUCUGGAGUUUGACUCCCCAGUGGCCGCAACUAAAGGCCCCGAGAAAGGAGAAGGAGCUGCGGAAGACGCCCCCAUGCCGGAAGCCAACCCAUCCAAUCCAGAAAACCCAGCUCUCCUUCAAGAGGUAGCACAUGGCGACCACGCAGGGCUCCUUGCUUUCCCUAAGGACAACAUUCCCGGCAUGGCAAGGGGCCCAGCAGGGAAGAAAAUGGGAGUCCCCAGGGUCACCCCUUCAGAUGCUGACCCACUGGCGACCCCUGAAUUAGCUGGGGUUUAUGAUAUCUAUGGUCCGGAUGUGACCACACCCCUGGGUACCCAGGAAGAAACAACCACGGAUACCACCAUGACCCCAGACACUCAGGAAACAUCCAUACCGGGAAACAAAGAUCAGCACCCCCAGAUGAUGCACAAUGCGUGGCGUUUCCAAGAGCCC
>Pipistrellus_kuhlii_XM_045580699 PREDICTED: Pipistrellus kuhlii ameloblastin (AMBN), mRNA
---------AUGAAGAACCUGAUACUGGUCUUGUGCCUCCUGGAAACGAGUUCUGCAGUGCCGGUGUUUCCUCGGCAGCCGGGGACCCCGGGCGUGGCCAGUUUGAGCCUGGAGACAAUGAGACAAUUGGGCACCUUGCAGGGACUAAAUAUGCUUUCUCAGUACUCAAGAUUUGGCUUUGGGAAAUCACUUAAUUCUUUGUGGAUGCACGGUCUCCUUCCACCACAUUCCUCCUUCCCAUGGCUGAGACCAAGGGAACAUGGAACUCAACAGUAUGAAUAUUCUUUGCCUGUGCAUCCCCCACCUCUCCCAUCGCAGCCAUCCCUGCAGCCUCAGCAGCCGGGACAGAAACCUUUCCACCAGCCCAGCGUGAUCACCACCAUCCAGGACACAAUCCAGAAGGGAGGACCUCAGCCUCCGGUUUACCAUGGACAGCCACCCUUGCAGCAGGCAGAGGGGCCAAUGAUUCAACAGCAGGUGGCACCAUCAGAGAAGCCACCAAAAACUGAGAUAUUCUCAAUAGCCCGUUUGAUAUCUCAGGGACCGCUGGCCCAAAAUAAACCAUCUUCGCUUUAUCCAGGAAUGUUUUACAUGUCCUAUGGAGCAAAUCAAUUGAAUGCUCCUACCACACUUGGCAUCAUGAGCUCAGAAGAAAUGGCGGGAGGCAGAGGAGGCCCCAUGGCCUAUGGAGCCAUUUUCCCAGGAUUUGGAGGCAUGAGGCCAAGCCUUGGAGGGAUGUCUCCCAAUCUAGGCAAGGGUGGGGACUUUACUAUGGAAUUUGACUCCCCAGUCGCUGCAACCAAAGGCCCAGAGAAGGGAGAAGGACCUGUGCAAGGCUCCCCCUUGCCGGAGGCCAACCUAGCCAAUCCAGAAAACCCAGCUCUCCUCCCAGAGGUAGCACCUGGUGCCCUUGGAGGGCUUCUUGCUCUCCCAAAGGACAAUCUUCCCAACCUGGUCAGGGGCCCUGCAGGGCACAGCAAGGGAUCUCCCAGGGUUACCCCAGCAGCCGCUGACCCACUGAUGACCCCUGGAUUAGCGGAUAUUUAUGAGCCCUACGCUGCUGAUACGACCACACCCUUGGGA---------GAAACGACCUUGGAUACCACAGUGACCCCAGACACAGAGCAAACAUCGAUGCCAGGAAACAAUGUCCAGCAGCCCCAUAUUAUGCACAACGGGUGGCAUUUCCAAGAGCCC
>Ceratotherium_simum_simum_XM_004419143 PREDICTED: Ceratotherium simum simum ameloblastin (LOC101387757), mRNA
CUUUUCAAAAUGAAGGACCUGGUACUGAUCCUGUGCCUCCUGGAAAUGAGUUCUGCAGUGCCGGUGUUUCCUCAGCAACCUGGGACACCAGGCAUGGCUAGUUUGAGCCUUGAGACAAUGAGACAGUUGGGAAGUUUGCAGGGAUUAAAUAUGCUCUCUCAGUAUUCAAGAUUUGGCUUUGGGAAAUCAUUUAAUUCUUUGUGGCUGCAUGGUCUCCUCCCACCACAUUCCUCUUUUCCAUGGAUGAGACCAAGAGAACAUGAAACUCAACAGUAUGAAUAUUCUUUGCCUGUGCAUCCCCCACCUCUCCCAUCGCAGCCAUCCCUGCAGCCUCAACAGCCAGGACAGAAACCUUUCCUCCAGCCCACCAUUGUAACC------CAGAACACUGGCCAGAAGGGAGGACCUCAGCCUCCGGUUUACCAGGGACGGCCGCCCUUGCAGCAAUCAGAGGGGCCAAUGGUUGAACAGCAGGUGGCACCAUCAGAAAAGCCAACAGAGGCCGAGAUGUUCCCAAUAGCCCGUUUGAUGACUCAGGGACCGAUGCCACAAAAUAAACAAUCUUCACUUUAUCCAGGAUUGUUUUACAUGUCCUAUGGAGCAAAUCAAUUGAAUGCUCCUGGGAGACUUGGCAUCAUGAGCUCAGAAGAAAUGGCGGGAGGCAGAGGAGGCCCCAUGGCCUACGGAGCCAUGUUCCCAGGAUUUGGAGGCAUGAGGCCCAGCCUUGGAGGGAUGCCCCCCAAUCCAGGCAUGGGCGGGGACUUUACUCUGGAAUUUGACUCGCCAACCGCUGCAACCAAAGGCCCUGAGAAAGGAGAAGGAGGUCCACAAGGCUCCCCCAUGACGGAGGCGGACCCAGCCAACCCGGAAAACCCAGCCCUCCUUUCCGAGAUCGCGUCUGGUCCCCUCGGAGGCCUUCUUGCUCUCCCUCAAGGCAGUGUUCCCCGCCUGGCAAGGGGCCCUGCAGGGCACAGCAGGGGACCCCCCAGGGUCACCCCAGCAGCCGCAGACCCACUAAUGACCCCUGGAUUAGCUGAUGCUUAUGAGACCUACGCUGCUGAUAUGACCACACCCCUGGGUCUCGAGGAAGAAUCGACCACGGAUACCACGGUGACCUCAGAGAGUCCGCAAACGUCGAUGCCAGGAAACAAGGCCGAGCAGCCCCAGCUUGUGCGUGAUGCGUGGCGUUUCCCAGAGCCC
>Bos_mutus_XM_014478622 PREDICTED: Bos mutus ameloblastin (enamel matrix protein) (AMBN), transcript variant X1, mRNA
CUUUUCAAAAUGAAGGACAUGAUACUGAUCCUGUGCCUCCUGAAAAUGAGUUCUGCAGUGCCGGCGUUUCCUCAGCAACCUGGGAUACCAGGCAUGGCUAGUUUGAGCCUUGAGACAAUGAGACAGUUGGGAAGCCUGCAGGGAUUAAACCUGCUUUCUCAGUAUUCAAGAUUUGGCUUUGGGAAAUCAUUUAAUUCUUUGUGGAUGAAUGGUCUUCUCCCACCACAUUCCUCCUUCCCAUGGAUGAGACCAAGGGAACAUGAAACUCAACAGUAUGAAUAUUCUUUGCCUGUGCAUCCCCCACCUCUCCCAUCGCAGCCAUCCCUGCAGCCUCAACAGCCAGGACAGAAACCUUUCCUCCAGCCCACCGUUGUCACCUCCAUGCAGAACGCAGUCCAGAAGGGCGUACCUCAGCCUCCGAUUUACCAGGGACAUCCGCCCUUGCAGCAAGCAGAGGGGCCGAUGGUUGAACAGCAGGUGGCGCCAUCAGAAAAGCCACCAACGACCGAGAUGUUUCCAAUAGCCCAUUUGAUAUCUCGGGGACCAAUGCCACAAAAUAAACCAUCUCAGCUUUACCCAGGAAUAUUUUACGUGACCUAUGGAGCAAAUCAACUGAACGCUCCUGCCAGACUUGGCAUCAUGAGCUCAGAAGAAAUGGGGGGAGGAAGAGGAGACCCCCUGGCCUAUGGAGCCAUAUUCCCAGGAUUUGGAGGCAUGAGGCCCAGGCUUGGAGGGAUGCCCCACAACCCAGACAUGGGUGGGGACUUUACUCUGGAAUUUGACUCCCCAGUCGCUGCAACCAAAGGCCCGGAGAAGGGAGAAGGAGGUGCACAAGACUCCCCUGUGCCAGAGGCCCACCUAGCCGAUCCGGAAAGCCCAGCUCUCCUUUCAGAGCUAGCACCUGGUGCCCUAGAAGGGCUUCUUGCUAAUCCUGAGGGCAAUAUUCCCAACCUGGCAAGGGGCCCUGCAGGGCGCAGCAGGGGAUUCCUUAGGGUCACCCCAGCAGCUGCCGACCCACUGAUGACCCCUGGAUUAGCUGAGGUUUAUGAGACCUACGGUGCUGAUGAGACCACAACUCUGGGUCUCCAGGAAGAAACGACUGUGGACUCCACAGCGACCCCUGACACUCAGCACACAUUGAUGCCAAGAAACAAGGCCCAGCAGCCCCAAAUCAAGCAUGAUGCGUGGCAUUUCCAAGAGCCC
>Mustela_erminea_XM_032334509 PREDICTED: Mustela erminea ameloblastin (AMBN), mRNA
---------AUGAAGGACCUGAUACUGAUCUUAUGCGUCCUGGAAAUGAGUUCGGCUGUGCCGGUGUUUCCUCAGCAACCUGGGACACCAGGCAUGGCUAGUUUGAGCCUGGAGACAAUGAGACAGCUGGGAAGUUUGCAGGGACUAAACAUGCUUUCUCAGUAUUCAAGAUUUGGUUUUGGAAAAUCAUUUAAUUCUUUGUGGAUGCAUGGUCUCCUCCCGCCACAUUCUUCCUUCCCAUGGAUGAGACCGAGGGAGCAUGAAACUCAGCAGUAUGAAUAUUCUUUGCCUGUGCAUCCCCCACCUCUCCCAUCGCAGCCAUCCCUGCAGCCUCCGCAGCCAGGACAGAAACCCUUCCUCCAGUCCGCUCUGGUGACUGACGUCCAGGACACCGCCCAGAAGGGAGGACCUCAGCCUCCGGCUUACCAGGGACAACCGCCCUUGCAGCAGGCAGAAGGGCCGAUGCUCGAACAGCAGGUGGCGCCCACAGACAAGCCACCAAAGGCCGAGGUGUUCCAAAUAGCCCGUUUGAUAUCUCGGGGACCAAUGCCACAAAAUAAACCAUCGUCACUUUAUCCGGGAAUAUUUUACAUGUCCUAUGGAGCAAAUCAACUGAACGCUCCUGCCAGACUUGGCAUCAUGAGUUCAGAAGAAAUGGCGGGAGGCCGAGGAAGCCCCAUGGCCUAUGGAGCCAUCUUCCCAGGAUUUGGAGGCAUGAGGCCUCACCUUGGAGGGAUGCCCCACAAUCCAGCUAUGGGUGGAGACUUUACUCUGGAAUUUGACUCCCCGGUCGCCGGAACCAAAGGCCCUGAGAAGGGAGAAGGCGGUGCCCAAGGCUCCCCUUUGACGGAGCUCGACCCAGCCAAUCCAGAAAGCCCAGCUCUCCUGCCAGAGGGAGCACCUGGAGCCCUGGGAGGGCUUCUUGCUCAUCCAAAGGGCAACGACCCCAACAUGGCAAGAGGCCCAGCUGGGCAGAGUGGGGGACCCCUCAGGGUCACCCCAGCAGACGCUGACCCACUGAUGACCCCUGGAUUAGCUGAUAUUUAUGAGAACUACGGUGCUGAUGUGACCACACCUCUG---------GAAGAAACGCCCACAGAUACCACAGCCAGCCCGGACACUCAGCAAACGUUGAUGCCAGAAAACAACGCACAGCAGCCUCAGGUUAUGCACGAUGUGUGGCGUUUCCAAGAGCCC
>Chrysochloris_asiatica_XM_006873792 PREDICTED: Chrysochloris asiatica ameloblastin (enamel matrix protein) (AMBN), mRNA
CUUUUCAAAAUGAAGGACCUGAUAUUGAUCAUGUGCCUCUUAGCAGUGGGUUUUGCUGUGCCGAUGUUUCCUCAGCAACCUGGAACCCCCGGCAUGGCCAGUUUGAGCCUUGAGACAAUGAGACAGUUGGGAAGUUUGCAGGGAUUAAACAUGCUUCCUCAGUAUUCUAGAUUUGGCUUUGGGAAAUCUUUUAAUUCUCUUUGGAUGCAUGGUCUCCUCCCACCACAUUCCUCUUUCCCAUGGAUGCGACCAAGGGAACAUGAAACUCAACAGUAUGAGUAUUCUUUGCCUGUUCAUCCCCCACCUCUACCAUCACAGCAGUCCUUGCAGCCUCAACAACCUGGACAGAAACCUUUCGCUCAGCCCACACCUGCAACUGCCAUCCAAGGCACAAUCCAGAACGGAGGGCCACAACCUCCAAUUCACCAGGGACAGCCUCCCUUGCAGCAAUCUGAGGGACCAGUGGUUCAACAACAGGUAGCCCCAUCAGAAAUGCCACCAAAACCUGAGAUUUUCCAAAUUGCCCGUUUGAUAUCUCAAGGACCAGUGCCACAAAAUAAGCAAUCUCCACUUUAUCCAGGAAUGUUUUACAUGCCCUAUGGAGCAAAUCAAUUGAAUGCACCUGCCAGAUUGGGCAUCAUGAGCUCAGAAGAAAUGGCCGGAGGCAGAGGAGGCCCUAUGGCCUUUGGAUCUAUGUUCCCAGGAUUUGAAGGCAUGAGACCUGGCUUUGGAGGAAUGCCCCCCAAUCAAGGCAAGGGUGGUGACUUUACCCUGGAAUUCGACUCCCCAGUCGCUGCAACCAAAGGUCCUGAGAAAGGAGAAGGAGGUGCGCAAGGCUCCCCCUUGCCAGAAACCAAUUUAGCCAAUCCAGAAAACCCAGCUCUUCUUCUAGAGGUAUCACCUGGUGCCCAUGGAGGGCUUCUUGCAUUUCCUAAAGGCAACAUUCCCAGCCUGGCAAGGGGCCCUGCAGGGCAGAGCAGGGGACACUUUGGGGUCACUCCAGCAGCUGCUGACCCACUGGUGACCCCCGGAUUAGCUGAUGCUUAUGAGACCUAUGGUGCUGAUGUGACUACACCCCUGGGUCUGCAGGGAGAAACGACCAUGGAUACCACAAUGACCCCAGACACUCAGCAAACAUCGAUGCAGGGAAACAAGGCCCAGCAACCCCAGAUUAUGCACAAUGCUUGGCCUUUCCAAGAGCCC
>Trichechus_manatus_latirostris_XM_004383356 PREDICTED: Trichechus manatus latirostris ameloblastin (AMBN), mRNA
CUUUUCAAAAUGAAGAACCUGAUACUGAUCUCAUGCCUCUUAGGAGUGAGUUUUGCAGUGCCGAUGUUUCCUCAGCAACCUGGGACCCCGGGCAUGGCUAGUUUGAGCCUUGAGACAAUGAGACAGUUGGGAAGUCUGCAGGGAUUAAACAUGCUUUCUCAGUAUUCUAGAUUUGGCUUUGGGAAAUCUUUUAAUUCUAUGUGGCUGCAUGGUCUCCUCCCACCACAUUCCCCUUUCCCAUGGAUGCGACCAAGGGAACAUGAAACUCAACAGUAUGAAUAUUCUUUGCCUGUUCAUCCCCCACCUCUACCAUCACAGCAGUCCCUGCAACCUCAACAACCCAGGCAGAAACUUUUCCCCCACCCCACUGCUCCAACCGCCAUCCAGGGUACAGCCCAGAAGAGCCUCCUGCAGCCUGCAAUUUACCAGGGACAGCCGCCCUUGCAGCAAAAUGAGUCUCCAAUGAUUCUGCAGCAGGUGGCACCAUCAGAUAAGCCACCAAAGCCUGAGAUAUUCCAAAUUGCCCGUUUGAUAUCUCGAGGACCAGUGCCACAAAAUAAACAAUCUCCACUUUAUCCAGAAAUGUUUUACAUGUCCUAUGGAGCAAAUCAAUUGAAUGCCCCUGCCAGACUUGGCUUCAUGAGCUCAGAAGAAAUGGCGGGAGGCAGAGAAGGCCCCACGGCCUAUGGAGCUGUAUUCCCAGGAUUUGGAGGCAUGAGGUCUGGCUUUGGAGGAAUGCCCCACAAUCAAGCCAUGGGUGGUGACUUUACUCUGGAAUUAGACUCCCCGGUCGCUGCAACCAAAGGCCCCGAGAAGGGAGAAGGAGGUGCACAAGGCUCCCCCAUGCCAGAGGCCAACCCAGCCAAUCCAGAAAACCCAGCUCUCCUUACAGAUGUAGCUGCUGGCACCCACGGAGGGCUUCUUGCUUUCCCUAAGGGCAACAUUCCCAGCUUGGCAAGGGGCCCUGCAGGGCAGAGCAGAGGACCCCCCAGGGUCACUCCCGCAACCGCUGACCCACUGGUGACCCCCGGAUUAGCUGAGAUUUACGGAACCUACAGUGCUGACAUGACCACACCCCUAGGUCUCCAGGAAGAAGCCACUACUGAUACCACAGCGACCCCAGACACUCAGCAAACAUCAAUGCCAGGAAACAAGGCCCAGCAGCCCCAGGUUAUGCAUGAUGCGUGGCAUUUCCAAGAGCCC
>Elephas_maximus_indicus_XM_049885285 PREDICTED: Elephas maximus indicus ameloblastin (AMBN), mRNA
CUUUUCAAAAUGAAGGACCUGAUACUGAUCAUGUGCCUCUUAGGAGUGAGUUUUGCAGUUCCGGUGUUUCCUCAGCAACCUGGGACCCCAGGCAUGGCUAGUUUGAGCCUUGAGACAAUGAGACAGUUGGGAAGUUUGCAGGGAUUAAACACACUUUCUCAGUAUUCUAGAUUUGGCUUUGGGAAAUCUCUUAAUUCUCUGUGGGUGCAUGGUCUCCUUCCACCACAUUCUGCUUUCCCAUGGAUGCGACCAAGGGAACAUGAAACUCAACAGUAUGAAUAUUCUUUGCCUGUUCAUCCCCCACCUCUACCAUCACAGCAGUCCCUGCAACCUCAACAGCCUGGGCAGAAACUUUUCCCCCAGCCCACUGUGCCAACUGCCAUCCAGAACACAGCCCAGAAGAGCCUGCUACAGCCUGCAUUUCACCAGGGACAGCUGCCCUUGCAACAAAAUGAGUCUCCAAUGAUUCAGCAGCAGGUGGCACCAUCAGAUAAGCCACCAAAGCCUGAGAUGUUCCACAUUGCCCGUUUGAUAUCUCAAGGACCAGUGCCACAAGAUAAACAAUCUCCACUUUAUCCAGGAAUGUUUUACAUGUCUUAUGGAGCAAAUCAAUUGAACGCCCCUGCCAGACUUGGCAUCAUGAGCUCAGAAGAAAUGGCGGGGGGCAGAGGAGGCCCCAUGGCCUAUGGAGCUGUGUUCCCAGGAUUUGGAGGCCUAAGGUCCAGCUUUGGGCGAAUGCCCACUAAUCAAGCCAUGGGUGGUGACUUUACUCUGGAAUUUGACUCCCCAGUCACUGCAACCAAAGGCCCUGAGAAGGGAGAAGGAGGUGCACAAGGCUCCCCCAUGCCAGAGACCAACCCAGCCAAUCCAGAAAACCCAGCUCUCCUUACAGAUGUAGCUACUGGUGCCCACGGAGGGCUUCUUGCUUUCCCUAAGGGCAACAUUGCCAGCUUGGCACGGGGCCCUGCAGGGCAGAGCAGGGGACUCCCCAAGGUCACGCCAGCAGCCAAUGACCCACUGGUGACCCCUGGAUUAACUGAUGCUUAUGGGACCUAUACCGCUGACAUGACCACGCCCCUGGGUCUCCAGGAAGAAGCCACCACUGAUACCACAGCAACCCCAGACACAAUGCAAACGUCAAUGCCAGGAAACAAGGCCCAGCAGCCCCAGAUUAUGCAUGAUGCGUGGCAUUUCCAAGAGCCC
>Homo_sapiens_NM_016519 Homo sapiens ameloblastin (AMBN), mRNA
CUUUUCAAAAUGAAGGACCUGAUACUGAUCCUAUGCCUCCUGGAAAUGAGUUUUGCAGUGCCGUUCUUUCCUCAGCAAUCUGGAACACCGGGUAUGGCUAGUUUGAGCCUUGAGACAAUGAGACAGUUGGGAAGUCUGCAGAGAUUAAACACACUUUCUCAGUAUUCUAGAUACGGCUUUGGAAAAUCAUUUAAUUCUUUGUGGAUGCACGGUCUCCUCCCACCACAUUCCUCUCUUCCAUGGAUGAGGCCAAGAGAACAUGAAACUCAACAGUAUGAAUAUUCUUUGCCUGUGCAUCCCCCACCUCUCCCAUCACAGCCAUCCUUGAAGCCUCAACAGCCAGGACUGAAACCUUUUCUCCAGUCUGCUGCUGCAACCACCAACCAGGCCACAGCACUGAAAGAAGCACUUCAGCCUCCAAUUCACCUGGGACAUCUGCCCUUGCAGGAAGGAGAACUGCCUCUGGUUCAGCAGCAGGUGGCACCAUCAGAUAAGCCACCAAAGCCUGAGAUUUUCCAAAUAGCCCGUUUGAUUUCUCACGGACCAAUGCCACAAAAUAAACAAUCUCCACUUUAUCCAGGAAUGUUGUACGUGCCUUUUGGAGCAAAUCAAUUGAAUGCCCCUGCCAGACUUGGCAUCAUGAGUUCAGAAGAAGUGGCAGGCGGGAGAGAAGACCCAAUGGCCUAUGGAGCCAUGUUUCCAGGAUUUGGAGGCAUGAGGCCCGGCUUUGAGGGAAUGCCCCACAACCCAGCUAUGGGCGGUGACUUCACUCUGGAAUUUGACUCCCCAGUGGCUGCCACCAAAGGCCCUGAGAACGAAGAAGGAGGUGCACAAGGCUCCCCUAUGCCGGAGGCCAACCCAGACAAUCUAGAAAACCCAGCUUUCCUUACAGAGCUAGAACCUGCUCCCCACGCAGGGCUCCUUGCUCUCCCUAAGGAUGACAUUCCCGGCCUGCCAAGGAGCCCUUCAGGGAAGAUGAAGGGACUCCCCAGCGUCACCCCAGCAGCUGCUGACCCACUGAUGACCCCUGAAUUAGCUGAUGUUUAUAGGACCUACGAUGCUGACAUGACCACAUCCGUGGAUUUCCAGGAAGAAGCAACCAUGGAUACCACGAUGGCCCCAAACUCUCUGCAAACAUCCAUGCCAGGAAACAAAGCCCAGGAGCCCGAGAUGAUGCAUGACGCAUGGCAUUUCCAAGAGCCC
>Galeopterus_variegatus_XM_008586431 PREDICTED: Galeopterus variegatus ameloblastin (enamel matrix protein) (AMBN), mRNA
CCUUCCAAAAUGAAGGACCUGAUACUGAUCCUGUGCCUCCUAGAAAUGAGUUCUGCAGUGCCGAUGUUUCCUCAGCAACCUGGGACACUGGGAAUGGCUAGUUUGAGCCUCGAGACAAUGAGACAGUUGGGAAGUUUGCAGAGGUUAAAUGCACUUUCUCAGUAUUCUAGAUAUGGCUUUGGGAAAUCAUUUAAUUCUUUGUGGAUGCAUGGUCUCCUCCCACCACAUUCCUCUUUCCCCUGGAUGAGACCAAGGGAACAUGAAACUCAACAGUAUGAAUAUUCUUUGCCUGUGCACCCCCCGCCUCUCCCAUCACAGCCAUCCCUGCAGCCCCAGCAGCCAGGACUGAAAUCUUUCCUCCAGCCCACUGUCGCAGCCGCCAUCCAGGCCACAGCCCUGGAAGGAGAGCCUCAGCCUCCCAUUCAUGUGGAACAGCUGCCCUUGGAGCAAGGAGAACUUCCAGCAAUGCAGCAGCAGGUGGCACCAUCAGAUAAGCCACCAAAGCCUGAGAUAUUCCAAAUAGCCCGUUUGAUAUCUCAAGGACCAAUGGCACAAAAUAAACCAUCUCCACUUUAUCCAGGAAUGUUCUACAUCCCCUAUGGAGCAAAUCAGUUGAACGCCCCUGCCAGGCUUGGCAUCAUGAGUUCAGAAGAAAUGGCCGGAGGGAGAGGAGGCCCUGUGGCCUAUGGAGCCAUGUUUGCAGGUUUUGGAGGCAUGAGGCCCAGCCUUGGGGGCAUGCCCCCCAAUCCAGCCAUGGGUGGAGACUUUACUCUGGAAUUUGACUCCCCAGUGGCUGGAACCAAAGGCCCUGAGAAAGGAGAAGGAGGUGCACAAGUUUCCCCUGUGCCAGAGGUCAACCCAACCAAUCCAGAAAACCCAGCUUUCAUUCCAGAGGUAGCACUUGGUGCCCACACAGGGCUCCUUGCUUUCCCUAAAGACAAUAUUCCUGGUCUGGCAAGGGGCCCUGCAGGGCAGAGGAAGGGACCCCCCAGGGUCACCCCAGCAGCUGCUGACCCACUGAUGACCCCUGAAUUAGCUGAUGUUUAUGGGACCUAUGGAGCUGAUGUGACCACACCCAUGGGACCUGAGGGAGAAGCCACCAUGGAUAACACAAUGACCCCAGAAACUCAGCAAACAUCAGUGCCGGAAAACAAAGCCCAGCAGCCCCAGAAUAUGCAUGAUGCACGGCAUCUCCAAGAGCCC
>Tupaia_chinensis_XM_014585726 PREDICTED: Tupaia chinensis ameloblastin (AMBN), transcript variant X1, mRNA
CUUUGCAAAAUGAAGGACCUGAUACUGAUCCUGUGCCUCCUGGAAAUGUGUUUUGCAGUACCGAUGUUUCCUCAGCAACCUGGGACACCAGGCAUGGCUAGUUUGAGCCUGGAGACAAUGAGGCAGUUAGGGAGUUUGCAGGGAUUAAACACACUUUCUCAGUAUUCUAGAUAUGGCUUUGGGAAAUCAUUUAAUUCUUUGUGGAUGCAAGGCCUCCUUCCUCCACAUUCCUCUUUCCCAUGGAUGAGACCAAGAGAACAUGAAACUCAGCAGUAUGAAUAUUCUUUGCCUGUACAUCCCCCACCUCUCCCAUCACAGCCAUCCCUACAGCCUCAACAGCCAGGACUGAAACCUUUCCUCCAGCCCACUGCUGCAACGGCCAUCCAGGCCACAGCACAGAAGGGAGGCCUUCAGCCGCCAAUUCGCCUGGAAGAGCUGCCAUUGAAGCAAGCAGAAUUGCCAGCCCUUCAGCAGCAGGUGGCACCAGCCGAUAAGCCACCAAAGCCUGAGAUAUUCCAAAUAGCCCGCUUGAUAUCUCGGGGACCAAUGCCACAAAACAAGCAAUCUCAAAUUUAUCCAGGAAUGUUUUACAUGUCUUAUGGAGCAAAUCAAUUGAAUGCCCCUGCCAGACUAGGCAUCAUGAGUUCAGAAGAAAUGGCCGGAGGGAGAGGAGGCCCUAUGGCCUAUGGAGCCAUGUUCCCAGGAUUUGGCGGCAUGAGGCCCAGCCUUGGGGGAAUGCCCCACAACCCAGCCAUGGGCGGGGACUUUACUCUGGAAUUUGACUCCCCAGUGGCUGCAACCAAAGGCCCUGAGAAGGGAGAAGGAGGUGUACAAGGCUCCCCAAUGCUGGAGGCUAACCCAGCCAAUCCGGAAAACCCAGAACUGCUUCCAGAAGUGGUACCUGGUGCCCACGCAGGGCUCUUAGCUUUGCCUAAGGAUGACAUUCCCAGCCUGACAAAAGGCUCCACAGGACAAAGGAUGGGACCCUCUGGGGUCACCCCAGCAGCUGCUGACCCACUCAUGACCCCUGAAUUAGCUGAUGAUUAUGGGACCUAUGGUGUUGAUGUGACCACACCCAUGGGUCUCCAGGAAGAAGCCACCAUGGAUACCACAAUGACCCCAGACAGUCAGCAAACAUCCAUGCCAGGAAUCAAAGCCCAGGAGCCCCAGGUUAUGCAUGAUGCAUGGCAUUUCCAAGAGCCC
>Phataginus_tricuspis_SOZM010007055.1 A new nucleotide sequence entered manually
CTTTTTAAAATGAAGGACCTGATACTGATCCTATGCCTCCCGGAAAGGAGTCCTGCAGTTCTGCTGTTTCCTCAGCAACCTGGG---CCAGGCATAGCTAGTTTGAGCCTGGAGGCAATGAGACAGTTGGGAAGTTTACAGAGATTAAACATGCTTTCTCAATATCCAAGATTTAGCTTGAGGAAATCACGTAATTCTTTGGGGATGTGTGATCTGCTCCCATCACACTCCTCTTTCCCATGGATGAGACCGAGGGACCATGAAACTCAACAGTATGAATATTCTTTGCCCGTGCATCCCCCATCTCTCCCATCGCAGCCATCCTTGCAGCCTCAACAGCCAGCACAGAAACCTTTCATCCAGGTCCTGATTGTAACCACCACCCAGGACGCAGCACAGAAGGGAAGACCTCAACCTCCAGTTAACCAGGAACAGCCGTCCTTGCAGAAAGCAGGCAAGCCAGTGATTCAACAGCAGGTGGCACCAGCAGATAAGCCACCAAAGGCCGAAATGTTCCCAGTAGCCCATTTGATATCTCAGGGACCAATTCCACAAAATAAGCCATCTCCACTTTTCCCAGGAATGTTTTACATGTCCTATGGAGCAAATCAATTAAATGCTCCTGCCAGACTTGGCATCACGAGCTCAGCAGAAATGGCAGGAGGCAGGGGAGGACCCATGGCCTATGGAGCCGTGTTTCCAGGATTTGGAGGCATGAGGCCCAACCTTGGAGGGATGCCCCCAAATCCAGCCATGGGTGGGGACTTTACTCTGGAATTTGACTCCTCCATC---------------CCAGAGAAGGGAGAAGGAGGTACACAAGGCTCCCCATTGCCAGAGGCCAACCCTGCCAGTCTGCAAAACCCAGCTCACCTTCCGGAGGGAGCAACCAGTATCCTAGGAGGGCTTCTTGCTCTCCCTAAGGGCAAGGTTCCTGGCCTG---AGAGGACCTGCAGCACAGAATGGCAAACACCTCAGGGTCACTCCAGCCACTGCTGACCCCCAGATGACACCTGGATTCACAGATGCTTCTGAAACCTTCAGTGCTGACATGACCACACCCCAGGGTTTCCAGGAAGAAACAACCTCAGATACCACAATGATCCCAGAAATTGAACAAACACTGATGCCAGGAAACAAGGTCCAGCATTCCCAGATAATGCATGATGTGTGGCATTTCCAAGAGCCT
>Smutsia_gigantea_scf7180000068444 scf7180000068444
CTTTTTAAAATGAAGGACCTG---CTGATCCTATGCCTCCTGGAAATGAGTTCTGCAGTTCTAATGTTTCCTCAGCAACCTGGGGCACCAGGCATGGCTAGTTTGAGCCTGGAGGCAATGAGACAGTTGGGAAGTTTACAGAGATTAAACATGCTTTCTCAATATCCAAGATTTAGCTTGGGAAAATCACTTAATTCTTTGGGGATGTGTGATCTGCTCCCATCACACTCCCCTTTCCCA---ATGAGACCGAGGGAACATGAAACTCAACAGGATGAATATTCTTTGCCCGTGCATCCCCCATCTCTCCCATCGCAGCCATCCTTGCAGCCTCAACAGCCAGCACAGAAACCTTTCATCCAGGTCCTGATTGTAACCACCATCCAGGACGCAGCACAGAAGGCAAGACCTCAGCCTCCAGTTAACCAGGGACAGCCGTCCTTGCAGAAAGCAGACAAGCCAGTCATTCAACAGCAGGTGGCACCAGCAGATAAGCCACCAAAGGCCGAAATGTTCCCAGTAACTCATTTGATATCTCAGGGACCAATTCCACAAAATAAACCATCTCCACTTTTCCCAGGAATGTTTTACATGTCCTATGGAGCAAATCAATTAAATGCTCCTGCCAGACTTGGCATCACAAGCTCAGAAGAAATGGCAGGAAGC---GGAGGACCCATGGCCTATGGAGCCGTGTTTCCGGGATTTGGAGGCATGAGGCCCAGCCTTGGAGGGATGCCCCCAAATCCAGCCATGGGTGGGGACTTTACTCTGGAATTTGACTCCTCCATC---------------CCAGAGAAGGGAGAAGGAGGTACACAAGGCTCCCAATTGCCAGAGGCCAACCCGGCCAGTCTGCAAAACCCAGCTCACCTTCCAGAGGGAGCAACCAATATCCTAGGAAGGCTTCTTGCTCTCCCTAAGGGCAAGGTTCCTGGCCTG---AGAGGACCTGCAGCACAGAGTGGCAAACACCTCAGAGTCACTCCAGCCACTGCTGACACCCAGATGACACCTGGATTTGTGGATGCTTCTGAGACCTTC---------GTGACCACACCCCAGGGTTTCCAGGAAGAAACAACCTCAGACACCACAATGATCCCAGAAATTGAGCAAACACTGATGCCAGGAAACAAGGTCCAGCATCCCCAGATAATGCATGATGTGTGGTATTTCCAAGAGTCT
>Manis_javanica_JSZB01080004 A new nucleotide sequence entered manually
CTTTTTAAAATGAAGGACCTGATACTGATCCTATGCCTCCTGGAAATGAGTTCTGCAGTGCTGATGTTTCCTCAGCAAGCTAGGGCACCAGGCATAGCTAGT---AGCCTGGAGGCAATAAGACAGTTGGGAAGT---CAGAGATTAAACATGCTTTCTCAATATCCAAGACTTGGCTTGGGGAAATCATTTAATTCTTTGTGGACGTGTGATCTGCTCCCATCACGCTCCTGTTTCCCATGGATGAGACGGAGCAAACATGAAACTCAACAGTATAAATATTCTTTGCCCGTGCATCCTGCACCTCTCCCATCTCAACCATCCTTGCAGCTTCAACAGCCAACACAGGAACCTTTCATCCAGCCCCCGATTGTAAGCAGCAACCAGGATGCACCACAGAAGGGAGGACCTCAGCCTCCAGTTAACCAGGGACAGCAGTCCTTGCAGAAAGCTGAAAAGTCAGTGATTCAACAGCAGGTGGCACCAGGAGATAAGCTACCAAAGGCCAAAATATTCCCAGTAGCCCATTTGATATCTCAGGGACCAATTCCACAAAATAAACCATCTTCACTTTTCCCAGGAATGTTTTACATGTCCTTTGGAGCAAATCAATTGAATGCTGCTGCCAGACTTGGCATCATGAGCTCAGAAGAAATGGCAGGAGGC---GGAGGCCCCATGGCCTATGGAGCTGTGTTTTCAGGATTTGGAGGCATGAGGCCCAGCTTTGGAGGGATGCCCCCAAATCCAGCCATGGGCGGGGACTTTACTCTGGAATTTGACCCCTCCATC---------------CCAGAGAAGGGAGAGGGAGGTGCACAAGGCTCCCCAATGCCAGAGGCCAACCCAGCCAGTCTGCAAAACCCAGCTCACCTTCCAGAGGGAGCAACCAGTTTCCTAGGAGGGCTTCTTGTTCTCCCTAAGGGCAAGGTTCCTGACCCA---AGAGGACCTGCAGCACAGAGTGGCAGACACCTCAGGGTCACTTCAGCCGCTGCGGCCCCCCAGATGACACCTGGATTCACTGATACTTCTGAGACCTTCAGTGCTGACATGACCACACCCCAGGATTTCCAGGAAGAAACAACCTCAGATACCACAATGATCCCAGACATTGAG---ACAATGATGCCAGCAAACAAGGTCCAGCAACCCCAGATAATGCATGACGTG---CATTTCCAGGAGCCT
>Manis_pentadactyla_JPTV01085286.1 A new nucleotide sequence entered manually
CTTTTTAAAATGAAGGACCTGATACTGATCCTATGCTTCCTGGAAATGAGTTCTGCAGTGCTGATGTTTCCTCAGCAACCTAGGGCACCAGGCATAGCTAGT---AGCCCAAAGGCAATAAGACAGTTGGGAAGTTTACAGAGATTAAACATGCTTTCTCAATATCCAAGACTTGGCTTGGGGAAATCATTTAATTCTTCGTGGACGTGTGATCTGCTCCCATCACGTTCCTCTTTCCCGTGGATGAGACTGAGG------GAAACTCAACAGTATGAATATTCTTTGCCCGTGCGTCCCGCACCTCTCCCATCTCAGCCATCCTTACAGCTTCAACAGCCAACACAGGAACCTTTCATCCAGCCCCCGATTGTAAGCAGCAACCAGGACGCACCACAGAAGGGAGGACCTCAGCCTCCAGTTAACCAGGGACAGCAGTCCTTGCAGAAAGCAGACAAGTCAGTGATTCAACAGCAGGTGGCACCAGCAGATAAGCCACCAAAGGCCAAAATGTTCCCAGTAGCCCATTTGATATCTCAGGGACCAATTCCACAAAATAAACCATCTCCACTTTTCCCAGGAATGTTTTACATGTCCTATGGAGCAAATCAGTTGAATGCTGCTGCCAGACTTGGCATCATGAGCTCAGAAGAAATGGCAGGAGGCAGGGGAGGCCCCATGGCCTATGGAGCTGTGTTTCCAGGATTTGGAGGCATGAGGCCCAGCCTTGGAGGGATGCCCCCAAATCCAGCCATGGGCGGGGACTTTACTCTGGAATTTGACTCCTCCATC---------------CCAGAGAAGGGAGAGGGAGGTGCACAAGGCTCCCCAATGCCAGAGGCCAACCCAGCCAGTCTGCAAAACCCAGCTCACCTTCCAGAGGGAGCAACCAGTTTCCTAGGAGGGCTTCTTGTTCTCCCTAAGGGCAAGGTTCCTGACCCA---AGAGGACCTGCAGCACAGAGTTGCAGACACCTCAGGGTCACTCCAGCCACTGCAGACCCCCAAATGACTCCTGGATTCACTGATGCTTCTGAGACCTTCAGTGCTGACATGACCACACCCCAGGGTTTCCAGGAAGAAACAACCTCAGATACCACAATGATCCCAGACATTGTG---ACACTGATGCCAGCAAACAAGGTCCAGCATCCCCAGATAATGCATGATGTGTGGCATTTCCAGGAGCCT

###AMELX Aardvark
>Trichosurus_vulpecula_XM_036747739 PREDICTED: Trichosurus vulpecula amelogenin X-linked (AMELX), mRNA
AUGAGGACUUGGAUCCUUCUCGCCUGUCUCUUGGGUGCAGCAUUUGCUAUUCCACUGCCCCCUCAUCCUGGACAUCCUGGUUAUAUUAACUUCAGCUAUGAGGUGCUUACCCCUUUGAAAUGGUAUCAAAGCAUGGUGCGACAGCAGUAUCCCUCCUAUGGUUAUGAACCCAUGGGUGGAUGGCUGCACCACCAAAUCAUCCCAGUGCUGUCUCAGCAGCAUAGCCCAAGUCAUUCCUUACCGCCUCAACACCAAAUCCCCAUCAUGGCCGCCCAGCAGCCAGUGCAACCCCAGCAACCAGUGAUGCCAGUUCCAGGACAGCAUCCCAUGGCACCAACACAACACCAUCAACCUAACCUCCCGCAGCCAGCCCAACAGCCAUUCCAGCCCCAGCCAGCCCAGCAACAGCCUCACCAGCCCAUCCAGCCCCAGGUCCCCGUCCAUGCAGUGCUACCCAUGCCACCACAGCCACCUAUGCCUCCAAUGUUCCCCAUGCAGCCAAUGCCCCCCAUGCUGCCCGAUCUGCCCUUGGAAGCCUGGCCAUCCACUGACAAGACCAAGAGGGAGGAA
>Dromiciops_gliroides_XM_043991496 PREDICTED: Dromiciops gliroides amelogenin X-linked (AMELX), mRNA
AUGAGGACUUGGAUCCUUCUCGCCUGUCUUUUGGGUGCAGCAUUUGCUAUUCCACUGCCGCCUCACCCUGGACAUCCUGGUUACAUUAACUUCAGCUAUGAGGUGCUCACCCCUUUGAAAUGGUACCAAAGCAUGAUGCGACAGCAGUAUCCCUCCUAUGGUUAUGAACCCAUGGGUGGAUGGCUGCACCACCAAAUCAUCCCAGUGCUGUCUCAGCAGCACACCCCAAGUCAUUCCUUAUCGCCUCAACACCAAAUCCCCAUCAUGGCCGCCCAGCAGCCAGUGCCACCCCAGCAACCAGUGAUGCCAGUGCCAGGACAGCACCCCAUGGCACCAACACAACACCAUCAACCCAACCUCCCGCAGCCAGCCCAACAGCCAUACCAGCCCCAGCCUGCCCAGCAACAGCCUCACCAGCCCAUCCAGCCCCAGGCCCCAGUCCACGCAGUGCUACCCUUGCCACCACAGCCACCUCUGCCUCCAAUGUUCCCCAUGCAGCCACUGCCCCCCAUGCUGCCGGAUAUGCCCAUGGAAGCUUGGCCAGCCACUGACAAGACCAAGAGGGAGGAA
>Monodelphis_domestica_XM_016424786 PREDICTED: Monodelphis domestica amelogenin X-linked (AMELX), mRNA
AUGAGGACUUGGAUCCUUCUUGCCUGUCUCUUGGGUGCAGCAUUUGCUAUUCCUCUGCCACCUCAUCCUGGACAUCCUGGUUAUAUCAACUUCAGCUAUGAGGUGCUUACCCCUUUGAAAUGGUAUCAAAGCAUGAUGCGACAGCAGUAUCCCUCCUAUGGUUAUGAACCCAUGGGUGGAUGGCUGCAUCACCAAAUCAUCCCAGUGCUAUCUCAGCAGCAUAGCCCAAGUCAUUCCUUACCGCCUCAACACCAUAUCCCCAUCAUGGCCGCCCAGCAGCCAGCGCCACCCCAGCAACCAGUGAUGCCAGUACCAGGACAGCACCCCAUGGCACCAACACAACACCAUCAACCCAACCUCCCACAGCCAGGCCAACAACCAUACCAGCCCCAGCCAGCCCAGCAACAGCCUCACCAGCCCAUGCAGCCCCAGACCCCAGUCCAUGCAGUGCUACCCUUGCCACCACAGCCACCUCUGCCUCCAAUGUUCCCCAUGCAGCCAAUGUCCCCCAUGCUGCCAGAU------AUGGAAGCUUGGCCAGCCACUGACAAGACCAAGAGGGAGGAA
>Sarcophilus_harrisii_XM_012546100 PREDICTED: Sarcophilus harrisii amelogenin X-linked (AMELX), mRNA
AUGAGGACUUGGAUUCUUCUUGCCUGUCUCCUGGGUGCAGCAUUUGCUAUUCCGCUGCCACCUCAUCCUGGACAUCCUGGUUAUAUUAACUUCAGCUAUGAGGUGCUUACCCCUUUGAAAUGGUAUCAAAGCAUGGUGAGACAGCAGUAUCCCUCCUAUGGUUAUGAACCCAUGGGUGGAUGGCUGCACCACCAAAUCAUCCCAGUGCUGGCUCAGCAGCACACCCCAAGUCAUUCCUUACCGUCUCAACACCAAAUCCCCAUCAUGGCCGCCCAACAGCCAGUGCCACCCCAGCAACCAGUGAUGCCAGUGCCAGGACAGCACCCCAUGGCACCAACACAACACCAUCAGCCUAACCUCCCGCAGCCAGCCCAACAGCCAUACCAGCCCCAGCCAGCCCAGCAACAGCCUCACCAGCCCAUGCAGCCCCAGACCCCAAUCCAUGCAGUGCUACCUUUGCCACCACAGCCACCUCUG---------UUCCCCAUGCAGCCACUGCCACCCAUGUUGCCAGAUCUGCCCAUGGAAGCUUGGCCAGCCACUGACAAGACCAAAAGGGAGGAA
>Mus_musculus_NM_001081978 Mus musculus amelogenin, X-linked (Amelx), transcript variant 1, mRNA
AUGGGGACCUGGAUUUUGUUUGCCUGCCUCCUGGGAGCAGCUUUUGCUAUGCCCCUACCACCUCAUCCUGGAAGCCCUGGUUAUAUCAACUUAAGCUAUGAGGUGCUUACCCCUUUGAAGUGGUACCAGAGCAUGAUAAGGCAGCCGUAUCCUUCCUAUGGUUACGAACCCAUGGGUGGAUGGCUGCACCACCAAAUCAUCCCUGUGCUGUCUCAACAGCAUCCCCCGAGUCACACCCUUCAGCCUCAUCACCACCUUCCCGUGGUGCCAGCUCAACAGCCCGUGGCCCCCCAGCAACCAAUGAUGCCAGUUCCUGGCCACCACUCCAUGACUCCAACCCAACACCAUCAGCCAAACAUCCCUCCACCCUUCCAGCAGCCCUUCCAGCCCCAGGCCAUUCCACCCCAGUCUCAUCAGCCCAUGCAGCCCCAGUCACCUCUGCAUCCCAUGCAGCCCCUGGCACCACAGCCACCUCUGCCUCCACUGUUCUCCAUGCAGCCCCUGUCCCCCAUUCUUCCUGAGCUGCCUCUGGAAGCUUGGCCAGCGACAGACAAGACCAAGCGGGAAGAA
>Galeopterus_variegatus_XM_008571267 PREDICTED: Galeopterus variegatus amelogenin, X-linked (AMELX), mRNA
AUGGGGACCUGGAUUCUGUUUGCCUGUCUCCUGGGAGCAGCUUUCGCUAUGCCCCUACCACCUCAUCCUGGGCACCCUGGUUAUAUCAACUUCAGCUAUGAGGUGCUUACCCCUUUGAAGUGGUACCAGAACAUAAUAAGGCCACCGUAUCCUUCCUAUGGUUACGAACCCAUGGGUGGAUGGCUGCACCACGAAGUCAUCCCCGUGCUGUCCCAACAACACCCCCCGACUCACACCCUGCAGCCUCAUCACCACAUCCCAGUGGUGCCAGCUCAGCAGCCCGUGGUCCCCCAGCAACCAAUGAUGCCAAUUCCUGGCCAGCACUCCAUGACUCCAACCCAACACCACCAGCCAAACCUCCCAAUGCCCGCCCAGCCACCCUACCAGCCCCAGCCCGUUCAGCCGCAGCCACACCAGCCCAUGCAGCCCCAGCCUCCUGUGCACCCCAUGCAUCCCCUGCCGCCACAGCCACCUCUGCCUCCGCUGUUCCCCAUGCAGCCCCUGCCCCCCAUGCUUCCUGAUCUGCCUCUGGAAGCGUGGCCAGCAACAGACAAGACCAAGCGGGAGGAA
>Chrysochloris_asiatica_XM_006835653 PREDICTED: Chrysochloris asiatica amelogenin, X-linked (AMELX), mRNA
AUGGGGACCUGGAUUUUGUUUGCCUGCCUCCUGGGAGCAGCCUUUGCAAUGCCACUACCACCUCAUCCUGGGCACCCUGGUUAUAUCAACUUCAGCUAUGAGGUGCUCACCCCUUUGAAGUGGUACCAGAACAUGAUAAGGCAGCCGUACCCUUCCUAUGGUUACGAGCCCAUGGGUGGAUGGCUGCACCACCAAAUCAUCCCCGUGCUGUCCCAGCAGCAUCCCCCGAGCCACACCAUGCAGCCUCAUCACCACAUCCCCAUGGUGCCCGCUCAGCAGCCCGUGGCCCCUCAGCAGCCAAUGAUGCCAGUUCCCGGCCAACACUCCAUGACUCCAACCCAACACCACCAGGCACACCUCCCG---CCCGUCCAGCAGCCCUUCCAGCCCCAGCCUGUCCAGCAGCAACCUCACCAGCCCAUGCAUCCCCAGCCACCCAUGCAUCCCAUGCAGCCCCUGCCCCCACAGCCACCUCUGUCUCCGAUGUUCCCCAUGCAGCCUCUGCCCCCCAUGCUUCCUGAUCUGCCCCUGGAAGCUUGGUCAGCAACGGACAAGACCAAGAGGGAAGAA
>Elephantulus_edwardii_XM_006892407 PREDICTED: Elephantulus edwardii amelogenin, X-linked (AMELX), mRNA
AUGGGGACCUGGAUUUUGUUUGCCUGCCUCCUCGGAGCAGCCUUUGCUAUGCCACUCCCGCCUCAUCCUGGGCACCCUGGUUAUAUCAACUUCAGCUAUGAGGUGCUCACCCCUUUGAAGUGGUACCAGAACAUUAUAAGGCAGCCGUACCCUUCCUAUGGUUACGAGCCCAUGGGUGGAUGGCUGCGCCACCAAAUCGUCCCUGUGCUGUCCCAACAGCAUCCCCCGAGCCACACCCUGCAGCCUCAUCACCACAUCCCCAUGGUGCCCGCUCAGCAGCCCGUGGUCCCCCAGCAGCCAAUGAUGCCAGUUCCUGGCCAACACUCCAUGACUCCAACCCAACACCACCAGCCACACCUCCCUCCGCCCGUCCAGCAGCCCUACCAGCCCCAGCCCAUGCAGCCACAGCCCAUGCAUCCCAUGCAUCCCCAGCAGUCCAUGCACCCCAUGCAGCCCUUGCCGCCACAGCCACCUCUGCCUCCGAUGUUCCCCAUGCAGCCUCUGCCCCCCAUGCUCCAUGAUCUGCCUCUGGAAGCGUGGUCAGCAACUGACAAGACCAAGCGGGAAGAA
>Loxodonta_africana_XM_023555231 PREDICTED: Loxodonta africana amelogenin, X-linked (AMELX), transcript variant X1, mRNA
AUGGGGACCUGGAUUUUGUUUGCCUGCCUCCUGGGAGCAGCCUUCGCUAUGCCACUACCGCCUCAUCCUGGGCACCCUGGUUAUAUCAACUUCAGCUAUGAGGUGCUCACCCCUUUGAAGUGGUACCAGAACAUGAUAAGGCAGCCGUACCCUUCCUAUGGUUACGAGCCCAUGGGUGGAUGGCUGCACCACCAAAUCAUCCCCGUGCUGUCCCAGCAGCAUCCCCAGAGCCACACCCUGCAGCCUCAUCACCACUUCCCCAUGGUGGCCGCUCAGCAGCCCGUGGUCCCUCAGCAGCCAAUGAUGCCACUUCCCGGCCAACACUCCAUGACUCCAACCCAACACCAUCAGCCAAACCUCCCUCCACCCAUCCAGCAACCCUACCAGCCCCAGCCAGUCCAGCCGCAGCCUCAGCAGCCCAUGCAGCCACAGCCACCUGUGCACCCCAUCCAGCCCUUGCCACCACAGCCACCUCUGCCUCCGAUGUUCCCCAUGCAGCCUCUGCCCCCCAUGCUCCAUGACCUGCCCCUGGAAGCUUGGCCAGCAACCGACAAGACCAAGCGGGAAGAA
>Trichechus_manatus_XM_004386353 PREDICTED: Trichechus manatus latirostris amelogenin, X-linked (LOC101350159), transcript variant X1, mRNA
AUGGGGACCUGGAUUUUGUUUGCCUGCCUCCUGGGAGCAGCCUUCGCUAUGCCACUACCGCCUCAUCCUGGGCACCCUGCUUAUAUCAACUUCAGCUAUGAGGUGCUCACCCCUCUGAAGUGGUACCAGAACAUGAUAAGGCAGCCGUACCCUUCCUAUGGUUACGAGCCCAUGGGUGGAUGGCUGCACCACCAAAUCAUCCCUGUGCUGUCCCAGCAGCAUCCCCAGAGCCACACCCUGCAGCCUCAUCACCACAUCCCCAUGGUGCCCGCUCAGCAGCCCAUGGUCCCCCAGCAGCCAAUGAUGCCAGUUCCCGGCCAACACUCCAUGACUCCAACCCAACGCCACCAGCCACACCUCCCUCCGUCCAUCCAGCAACCCUACCAACCCCAGCCAGUCCAGCCGCAGCCUCACCAGCCCAUGCAGCCCCAGCCACCCAUGCACCCCAUCCAUCCCCUGCCGCCACAGCCACCUCUGCCUCCGAUGUUCCCCAUGCAGCCUCUGCCCCCCAUGCUUCCUGACCUGCCUCUGGAAGCUUGGCCAGCAACAGACAAGGCCAAACGGGAAGAA
>Orycteropus_afer_NW_006921891_(reversed) Orycteropus afer afer isolate SDZICR_OR568_19922 unplaced genomic scaffold, OryAfe1.0 scaffold00304, whole genome shotgun sequence
ATGGGGACCTGGATTTTGTTTGCCTGCCTGCTGGGAGCAGCCTTTTCTATGCCACTACCACATCATCCTGGACACCCTGGTTATATCAACTTCAGCTATGAGGTGCTCACCCCTTTGAAGTGGTACCCGAACATGATAAGGCAGCGATACCCTTCCTATGGTTACGAGCCCACGAGTGGA---CTGCATCACCAAATCGTCCCTGTG------CAGCAGCATCCCCTGAGCCACACCCTG---CCTCATCACCACATCCCCATGGTGCCTCCTCAGCAGCCCATGGTCCCCCAGCAGCCAATGATGCCAGTTCCCGGCCGACACTCCATGACCCCAACGCAACACCACCAGCCACATCTCCCTCCACCTGTCCAGCAGCCCTTCCAGCCCCAGCCCGTCCAGCCG------------------------CAGCCACCCGTGCACCCCATCCAGCCCCTGCTGCCACAGCCACCTCTGCCTCTGATGTTCCCCATGAAGCCTCTGCCCCCCTTGCTTCCTGATCTGCCTCTGGAAGCTTGGCCAGCAACGGACAAGACCAAGCGGGAAGAA
>Equus_caballus_NM_001081827 Equus caballus amelogenin X-linked (AMELX), mRNA
AUGGGGACCUGGAUUUUGUUUGCCAGCCUCCUGGGAGCAGCCUUUGCUAUGCCCCUACCACCUCAUCCUGGGCACCCUGGUUAUAUCAACUUCAGCUAUGAGGUGCUUACCCCUCUGAAGUGGUACCAGAGCUUGAUCAGGCAGCCGUACACUUCCUAUGGUUACGAACCCAUGGGUGGAUGGCUGCACCACCAAAUCAUCCCCGUGCUGUCCCAGCAGAAUCCCUCAAAUCACGCCUUGCAGCCUCAUCACCAUAUCCCCAUGGUGUCGGCUCAGCACCCUGUGGUCCCCCAGCAACCAAUGAUGCCACUUCCUGGCCAACACUCCAUGGUUCCAACCCAACACCACCAGCCAAACCUCCCUCCGCCUGUCCAGCAGCCCUUCCACCCCCAGCCUGUCCAGCCGCAGCCUCACCAGCCCAUCCAGCCUCAGCCACCUCUGCACCCCAUCCAGCCCCUGCCGCCACAGCCACCUCUGCCUCCGAUAUUCCCCUUGCAGCCCUUGCCCCCUAUGCUUCCUGACCUGCCUCUGGAAGCUUGGCCAGCAACAGACAAGACCAAGCGGGAGGAA
>Tupaia_chinensis_XM_006163689 PREDICTED: Tupaia chinensis amelogenin X-linked (LOC102503067), mRNA
AUGGGGACCUGGAUUUUGUUUGCCUGCCUCCUGGGAGCAGCUUUUGCUAUGCCCCUACCACCUCAUCCUGGGCACCCUGGUUAUAUCAACUUCAGCUAUGAGGUGCUUACCCCUUUGAAGUGGUACCAGAGC---AUAAGGCAGCCGUACCCUUCCUAUGGUUACGAACCCAUGGGUGGAUGGCUGCACCACCAAAUCAUCCCCGUGCUGUCCCAGCAGCACCCCCAGACUCACACCCUGCAGCCUCAUCACCACAUCCCAGUGGUGCCAGCUCAGCAGCCCGUGGCCCCCCAGCAACCAAUGAUGCCAGUUCCUGGCCACCACUCCAUGACUCCAACCCAACACCACCAGCCAACCCCCCCUCCGCCAGCCCACCAGCCCUCC------------GUUCAGCCGCAGCCUCACCAGCCCAUCCAGCCCCAGACACCUGUGCACCCCAUGCAGCCCCUGCCGCCACAGCCACCUCUGCCUCCGAUGUUCCCCAUGCAGCCCCUGCCACCCAUGCUUCCCGACCUGCCUCUGGAAGCUUGGCCAGCAACAGACAAGACCAAGAGGGAGGAA
>Talpa_occidentalis_XM_037512720 PREDICTED: Talpa occidentalis amelogenin X-linked (AMELX), mRNA
AUGGGGACCUGGAUUUUAUUUGCCUGCCUGCUAGGAGCAGCUUUCUCUAUGCCUCUACCACCUCAUCCUGGGCACCCUGGUUAUAUCAACUUCAGCUAUGAGGUGCUCACCCCGCUGAAGUGGUACCAGAACAUGAUAAGGCCUCCGUACCCUUCCUAUGGUUACGAACCCAUGGGUGGAUGGCUGCACCACCAAAUCAUUCCCGUGCUGUCCCAGCAGAAUCCCCCGAAUCACGCCCUGCAGCCUCAUCACCACAUCCCCAUGGUGCCAGCUCAGCAACCCGUGGUCCCCCAGCAACCAAUGAUGCCCGUUCCCGGCCAACACUCCAUAACUCCAACCCAACACCACCAGCCCAACCUCCCCGCACCCGCCCAGCAGCCCUACCAGCCCCAGCACGUCCAGCCGCAGCCUCACCAGCCCAUGCAGCCCCAACCACCCAUGCACCCCAUCCAGCCCCUGCCGCCACAGCCACCUCUGCAUCCGAUGUUCCCCAUGCAGCCCAUGCCCCCCCUUCUUCCUGAUCUGCCUCUGGAAGCCUGGCCCUCAACGGACAAGACCAAGCGCGAAGAA
>Homo_sapiens_NM_001142 Homo sapiens amelogenin X-linked (AMELX), transcript variant 1, mRNA
AUGGGGACCUGGAUUUUAUUUGCCUGCCUCCUGGGAGCAGCUUUUGCCAUGCCUCUACCACCUCAUCCUGGGCACCCUGGUUAUAUCAACUUCAGCUAUGAGGUGCUUACCCCUUUGAAGUGGUACCAGAGC---AUAAGGCCACCGUACCCUUCCUAUGGUUACGAGCCCAUGGGUGGAUGGCUGCACCACCAAAUCAUCCCCGUGCUGUCCCAACAGCACCCCCCGACUCACACCCUGCAGCCUCAUCACCACAUCCCAGUGGUGCCAGCUCAGCAGCCCGUGAUCCCCCAGCAACCAAUGAUGCCCGUUCCUGGCCAACACUCCAUGACUCCAAUCCAACACCACCAGCCAAACCUCCCUCCGCCCGCCCAGCAGCCCUACCAGCCCCAGCCUGUUCAGCCACAGCCUCACCAGCCCAUGCAGCCCCAGCCACCUGUGCACCCCAUGCAGCCCCUGCCGCCACAGCCACCUCUGCCUCCGAUGUUCCCCAUGCAGCCCCUGCCUCCCAUGCUUCCUGAUCUGACUCUGGAAGCUUGGCCAUCAACAGACAAGACCAAGCGGGAGGAA
>Bos_taurus_NM_001014984 Bos taurus amelogenin, X-linked (AMELX), mRNA
AUGGGGACCUGGAUUUUGUUUGCCUGCCUCCUGGGAGCAGCCUUCUCUAUGCCUCUACCACCUCAUCCUGGGCACCCUGGUUAUAUCAACUUCAGCUAUGAGGUGCUCACCCCUCUGAAGUGGUACCAGAGCAUGAUAAGACACCCGUACCCUUCCUAUGGUUACGAACCCAUGGGUGGAUGGCUGCACCACCAAAUCAUUCCCGUGGUGUCCCAGCAGACUCCCCAGAAUCACGCCCUGCAGCCUCAUCACCACAUCCCCAUGGUGCCAGCUCAGCAGCCCGUGGUCCCCCAGCAACCAAUGAUGCCAGUUCCUGGCCAACACUCCAUGACUCCAACCCAACACCACCAGCCAAACCUCCCUCUGCCCGCCCAGCAGCCCUUCCAGCCCCAGUCCAUCCAGCCGCAGCCUCACCAGCCCCUGCAGCCCCAGCCACCUGUGCACCCCAUCCAGCCCUUGCCGCCACAGCCACCUCUGCCUCCGAUAUUCCCCAUGCAGCCUCUGCCCCCCAUGCUUCCUGACCUGCCUCUGGAAGCUUGGCCAGCAACAGACAAGACCAAGCGGGAGGAA
>Canis_lupus_dingo_XM_035711316 PREDICTED: Canis lupus dingo amelogenin X-linked (AMELX), mRNA
AUGGGGACCUGGAUUUUGUUUGCCUGCCUCCUGGGAGCAGCCUUUGCUAUGCCCCUACCACCUCAUCCUGGGCACCCUGGUUAUAUCAACUUCAGCUAUGAGGUGCUUACCCCUCUGAAGUGGUACCAGAACAUGAUAAGGCAUCCGUACCCUUCCUAUGGUUACGAACCCAUGGGUGGAUGGCUGCACCACCAAAUCAUUCCCGUGCUGUCCCAGCAAAAUCCCUCGAAUCACGCCCUGCAGCCUCAUCACCACAUCCCCAUGGUGCCAGCUCAGCAGCCCGUGGUCCCCCAGCAACCAAUGAUGCCAGUUCCUGGCCAACACUCCAUGACUCCAACCCAACACCACCAGCCAAACCUCCCUCUGCCUGCCCAGCAGCCCUUCCAGCCCCAGCCCGUCCAGCCACAGCCUCACCAGCCCAUCCAGCCCCAGCCACCCGUGCACCCCAUCCAGCCCCUGCCGCCACAGCCACCUCUGCCUCCGAUGUUCCCCAUACAGCCCCUGCCCCCCAUGCUUCCUGACCUGCCUCUGGAAGCUUGGCCAGCAACAGACAAGACCAAGCGGGAAGAA
>Pipistrellus_kuhlii_XM_036420496 PREDICTED: Pipistrellus kuhlii amelogenin X-linked (AMELX), mRNA
AUGGGGACCUGGAUUUUGCUUGCCUGCCUCCUGGGAGCAGCCUUUGCUAUGCCCCUACCACCUCAUCCUGGGCACCCUGGUUAUAUCAACUUCAGCUAUGAGGUGCUCACCCCCCUGAAGUGGUACCAGAACAUGAUAAGGCAGCCGUACACUUCCUAUGGUUACGAACCCAUGGGUGGAUGGCUGCACCACCAAAUCAUUCCCGUGCUGUCCCAGCAGAACCCCCCGAAUCACGCCCUACAGCCUCAUCACCACAUCCCCGUGGUGCCAGCUCAGCAGCCCGUGGUCCCCCAGCAACCAAUGAUGCCAGUUCCUGGCCAACACUCCAUGACUCCAACCCAACACCACCAGCCAAACCUCCUUCCGCCCGCCCAGCAGCCCUACCAGCCCCAGCCCGUCCAGCCGCAGCCUCACCAGCCCAUCCAGCCCCAGCCACCCGUGCACCCCAUCCAGCCCCUGCCGCCACAGCCACCUCUGCCCCCGAUGUUCCCCAUGCAGCCCCUGCCCCCCAUGCUUCCUGACCUGCCUCUGGAGGCUUGGCCAGCAACAGACAAGACCAAGCGGGAGGAA


###AMELX Echidna 
>Trichosurus_vulpecula_XM_036747739 PREDICTED: Trichosurus vulpecula amelogenin X-linked (AMELX), mRNA
AUGAGGACUUGGAUCCUUCUCGCCUGUCUCUUGGGUGCAGCAUUUGCUAUUCCACUGCCCCCUCAUCCUGGACAUCCUGGUUAUAUUAACUUCAGCUAUGAGGUGCUUACCCCUUUGAAAUGGUAUCAAAGCAUGGUGCGACAGCAGUAUCCCUCCUAUGGUUAUGAACCCAUGGGUGGAUGGCUGCACCACCAAAUCAUCCCAGUGCUGUCUCAGCAGCAUAGCCCAAGUCAUUCCUUACCGCCUCAACACCAAAUCCCCAUCAUGGCCGCCCAGCAGCCAGUGCAACCCCAGCAACCAGUGAUGCCAGUUCCAGGACAGCAUCCCAUGGCACCAACACAACACCAUCAACCUAACCUCCCGCAGCCAGCCCAACAGCCAUUCCAGCCCCAGCCAGCCCAGCAACAGCCUCACCAGCCCAUCCAGCCCCAGGUCCCCGUCCAUGCAGUGCUACCCAUGCCACCACAGCCACCUAUGCCUCCAAUGUUCCCCAUGCAGCCAAUGCCCCCCAUGCUGCCCGAUCUGCCCUUGGAAGCCUGGCCAUCCACUGACAAGACCAAGAGGGAGGAA
>Dromiciops_gliroides_XM_043991496 PREDICTED: Dromiciops gliroides amelogenin X-linked (AMELX), mRNA
AUGAGGACUUGGAUCCUUCUCGCCUGUCUUUUGGGUGCAGCAUUUGCUAUUCCACUGCCGCCUCACCCUGGACAUCCUGGUUACAUUAACUUCAGCUAUGAGGUGCUCACCCCUUUGAAAUGGUACCAAAGCAUGAUGCGACAGCAGUAUCCCUCCUAUGGUUAUGAACCCAUGGGUGGAUGGCUGCACCACCAAAUCAUCCCAGUGCUGUCUCAGCAGCACACCCCAAGUCAUUCCUUAUCGCCUCAACACCAAAUCCCCAUCAUGGCCGCCCAGCAGCCAGUGCCACCCCAGCAACCAGUGAUGCCAGUGCCAGGACAGCACCCCAUGGCACCAACACAACACCAUCAACCCAACCUCCCGCAGCCAGCCCAACAGCCAUACCAGCCCCAGCCUGCCCAGCAACAGCCUCACCAGCCCAUCCAGCCCCAGGCCCCAGUCCACGCAGUGCUACCCUUGCCACCACAGCCACCUCUGCCUCCAAUGUUCCCCAUGCAGCCACUGCCCCCCAUGCUGCCGGAUAUGCCCAUGGAAGCUUGGCCAGCCACUGACAAGACCAAGAGGGAGGAA
>Monodelphis_domestica_XM_016424786 PREDICTED: Monodelphis domestica amelogenin X-linked (AMELX), mRNA
AUGAGGACUUGGAUCCUUCUUGCCUGUCUCUUGGGUGCAGCAUUUGCUAUUCCUCUGCCACCUCAUCCUGGACAUCCUGGUUAUAUCAACUUCAGCUAUGAGGUGCUUACCCCUUUGAAAUGGUAUCAAAGCAUGAUGCGACAGCAGUAUCCCUCCUAUGGUUAUGAACCCAUGGGUGGAUGGCUGCAUCACCAAAUCAUCCCAGUGCUAUCUCAGCAGCAUAGCCCAAGUCAUUCCUUACCGCCUCAACACCAUAUCCCCAUCAUGGCCGCCCAGCAGCCAGCGCCACCCCAGCAACCAGUGAUGCCAGUACCAGGACAGCACCCCAUGGCACCAACACAACACCAUCAACCCAACCUCCCACAGCCAGGCCAACAACCAUACCAGCCCCAGCCAGCCCAGCAACAGCCUCACCAGCCCAUGCAGCCCCAGACCCCAGUCCAUGCAGUGCUACCCUUGCCACCACAGCCACCUCUGCCUCCAAUGUUCCCCAUGCAGCCAAUGUCCCCCAUGCUGCCAGAU------AUGGAAGCUUGGCCAGCCACUGACAAGACCAAGAGGGAGGAA
>Sarcophilus_harrisii_XM_012546100 PREDICTED: Sarcophilus harrisii amelogenin X-linked (AMELX), mRNA
AUGAGGACUUGGAUUCUUCUUGCCUGUCUCCUGGGUGCAGCAUUUGCUAUUCCGCUGCCACCUCAUCCUGGACAUCCUGGUUAUAUUAACUUCAGCUAUGAGGUGCUUACCCCUUUGAAAUGGUAUCAAAGCAUGGUGAGACAGCAGUAUCCCUCCUAUGGUUAUGAACCCAUGGGUGGAUGGCUGCACCACCAAAUCAUCCCAGUGCUGGCUCAGCAGCACACCCCAAGUCAUUCCUUACCGUCUCAACACCAAAUCCCCAUCAUGGCCGCCCAACAGCCAGUGCCACCCCAGCAACCAGUGAUGCCAGUGCCAGGACAGCACCCCAUGGCACCAACACAACACCAUCAGCCUAACCUCCCGCAGCCAGCCCAACAGCCAUACCAGCCCCAGCCAGCCCAGCAACAGCCUCACCAGCCCAUGCAGCCCCAGACCCCAAUCCAUGCAGUGCUACCUUUGCCACCACAGCCACCUCUG---------UUCCCCAUGCAGCCACUGCCACCCAUGUUGCCAGAUCUGCCCAUGGAAGCUUGGCCAGCCACUGACAAGACCAAAAGGGAGGAA
>Mus_musculus_NM_001081978 Mus musculus amelogenin, X-linked (Amelx), transcript variant 1, mRNA
AUGGGGACCUGGAUUUUGUUUGCCUGCCUCCUGGGAGCAGCUUUUGCUAUGCCCCUACCACCUCAUCCUGGAAGCCCUGGUUAUAUCAACUUAAGCUAUGAGGUGCUUACCCCUUUGAAGUGGUACCAGAGCAUGAUAAGGCAGCCGUAUCCUUCCUAUGGUUACGAACCCAUGGGUGGAUGGCUGCACCACCAAAUCAUCCCUGUGCUGUCUCAACAGCAUCCCCCGAGUCACACCCUUCAGCCUCAUCACCACCUUCCCGUGGUGCCAGCUCAACAGCCCGUGGCCCCCCAGCAACCAAUGAUGCCAGUUCCUGGCCACCACUCCAUGACUCCAACCCAACACCAUCAGCCAAACAUCCCUCCACCCUUCCAGCAGCCCUUCCAGCCCCAGGCCAUUCCACCCCAGUCUCAUCAGCCCAUGCAGCCCCAGUCACCUCUGCAUCCCAUGCAGCCCCUGGCACCACAGCCACCUCUGCCUCCACUGUUCUCCAUGCAGCCCCUGUCCCCCAUUCUUCCUGAGCUGCCUCUGGAAGCUUGGCCAGCGACAGACAAGACCAAGCGGGAAGAA
>Galeopterus_variegatus_XM_008571267 PREDICTED: Galeopterus variegatus amelogenin, X-linked (AMELX), mRNA
AUGGGGACCUGGAUUCUGUUUGCCUGUCUCCUGGGAGCAGCUUUCGCUAUGCCCCUACCACCUCAUCCUGGGCACCCUGGUUAUAUCAACUUCAGCUAUGAGGUGCUUACCCCUUUGAAGUGGUACCAGAACAUAAUAAGGCCACCGUAUCCUUCCUAUGGUUACGAACCCAUGGGUGGAUGGCUGCACCACGAAGUCAUCCCCGUGCUGUCCCAACAACACCCCCCGACUCACACCCUGCAGCCUCAUCACCACAUCCCAGUGGUGCCAGCUCAGCAGCCCGUGGUCCCCCAGCAACCAAUGAUGCCAAUUCCUGGCCAGCACUCCAUGACUCCAACCCAACACCACCAGCCAAACCUCCCAAUGCCCGCCCAGCCACCCUACCAGCCCCAGCCCGUUCAGCCGCAGCCACACCAGCCCAUGCAGCCCCAGCCUCCUGUGCACCCCAUGCAUCCCCUGCCGCCACAGCCACCUCUGCCUCCGCUGUUCCCCAUGCAGCCCCUGCCCCCCAUGCUUCCUGAUCUGCCUCUGGAAGCGUGGCCAGCAACAGACAAGACCAAGCGGGAGGAA
>Chrysochloris_asiatica_XM_006835653 PREDICTED: Chrysochloris asiatica amelogenin, X-linked (AMELX), mRNA
AUGGGGACCUGGAUUUUGUUUGCCUGCCUCCUGGGAGCAGCCUUUGCAAUGCCACUACCACCUCAUCCUGGGCACCCUGGUUAUAUCAACUUCAGCUAUGAGGUGCUCACCCCUUUGAAGUGGUACCAGAACAUGAUAAGGCAGCCGUACCCUUCCUAUGGUUACGAGCCCAUGGGUGGAUGGCUGCACCACCAAAUCAUCCCCGUGCUGUCCCAGCAGCAUCCCCCGAGCCACACCAUGCAGCCUCAUCACCACAUCCCCAUGGUGCCCGCUCAGCAGCCCGUGGCCCCUCAGCAGCCAAUGAUGCCAGUUCCCGGCCAACACUCCAUGACUCCAACCCAACACCACCAGGCACACCUCCCG---CCCGUCCAGCAGCCCUUCCAGCCCCAGCCUGUCCAGCAGCAACCUCACCAGCCCAUGCAUCCCCAGCCACCCAUGCAUCCCAUGCAGCCCCUGCCCCCACAGCCACCUCUGUCUCCGAUGUUCCCCAUGCAGCCUCUGCCCCCCAUGCUUCCUGAUCUGCCCCUGGAAGCUUGGUCAGCAACGGACAAGACCAAGAGGGAAGAA
>Elephantulus_edwardii_XM_006892407 PREDICTED: Elephantulus edwardii amelogenin, X-linked (AMELX), mRNA
AUGGGGACCUGGAUUUUGUUUGCCUGCCUCCUCGGAGCAGCCUUUGCUAUGCCACUCCCGCCUCAUCCUGGGCACCCUGGUUAUAUCAACUUCAGCUAUGAGGUGCUCACCCCUUUGAAGUGGUACCAGAACAUUAUAAGGCAGCCGUACCCUUCCUAUGGUUACGAGCCCAUGGGUGGAUGGCUGCGCCACCAAAUCGUCCCUGUGCUGUCCCAACAGCAUCCCCCGAGCCACACCCUGCAGCCUCAUCACCACAUCCCCAUGGUGCCCGCUCAGCAGCCCGUGGUCCCCCAGCAGCCAAUGAUGCCAGUUCCUGGCCAACACUCCAUGACUCCAACCCAACACCACCAGCCACACCUCCCUCCGCCCGUCCAGCAGCCCUACCAGCCCCAGCCCAUGCAGCCACAGCCCAUGCAUCCCAUGCAUCCCCAGCAGUCCAUGCACCCCAUGCAGCCCUUGCCGCCACAGCCACCUCUGCCUCCGAUGUUCCCCAUGCAGCCUCUGCCCCCCAUGCUCCAUGAUCUGCCUCUGGAAGCGUGGUCAGCAACUGACAAGACCAAGCGGGAAGAA
>Loxodonta_africana_XM_023555231 PREDICTED: Loxodonta africana amelogenin, X-linked (AMELX), transcript variant X1, mRNA
AUGGGGACCUGGAUUUUGUUUGCCUGCCUCCUGGGAGCAGCCUUCGCUAUGCCACUACCGCCUCAUCCUGGGCACCCUGGUUAUAUCAACUUCAGCUAUGAGGUGCUCACCCCUUUGAAGUGGUACCAGAACAUGAUAAGGCAGCCGUACCCUUCCUAUGGUUACGAGCCCAUGGGUGGAUGGCUGCACCACCAAAUCAUCCCCGUGCUGUCCCAGCAGCAUCCCCAGAGCCACACCCUGCAGCCUCAUCACCACUUCCCCAUGGUGGCCGCUCAGCAGCCCGUGGUCCCUCAGCAGCCAAUGAUGCCACUUCCCGGCCAACACUCCAUGACUCCAACCCAACACCAUCAGCCAAACCUCCCUCCACCCAUCCAGCAACCCUACCAGCCCCAGCCAGUCCAGCCGCAGCCUCAGCAGCCCAUGCAGCCACAGCCACCUGUGCACCCCAUCCAGCCCUUGCCACCACAGCCACCUCUGCCUCCGAUGUUCCCCAUGCAGCCUCUGCCCCCCAUGCUCCAUGACCUGCCCCUGGAAGCUUGGCCAGCAACCGACAAGACCAAGCGGGAAGAA
>Trichechus_manatus_XM_004386353 PREDICTED: Trichechus manatus latirostris amelogenin, X-linked (LOC101350159), transcript variant X1, mRNA
AUGGGGACCUGGAUUUUGUUUGCCUGCCUCCUGGGAGCAGCCUUCGCUAUGCCACUACCGCCUCAUCCUGGGCACCCUGCUUAUAUCAACUUCAGCUAUGAGGUGCUCACCCCUCUGAAGUGGUACCAGAACAUGAUAAGGCAGCCGUACCCUUCCUAUGGUUACGAGCCCAUGGGUGGAUGGCUGCACCACCAAAUCAUCCCUGUGCUGUCCCAGCAGCAUCCCCAGAGCCACACCCUGCAGCCUCAUCACCACAUCCCCAUGGUGCCCGCUCAGCAGCCCAUGGUCCCCCAGCAGCCAAUGAUGCCAGUUCCCGGCCAACACUCCAUGACUCCAACCCAACGCCACCAGCCACACCUCCCUCCGUCCAUCCAGCAACCCUACCAACCCCAGCCAGUCCAGCCGCAGCCUCACCAGCCCAUGCAGCCCCAGCCACCCAUGCACCCCAUCCAUCCCCUGCCGCCACAGCCACCUCUGCCUCCGAUGUUCCCCAUGCAGCCUCUGCCCCCCAUGCUUCCUGACCUGCCUCUGGAAGCUUGGCCAGCAACAGACAAGGCCAAACGGGAAGAA
>Equus_caballus_NM_001081827 Equus caballus amelogenin X-linked (AMELX), mRNA
AUGGGGACCUGGAUUUUGUUUGCCAGCCUCCUGGGAGCAGCCUUUGCUAUGCCCCUACCACCUCAUCCUGGGCACCCUGGUUAUAUCAACUUCAGCUAUGAGGUGCUUACCCCUCUGAAGUGGUACCAGAGCUUGAUCAGGCAGCCGUACACUUCCUAUGGUUACGAACCCAUGGGUGGAUGGCUGCACCACCAAAUCAUCCCCGUGCUGUCCCAGCAGAAUCCCUCAAAUCACGCCUUGCAGCCUCAUCACCAUAUCCCCAUGGUGUCGGCUCAGCACCCUGUGGUCCCCCAGCAACCAAUGAUGCCACUUCCUGGCCAACACUCCAUGGUUCCAACCCAACACCACCAGCCAAACCUCCCUCCGCCUGUCCAGCAGCCCUUCCACCCCCAGCCUGUCCAGCCGCAGCCUCACCAGCCCAUCCAGCCUCAGCCACCUCUGCACCCCAUCCAGCCCCUGCCGCCACAGCCACCUCUGCCUCCGAUAUUCCCCUUGCAGCCCUUGCCCCCUAUGCUUCCUGACCUGCCUCUGGAAGCUUGGCCAGCAACAGACAAGACCAAGCGGGAGGAA
>Tupaia_chinensis_XM_006163689 PREDICTED: Tupaia chinensis amelogenin X-linked (LOC102503067), mRNA
AUGGGGACCUGGAUUUUGUUUGCCUGCCUCCUGGGAGCAGCUUUUGCUAUGCCCCUACCACCUCAUCCUGGGCACCCUGGUUAUAUCAACUUCAGCUAUGAGGUGCUUACCCCUUUGAAGUGGUACCAGAGC---AUAAGGCAGCCGUACCCUUCCUAUGGUUACGAACCCAUGGGUGGAUGGCUGCACCACCAAAUCAUCCCCGUGCUGUCCCAGCAGCACCCCCAGACUCACACCCUGCAGCCUCAUCACCACAUCCCAGUGGUGCCAGCUCAGCAGCCCGUGGCCCCCCAGCAACCAAUGAUGCCAGUUCCUGGCCACCACUCCAUGACUCCAACCCAACACCACCAGCCAACCCCCCCUCCGCCAGCCCACCAGCCCUCC------------GUUCAGCCGCAGCCUCACCAGCCCAUCCAGCCCCAGACACCUGUGCACCCCAUGCAGCCCCUGCCGCCACAGCCACCUCUGCCUCCGAUGUUCCCCAUGCAGCCCCUGCCACCCAUGCUUCCCGACCUGCCUCUGGAAGCUUGGCCAGCAACAGACAAGACCAAGAGGGAGGAA
>Talpa_occidentalis_XM_037512720 PREDICTED: Talpa occidentalis amelogenin X-linked (AMELX), mRNA
AUGGGGACCUGGAUUUUAUUUGCCUGCCUGCUAGGAGCAGCUUUCUCUAUGCCUCUACCACCUCAUCCUGGGCACCCUGGUUAUAUCAACUUCAGCUAUGAGGUGCUCACCCCGCUGAAGUGGUACCAGAACAUGAUAAGGCCUCCGUACCCUUCCUAUGGUUACGAACCCAUGGGUGGAUGGCUGCACCACCAAAUCAUUCCCGUGCUGUCCCAGCAGAAUCCCCCGAAUCACGCCCUGCAGCCUCAUCACCACAUCCCCAUGGUGCCAGCUCAGCAACCCGUGGUCCCCCAGCAACCAAUGAUGCCCGUUCCCGGCCAACACUCCAUAACUCCAACCCAACACCACCAGCCCAACCUCCCCGCACCCGCCCAGCAGCCCUACCAGCCCCAGCACGUCCAGCCGCAGCCUCACCAGCCCAUGCAGCCCCAACCACCCAUGCACCCCAUCCAGCCCCUGCCGCCACAGCCACCUCUGCAUCCGAUGUUCCCCAUGCAGCCCAUGCCCCCCCUUCUUCCUGAUCUGCCUCUGGAAGCCUGGCCCUCAACGGACAAGACCAAGCGCGAAGAA
>Homo_sapiens_NM_001142 Homo sapiens amelogenin X-linked (AMELX), transcript variant 1, mRNA
AUGGGGACCUGGAUUUUAUUUGCCUGCCUCCUGGGAGCAGCUUUUGCCAUGCCUCUACCACCUCAUCCUGGGCACCCUGGUUAUAUCAACUUCAGCUAUGAGGUGCUUACCCCUUUGAAGUGGUACCAGAGC---AUAAGGCCACCGUACCCUUCCUAUGGUUACGAGCCCAUGGGUGGAUGGCUGCACCACCAAAUCAUCCCCGUGCUGUCCCAACAGCACCCCCCGACUCACACCCUGCAGCCUCAUCACCACAUCCCAGUGGUGCCAGCUCAGCAGCCCGUGAUCCCCCAGCAACCAAUGAUGCCCGUUCCUGGCCAACACUCCAUGACUCCAAUCCAACACCACCAGCCAAACCUCCCUCCGCCCGCCCAGCAGCCCUACCAGCCCCAGCCUGUUCAGCCACAGCCUCACCAGCCCAUGCAGCCCCAGCCACCUGUGCACCCCAUGCAGCCCCUGCCGCCACAGCCACCUCUGCCUCCGAUGUUCCCCAUGCAGCCCCUGCCUCCCAUGCUUCCUGAUCUGACUCUGGAAGCUUGGCCAUCAACAGACAAGACCAAGCGGGAGGAA
>Bos_taurus_NM_001014984 Bos taurus amelogenin, X-linked (AMELX), mRNA
AUGGGGACCUGGAUUUUGUUUGCCUGCCUCCUGGGAGCAGCCUUCUCUAUGCCUCUACCACCUCAUCCUGGGCACCCUGGUUAUAUCAACUUCAGCUAUGAGGUGCUCACCCCUCUGAAGUGGUACCAGAGCAUGAUAAGACACCCGUACCCUUCCUAUGGUUACGAACCCAUGGGUGGAUGGCUGCACCACCAAAUCAUUCCCGUGGUGUCCCAGCAGACUCCCCAGAAUCACGCCCUGCAGCCUCAUCACCACAUCCCCAUGGUGCCAGCUCAGCAGCCCGUGGUCCCCCAGCAACCAAUGAUGCCAGUUCCUGGCCAACACUCCAUGACUCCAACCCAACACCACCAGCCAAACCUCCCUCUGCCCGCCCAGCAGCCCUUCCAGCCCCAGUCCAUCCAGCCGCAGCCUCACCAGCCCCUGCAGCCCCAGCCACCUGUGCACCCCAUCCAGCCCUUGCCGCCACAGCCACCUCUGCCUCCGAUAUUCCCCAUGCAGCCUCUGCCCCCCAUGCUUCCUGACCUGCCUCUGGAAGCUUGGCCAGCAACAGACAAGACCAAGCGGGAGGAA
>Canis_lupus_dingo_XM_035711316 PREDICTED: Canis lupus dingo amelogenin X-linked (AMELX), mRNA
AUGGGGACCUGGAUUUUGUUUGCCUGCCUCCUGGGAGCAGCCUUUGCUAUGCCCCUACCACCUCAUCCUGGGCACCCUGGUUAUAUCAACUUCAGCUAUGAGGUGCUUACCCCUCUGAAGUGGUACCAGAACAUGAUAAGGCAUCCGUACCCUUCCUAUGGUUACGAACCCAUGGGUGGAUGGCUGCACCACCAAAUCAUUCCCGUGCUGUCCCAGCAAAAUCCCUCGAAUCACGCCCUGCAGCCUCAUCACCACAUCCCCAUGGUGCCAGCUCAGCAGCCCGUGGUCCCCCAGCAACCAAUGAUGCCAGUUCCUGGCCAACACUCCAUGACUCCAACCCAACACCACCAGCCAAACCUCCCUCUGCCUGCCCAGCAGCCCUUCCAGCCCCAGCCCGUCCAGCCACAGCCUCACCAGCCCAUCCAGCCCCAGCCACCCGUGCACCCCAUCCAGCCCCUGCCGCCACAGCCACCUCUGCCUCCGAUGUUCCCCAUACAGCCCCUGCCCCCCAUGCUUCCUGACCUGCCUCUGGAAGCUUGGCCAGCAACAGACAAGACCAAGCGGGAAGAA
>Pipistrellus_kuhlii_XM_036420496 PREDICTED: Pipistrellus kuhlii amelogenin X-linked (AMELX), mRNA
AUGGGGACCUGGAUUUUGCUUGCCUGCCUCCUGGGAGCAGCCUUUGCUAUGCCCCUACCACCUCAUCCUGGGCACCCUGGUUAUAUCAACUUCAGCUAUGAGGUGCUCACCCCCCUGAAGUGGUACCAGAACAUGAUAAGGCAGCCGUACACUUCCUAUGGUUACGAACCCAUGGGUGGAUGGCUGCACCACCAAAUCAUUCCCGUGCUGUCCCAGCAGAACCCCCCGAAUCACGCCCUACAGCCUCAUCACCACAUCCCCGUGGUGCCAGCUCAGCAGCCCGUGGUCCCCCAGCAACCAAUGAUGCCAGUUCCUGGCCAACACUCCAUGACUCCAACCCAACACCACCAGCCAAACCUCCUUCCGCCCGCCCAGCAGCCCUACCAGCCCCAGCCCGUCCAGCCGCAGCCUCACCAGCCCAUCCAGCCCCAGCCACCCGUGCACCCCAUCCAGCCCCUGCCGCCACAGCCACCUCUGCCCCCGAUGUUCCCCAUGCAGCCCCUGCCCCCCAUGCUUCCUGACCUGCCUCUGGAGGCUUGGCCAGCAACAGACAAGACCAAGCGGGAGGAA
>Ornithorhynchus_anatinus_RZJT02000015 Ornithorhynchus anatinus isolate Pmale09 chromosome 15, whole genome shotgun sequence
ATGGGGACTTGGATTCTGTTCACTTGCCTAATAGGAGCAGCATTTGCTATACCACTTCCTCCTCATCCTGCACATCCCGGTTATATCAACTTCAGCTACGAGGTGCTTACCCCTTTAAAATGGTACCAAAATATGAAGCGGCAGCAGTACCCCTCTTATGGTTATGAGCCCATGGGCGGATGGCTTCACCACCAGATAATCCCCGTGCTGTCCCAGCAACAGACCCCGACTCACGCGCTGCAGCCCCACCACCACATCCCCGTCATGGCCGCCCAACAGCCGATGCAGCCCCAGCAGCCAATGATGCCGATGCCAGGCCAGCCCTCCGTGACCCCGACGCAGCACCATCAGTCAAACCTCCCTCAGCCGGCCCAGCAACCCTTCCAGCCCCAGGTTCCCCAGCAGCCGCCTCACCAGCCAATCCAGCCCCAGGCCCCGGCGCACCCCATG---CCACCGATGCCACAGCCGCCGCTGCCTCCGATGTTCCCCATGCAGCCTCTGCCCCCGCTGCTGCCAGACTTGCCCCTGGAGCAGTGGCCGGCAACTGACAAGACCAAGCGAGAGGAA
>Tachyglossus_aculeatus_JADRJE010000016 Tachyglossus aculeatus isolate mTacAcu1 chromosome 15, whole genome shotgun sequence
---------------------------------------------------------------------------------------------------------------------------------------------------TCCCCCTCTTATGGTTACGAACCTATGGGCAGATGGCTTCACCACCAGATCATCCCCGTGCTGTCTCGG---CAAACCCCGACTCACGCGCTGCAGTCCCACCACCACATCCCCGTCATGGCCACCCAACAACCGATGCAGCCCCCGCAGCCGATGATGCCGATGCCAGGCCAGCACTCCGTGACCCCAACACAGCACCATCAGTCAAACCTCCCTCAGCCAGGCCAGCAACCCTTTCAGCCCCAGTTTCCCCAGAAGCCAACTCATCGGCCAATCCAGCCCCAGGCCCCGGTCCACCCCATG---CCACCGATGCCACAGCCGCAGCTGCCTCCGATGTTCCCCTTGCAGCCTCTGCCCCCGCTGCTGCCAGACCTGCCCCTGGAGCCATGGCCGGCAACTGACAAGACCAAGCGAGAGGAA


###AMELX Numbat
>Myrmecobius_fasciatus_JAJPUD010000006 Myrmecobius fasciatus isolate AWGG2021F pri7010_MYRFA_USYD2HAP7010, whole genome shotgun sequence
ATGAGGACTTGGATTCTTCTTGCCTGTCTCCTGGGTGCAGCATTTGCTATTCCGCTGCCACCTCATCCTGGACATCCTGGTTATATTAACTTCAGCTATGAGGTGCTTACCCCTTTGAAATGGTATCAAAGCATGATGAGACAGCAGTATCCCTCCTATGGTTATGAACCCATGGGTGGATGGCTGCACCACCAAATCATCCCAGTGCTGGCTCAGCAGCACACCCCAAGTCATTCCTTACCGTCTCAACACCAAATCCCCATCATGGCCGCCCAACAACCAGTGCCACCCCAGCAACCAGTGATGCCTGTGCCAGGACAGCACCCCATGGCACCAACACAACACCATCAACCCAACCTCCCGCAGCCAGCCCAACAGCCATACCAGCCCCAGCCAGCCCAGCAA---------------------------------------------------------------CCACCACAGCCACCTCTGTTCCCTATGCAGCCACTGTCACCCATGCTGCCAGATCTGCCCATGGAAGCTTGGCCATCCACTGACAAGACCAAGAGGGAGGAA
>Sarcophilus_harrisii_XM_012546100 PREDICTED: Sarcophilus harrisii amelogenin X-linked (AMELX), mRNA
AUGAGGACUUGGAUUCUUCUUGCCUGUCUCCUGGGUGCAGCAUUUGCUAUUCCGCUGCCACCUCAUCCUGGACAUCCUGGUUAUAUUAACUUCAGCUAUGAGGUGCUUACCCCUUUGAAAUGGUAUCAAAGCAUGGUGAGACAGCAGUAUCCCUCCUAUGGUUAUGAACCCAUGGGUGGAUGGCUGCACCACCAAAUCAUCCCAGUGCUGGCUCAGCAGCACACCCCAAGUCAUUCCUUACCGUCUCAACACCAAAUCCCCAUCAUGGCCGCCCAACAGCCAGUGCCACCCCAGCAACCAGUGAUGCCAGUGCCAGGACAGCACCCCAUGGCACCAACACAACACCAUCAGCCUAACCUCCCGCAGCCAGCCCAACAGCCAUACCAGCCCCAGCCAGCCCAGCAACAGCCUCACCAGCCCAUGCAGCCCCAGACCCCAAUCCAUGCAGUGCUACCUUUGCCACCACAGCCACCUCUG---------UUCCCCAUGCAGCCACUGCCACCCAUGUUGCCAGAUCUGCCCAUGGAAGCUUGGCCAGCCACUGACAAGACCAAAAGGGAGGAA
>Trichosurus_vulpecula_XM_036747739 PREDICTED: Trichosurus vulpecula amelogenin X-linked (AMELX), mRNA
AUGAGGACUUGGAUCCUUCUCGCCUGUCUCUUGGGUGCAGCAUUUGCUAUUCCACUGCCCCCUCAUCCUGGACAUCCUGGUUAUAUUAACUUCAGCUAUGAGGUGCUUACCCCUUUGAAAUGGUAUCAAAGCAUGGUGCGACAGCAGUAUCCCUCCUAUGGUUAUGAACCCAUGGGUGGAUGGCUGCACCACCAAAUCAUCCCAGUGCUGUCUCAGCAGCAUAGCCCAAGUCAUUCCUUACCGCCUCAACACCAAAUCCCCAUCAUGGCCGCCCAGCAGCCAGUGCAACCCCAGCAACCAGUGAUGCCAGUUCCAGGACAGCAUCCCAUGGCACCAACACAACACCAUCAACCUAACCUCCCGCAGCCAGCCCAACAGCCAUUCCAGCCCCAGCCAGCCCAGCAACAGCCUCACCAGCCCAUCCAGCCCCAGGUCCCCGUCCAUGCAGUGCUACCCAUGCCACCACAGCCACCUAUGCCUCCAAUGUUCCCCAUGCAGCCAAUGCCCCCCAUGCUGCCCGAUCUGCCCUUGGAAGCCUGGCCAUCCACUGACAAGACCAAGAGGGAGGAA
>Dromiciops_gliroides_XM_043991496 PREDICTED: Dromiciops gliroides amelogenin X-linked (AMELX), mRNA
AUGAGGACUUGGAUCCUUCUCGCCUGUCUUUUGGGUGCAGCAUUUGCUAUUCCACUGCCGCCUCACCCUGGACAUCCUGGUUACAUUAACUUCAGCUAUGAGGUGCUCACCCCUUUGAAAUGGUACCAAAGCAUGAUGCGACAGCAGUAUCCCUCCUAUGGUUAUGAACCCAUGGGUGGAUGGCUGCACCACCAAAUCAUCCCAGUGCUGUCUCAGCAGCACACCCCAAGUCAUUCCUUAUCGCCUCAACACCAAAUCCCCAUCAUGGCCGCCCAGCAGCCAGUGCCACCCCAGCAACCAGUGAUGCCAGUGCCAGGACAGCACCCCAUGGCACCAACACAACACCAUCAACCCAACCUCCCGCAGCCAGCCCAACAGCCAUACCAGCCCCAGCCUGCCCAGCAACAGCCUCACCAGCCCAUCCAGCCCCAGGCCCCAGUCCACGCAGUGCUACCCUUGCCACCACAGCCACCUCUGCCUCCAAUGUUCCCCAUGCAGCCACUGCCCCCCAUGCUGCCGGAUAUGCCCAUGGAAGCUUGGCCAGCCACUGACAAGACCAAGAGGGAGGAA
>Monodelphis_domestica_XM_016424786 PREDICTED: Monodelphis domestica amelogenin X-linked (AMELX), mRNA
AUGAGGACUUGGAUCCUUCUUGCCUGUCUCUUGGGUGCAGCAUUUGCUAUUCCUCUGCCACCUCAUCCUGGACAUCCUGGUUAUAUCAACUUCAGCUAUGAGGUGCUUACCCCUUUGAAAUGGUAUCAAAGCAUGAUGCGACAGCAGUAUCCCUCCUAUGGUUAUGAACCCAUGGGUGGAUGGCUGCAUCACCAAAUCAUCCCAGUGCUAUCUCAGCAGCAUAGCCCAAGUCAUUCCUUACCGCCUCAACACCAUAUCCCCAUCAUGGCCGCCCAGCAGCCAGCGCCACCCCAGCAACCAGUGAUGCCAGUACCAGGACAGCACCCCAUGGCACCAACACAACACCAUCAACCCAACCUCCCACAGCCAGGCCAACAACCAUACCAGCCCCAGCCAGCCCAGCAACAGCCUCACCAGCCCAUGCAGCCCCAGACCCCAGUCCAUGCAGUGCUACCCUUGCCACCACAGCCACCUCUGCCUCCAAUGUUCCCCAUGCAGCCAAUGUCCCCCAUGCUGCCAGAU------AUGGAAGCUUGGCCAGCCACUGACAAGACCAAGAGGGAGGAA
>Mus_musculus_NM_001081978 Mus musculus amelogenin, X-linked (Amelx), transcript variant 1, mRNA
AUGGGGACCUGGAUUUUGUUUGCCUGCCUCCUGGGAGCAGCUUUUGCUAUGCCCCUACCACCUCAUCCUGGAAGCCCUGGUUAUAUCAACUUAAGCUAUGAGGUGCUUACCCCUUUGAAGUGGUACCAGAGCAUGAUAAGGCAGCCGUAUCCUUCCUAUGGUUACGAACCCAUGGGUGGAUGGCUGCACCACCAAAUCAUCCCUGUGCUGUCUCAACAGCAUCCCCCGAGUCACACCCUUCAGCCUCAUCACCACCUUCCCGUGGUGCCAGCUCAACAGCCCGUGGCCCCCCAGCAACCAAUGAUGCCAGUUCCUGGCCACCACUCCAUGACUCCAACCCAACACCAUCAGCCAAACAUCCCUCCACCCUUCCAGCAGCCCUUCCAGCCCCAGGCCAUUCCACCCCAGUCUCAUCAGCCCAUGCAGCCCCAGUCACCUCUGCAUCCCAUGCAGCCCCUGGCACCACAGCCACCUCUGCCUCCACUGUUCUCCAUGCAGCCCCUGUCCCCCAUUCUUCCUGAGCUGCCUCUGGAAGCUUGGCCAGCGACAGACAAGACCAAGCGGGAAGAA
>Galeopterus_variegatus_XM_008571267 PREDICTED: Galeopterus variegatus amelogenin, X-linked (AMELX), mRNA
AUGGGGACCUGGAUUCUGUUUGCCUGUCUCCUGGGAGCAGCUUUCGCUAUGCCCCUACCACCUCAUCCUGGGCACCCUGGUUAUAUCAACUUCAGCUAUGAGGUGCUUACCCCUUUGAAGUGGUACCAGAACAUAAUAAGGCCACCGUAUCCUUCCUAUGGUUACGAACCCAUGGGUGGAUGGCUGCACCACGAAGUCAUCCCCGUGCUGUCCCAACAACACCCCCCGACUCACACCCUGCAGCCUCAUCACCACAUCCCAGUGGUGCCAGCUCAGCAGCCCGUGGUCCCCCAGCAACCAAUGAUGCCAAUUCCUGGCCAGCACUCCAUGACUCCAACCCAACACCACCAGCCAAACCUCCCAAUGCCCGCCCAGCCACCCUACCAGCCCCAGCCCGUUCAGCCGCAGCCACACCAGCCCAUGCAGCCCCAGCCUCCUGUGCACCCCAUGCAUCCCCUGCCGCCACAGCCACCUCUGCCUCCGCUGUUCCCCAUGCAGCCCCUGCCCCCCAUGCUUCCUGAUCUGCCUCUGGAAGCGUGGCCAGCAACAGACAAGACCAAGCGGGAGGAA
>Chrysochloris_asiatica_XM_006835653 PREDICTED: Chrysochloris asiatica amelogenin, X-linked (AMELX), mRNA
AUGGGGACCUGGAUUUUGUUUGCCUGCCUCCUGGGAGCAGCCUUUGCAAUGCCACUACCACCUCAUCCUGGGCACCCUGGUUAUAUCAACUUCAGCUAUGAGGUGCUCACCCCUUUGAAGUGGUACCAGAACAUGAUAAGGCAGCCGUACCCUUCCUAUGGUUACGAGCCCAUGGGUGGAUGGCUGCACCACCAAAUCAUCCCCGUGCUGUCCCAGCAGCAUCCCCCGAGCCACACCAUGCAGCCUCAUCACCACAUCCCCAUGGUGCCCGCUCAGCAGCCCGUGGCCCCUCAGCAGCCAAUGAUGCCAGUUCCCGGCCAACACUCCAUGACUCCAACCCAACACCACCAGGCACACCUCCCG---CCCGUCCAGCAGCCCUUCCAGCCCCAGCCUGUCCAGCAGCAACCUCACCAGCCCAUGCAUCCCCAGCCACCCAUGCAUCCCAUGCAGCCCCUGCCCCCACAGCCACCUCUGUCUCCGAUGUUCCCCAUGCAGCCUCUGCCCCCCAUGCUUCCUGAUCUGCCCCUGGAAGCUUGGUCAGCAACGGACAAGACCAAGAGGGAAGAA
>Elephantulus_edwardii_XM_006892407 PREDICTED: Elephantulus edwardii amelogenin, X-linked (AMELX), mRNA
AUGGGGACCUGGAUUUUGUUUGCCUGCCUCCUCGGAGCAGCCUUUGCUAUGCCACUCCCGCCUCAUCCUGGGCACCCUGGUUAUAUCAACUUCAGCUAUGAGGUGCUCACCCCUUUGAAGUGGUACCAGAACAUUAUAAGGCAGCCGUACCCUUCCUAUGGUUACGAGCCCAUGGGUGGAUGGCUGCGCCACCAAAUCGUCCCUGUGCUGUCCCAACAGCAUCCCCCGAGCCACACCCUGCAGCCUCAUCACCACAUCCCCAUGGUGCCCGCUCAGCAGCCCGUGGUCCCCCAGCAGCCAAUGAUGCCAGUUCCUGGCCAACACUCCAUGACUCCAACCCAACACCACCAGCCACACCUCCCUCCGCCCGUCCAGCAGCCCUACCAGCCCCAGCCCAUGCAGCCACAGCCCAUGCAUCCCAUGCAUCCCCAGCAGUCCAUGCACCCCAUGCAGCCCUUGCCGCCACAGCCACCUCUGCCUCCGAUGUUCCCCAUGCAGCCUCUGCCCCCCAUGCUCCAUGAUCUGCCUCUGGAAGCGUGGUCAGCAACUGACAAGACCAAGCGGGAAGAA
>Loxodonta_africana_XM_023555231 PREDICTED: Loxodonta africana amelogenin, X-linked (AMELX), transcript variant X1, mRNA
AUGGGGACCUGGAUUUUGUUUGCCUGCCUCCUGGGAGCAGCCUUCGCUAUGCCACUACCGCCUCAUCCUGGGCACCCUGGUUAUAUCAACUUCAGCUAUGAGGUGCUCACCCCUUUGAAGUGGUACCAGAACAUGAUAAGGCAGCCGUACCCUUCCUAUGGUUACGAGCCCAUGGGUGGAUGGCUGCACCACCAAAUCAUCCCCGUGCUGUCCCAGCAGCAUCCCCAGAGCCACACCCUGCAGCCUCAUCACCACUUCCCCAUGGUGGCCGCUCAGCAGCCCGUGGUCCCUCAGCAGCCAAUGAUGCCACUUCCCGGCCAACACUCCAUGACUCCAACCCAACACCAUCAGCCAAACCUCCCUCCACCCAUCCAGCAACCCUACCAGCCCCAGCCAGUCCAGCCGCAGCCUCAGCAGCCCAUGCAGCCACAGCCACCUGUGCACCCCAUCCAGCCCUUGCCACCACAGCCACCUCUGCCUCCGAUGUUCCCCAUGCAGCCUCUGCCCCCCAUGCUCCAUGACCUGCCCCUGGAAGCUUGGCCAGCAACCGACAAGACCAAGCGGGAAGAA
>Trichechus_manatus_XM_004386353 PREDICTED: Trichechus manatus latirostris amelogenin, X-linked (LOC101350159), transcript variant X1, mRNA
AUGGGGACCUGGAUUUUGUUUGCCUGCCUCCUGGGAGCAGCCUUCGCUAUGCCACUACCGCCUCAUCCUGGGCACCCUGCUUAUAUCAACUUCAGCUAUGAGGUGCUCACCCCUCUGAAGUGGUACCAGAACAUGAUAAGGCAGCCGUACCCUUCCUAUGGUUACGAGCCCAUGGGUGGAUGGCUGCACCACCAAAUCAUCCCUGUGCUGUCCCAGCAGCAUCCCCAGAGCCACACCCUGCAGCCUCAUCACCACAUCCCCAUGGUGCCCGCUCAGCAGCCCAUGGUCCCCCAGCAGCCAAUGAUGCCAGUUCCCGGCCAACACUCCAUGACUCCAACCCAACGCCACCAGCCACACCUCCCUCCGUCCAUCCAGCAACCCUACCAACCCCAGCCAGUCCAGCCGCAGCCUCACCAGCCCAUGCAGCCCCAGCCACCCAUGCACCCCAUCCAUCCCCUGCCGCCACAGCCACCUCUGCCUCCGAUGUUCCCCAUGCAGCCUCUGCCCCCCAUGCUUCCUGACCUGCCUCUGGAAGCUUGGCCAGCAACAGACAAGGCCAAACGGGAAGAA
>Equus_caballus_NM_001081827 Equus caballus amelogenin X-linked (AMELX), mRNA
AUGGGGACCUGGAUUUUGUUUGCCAGCCUCCUGGGAGCAGCCUUUGCUAUGCCCCUACCACCUCAUCCUGGGCACCCUGGUUAUAUCAACUUCAGCUAUGAGGUGCUUACCCCUCUGAAGUGGUACCAGAGCUUGAUCAGGCAGCCGUACACUUCCUAUGGUUACGAACCCAUGGGUGGAUGGCUGCACCACCAAAUCAUCCCCGUGCUGUCCCAGCAGAAUCCCUCAAAUCACGCCUUGCAGCCUCAUCACCAUAUCCCCAUGGUGUCGGCUCAGCACCCUGUGGUCCCCCAGCAACCAAUGAUGCCACUUCCUGGCCAACACUCCAUGGUUCCAACCCAACACCACCAGCCAAACCUCCCUCCGCCUGUCCAGCAGCCCUUCCACCCCCAGCCUGUCCAGCCGCAGCCUCACCAGCCCAUCCAGCCUCAGCCACCUCUGCACCCCAUCCAGCCCCUGCCGCCACAGCCACCUCUGCCUCCGAUAUUCCCCUUGCAGCCCUUGCCCCCUAUGCUUCCUGACCUGCCUCUGGAAGCUUGGCCAGCAACAGACAAGACCAAGCGGGAGGAA
>Tupaia_chinensis_XM_006163689 PREDICTED: Tupaia chinensis amelogenin X-linked (LOC102503067), mRNA
AUGGGGACCUGGAUUUUGUUUGCCUGCCUCCUGGGAGCAGCUUUUGCUAUGCCCCUACCACCUCAUCCUGGGCACCCUGGUUAUAUCAACUUCAGCUAUGAGGUGCUUACCCCUUUGAAGUGGUACCAGAGC---AUAAGGCAGCCGUACCCUUCCUAUGGUUACGAACCCAUGGGUGGAUGGCUGCACCACCAAAUCAUCCCCGUGCUGUCCCAGCAGCACCCCCAGACUCACACCCUGCAGCCUCAUCACCACAUCCCAGUGGUGCCAGCUCAGCAGCCCGUGGCCCCCCAGCAACCAAUGAUGCCAGUUCCUGGCCACCACUCCAUGACUCCAACCCAACACCACCAGCCAACCCCCCCUCCGCCAGCCCACCAGCCCUCC------------GUUCAGCCGCAGCCUCACCAGCCCAUCCAGCCCCAGACACCUGUGCACCCCAUGCAGCCCCUGCCGCCACAGCCACCUCUGCCUCCGAUGUUCCCCAUGCAGCCCCUGCCACCCAUGCUUCCCGACCUGCCUCUGGAAGCUUGGCCAGCAACAGACAAGACCAAGAGGGAGGAA
>Talpa_occidentalis_XM_037512720 PREDICTED: Talpa occidentalis amelogenin X-linked (AMELX), mRNA
AUGGGGACCUGGAUUUUAUUUGCCUGCCUGCUAGGAGCAGCUUUCUCUAUGCCUCUACCACCUCAUCCUGGGCACCCUGGUUAUAUCAACUUCAGCUAUGAGGUGCUCACCCCGCUGAAGUGGUACCAGAACAUGAUAAGGCCUCCGUACCCUUCCUAUGGUUACGAACCCAUGGGUGGAUGGCUGCACCACCAAAUCAUUCCCGUGCUGUCCCAGCAGAAUCCCCCGAAUCACGCCCUGCAGCCUCAUCACCACAUCCCCAUGGUGCCAGCUCAGCAACCCGUGGUCCCCCAGCAACCAAUGAUGCCCGUUCCCGGCCAACACUCCAUAACUCCAACCCAACACCACCAGCCCAACCUCCCCGCACCCGCCCAGCAGCCCUACCAGCCCCAGCACGUCCAGCCGCAGCCUCACCAGCCCAUGCAGCCCCAACCACCCAUGCACCCCAUCCAGCCCCUGCCGCCACAGCCACCUCUGCAUCCGAUGUUCCCCAUGCAGCCCAUGCCCCCCCUUCUUCCUGAUCUGCCUCUGGAAGCCUGGCCCUCAACGGACAAGACCAAGCGCGAAGAA
>Homo_sapiens_NM_001142 Homo sapiens amelogenin X-linked (AMELX), transcript variant 1, mRNA
AUGGGGACCUGGAUUUUAUUUGCCUGCCUCCUGGGAGCAGCUUUUGCCAUGCCUCUACCACCUCAUCCUGGGCACCCUGGUUAUAUCAACUUCAGCUAUGAGGUGCUUACCCCUUUGAAGUGGUACCAGAGC---AUAAGGCCACCGUACCCUUCCUAUGGUUACGAGCCCAUGGGUGGAUGGCUGCACCACCAAAUCAUCCCCGUGCUGUCCCAACAGCACCCCCCGACUCACACCCUGCAGCCUCAUCACCACAUCCCAGUGGUGCCAGCUCAGCAGCCCGUGAUCCCCCAGCAACCAAUGAUGCCCGUUCCUGGCCAACACUCCAUGACUCCAAUCCAACACCACCAGCCAAACCUCCCUCCGCCCGCCCAGCAGCCCUACCAGCCCCAGCCUGUUCAGCCACAGCCUCACCAGCCCAUGCAGCCCCAGCCACCUGUGCACCCCAUGCAGCCCCUGCCGCCACAGCCACCUCUGCCUCCGAUGUUCCCCAUGCAGCCCCUGCCUCCCAUGCUUCCUGAUCUGACUCUGGAAGCUUGGCCAUCAACAGACAAGACCAAGCGGGAGGAA
>Bos_taurus_NM_001014984 Bos taurus amelogenin, X-linked (AMELX), mRNA
AUGGGGACCUGGAUUUUGUUUGCCUGCCUCCUGGGAGCAGCCUUCUCUAUGCCUCUACCACCUCAUCCUGGGCACCCUGGUUAUAUCAACUUCAGCUAUGAGGUGCUCACCCCUCUGAAGUGGUACCAGAGCAUGAUAAGACACCCGUACCCUUCCUAUGGUUACGAACCCAUGGGUGGAUGGCUGCACCACCAAAUCAUUCCCGUGGUGUCCCAGCAGACUCCCCAGAAUCACGCCCUGCAGCCUCAUCACCACAUCCCCAUGGUGCCAGCUCAGCAGCCCGUGGUCCCCCAGCAACCAAUGAUGCCAGUUCCUGGCCAACACUCCAUGACUCCAACCCAACACCACCAGCCAAACCUCCCUCUGCCCGCCCAGCAGCCCUUCCAGCCCCAGUCCAUCCAGCCGCAGCCUCACCAGCCCCUGCAGCCCCAGCCACCUGUGCACCCCAUCCAGCCCUUGCCGCCACAGCCACCUCUGCCUCCGAUAUUCCCCAUGCAGCCUCUGCCCCCCAUGCUUCCUGACCUGCCUCUGGAAGCUUGGCCAGCAACAGACAAGACCAAGCGGGAGGAA
>Canis_lupus_dingo_XM_035711316 PREDICTED: Canis lupus dingo amelogenin X-linked (AMELX), mRNA
AUGGGGACCUGGAUUUUGUUUGCCUGCCUCCUGGGAGCAGCCUUUGCUAUGCCCCUACCACCUCAUCCUGGGCACCCUGGUUAUAUCAACUUCAGCUAUGAGGUGCUUACCCCUCUGAAGUGGUACCAGAACAUGAUAAGGCAUCCGUACCCUUCCUAUGGUUACGAACCCAUGGGUGGAUGGCUGCACCACCAAAUCAUUCCCGUGCUGUCCCAGCAAAAUCCCUCGAAUCACGCCCUGCAGCCUCAUCACCACAUCCCCAUGGUGCCAGCUCAGCAGCCCGUGGUCCCCCAGCAACCAAUGAUGCCAGUUCCUGGCCAACACUCCAUGACUCCAACCCAACACCACCAGCCAAACCUCCCUCUGCCUGCCCAGCAGCCCUUCCAGCCCCAGCCCGUCCAGCCACAGCCUCACCAGCCCAUCCAGCCCCAGCCACCCGUGCACCCCAUCCAGCCCCUGCCGCCACAGCCACCUCUGCCUCCGAUGUUCCCCAUACAGCCCCUGCCCCCCAUGCUUCCUGACCUGCCUCUGGAAGCUUGGCCAGCAACAGACAAGACCAAGCGGGAAGAA
>Pipistrellus_kuhlii_XM_036420496 PREDICTED: Pipistrellus kuhlii amelogenin X-linked (AMELX), mRNA
AUGGGGACCUGGAUUUUGCUUGCCUGCCUCCUGGGAGCAGCCUUUGCUAUGCCCCUACCACCUCAUCCUGGGCACCCUGGUUAUAUCAACUUCAGCUAUGAGGUGCUCACCCCCCUGAAGUGGUACCAGAACAUGAUAAGGCAGCCGUACACUUCCUAUGGUUACGAACCCAUGGGUGGAUGGCUGCACCACCAAAUCAUUCCCGUGCUGUCCCAGCAGAACCCCCCGAAUCACGCCCUACAGCCUCAUCACCACAUCCCCGUGGUGCCAGCUCAGCAGCCCGUGGUCCCCCAGCAACCAAUGAUGCCAGUUCCUGGCCAACACUCCAUGACUCCAACCCAACACCACCAGCCAAACCUCCUUCCGCCCGCCCAGCAGCCCUACCAGCCCCAGCCCGUCCAGCCGCAGCCUCACCAGCCCAUCCAGCCCCAGCCACCCGUGCACCCCAUCCAGCCCCUGCCGCCACAGCCACCUCUGCCCCCGAUGUUCCCCAUGCAGCCCCUGCCCCCCAUGCUUCCUGACCUGCCUCUGGAGGCUUGGCCAGCAACAGACAAGACCAAGCGGGAGGAA


###AMELX Pangolins
>Trichosurus_vulpecula_XM_036747739 PREDICTED: Trichosurus vulpecula amelogenin X-linked (AMELX), mRNA
AUGAGGACUUGGAUCCUUCUCGCCUGUCUCUUGGGUGCAGCAUUUGCUAUUCCACUGCCCCCUCAUCCUGGACAUCCUGGUUAUAUUAACUUCAGCUAUGAGGUGCUUACCCCUUUGAAAUGGUAUCAAAGCAUGGUGCGACAGCAGUAUCCCUCCUAUGGUUAUGAACCCAUGGGUGGAUGGCUGCACCACCAAAUCAUCCCAGUGCUGUCUCAGCAGCAUAGCCCAAGUCAUUCCUUACCGCCUCAACACCAAAUCCCCAUCAUGGCCGCCCAGCAGCCAGUGCAACCCCAGCAACCAGUGAUGCCAGUUCCAGGACAGCAUCCCAUGGCACCAACACAACACCAUCAACCUAACCUCCCGCAGCCAGCCCAACAGCCAUUCCAGCCCCAGCCAGCCCAGCAACAGCCUCACCAGCCCAUCCAGCCCCAGGUCCCCGUCCAUGCAGUGCUACCCAUGCCACCACAGCCACCUAUGCCUCCAAUGUUCCCCAUGCAGCCAAUGCCCCCCAUGCUGCCCGAUCUGCCCUUGGAAGCCUGGCCAUCCACUGACAAGACCAAGAGGGAGGAA
>Dromiciops_gliroides_XM_043991496 PREDICTED: Dromiciops gliroides amelogenin X-linked (AMELX), mRNA
AUGAGGACUUGGAUCCUUCUCGCCUGUCUUUUGGGUGCAGCAUUUGCUAUUCCACUGCCGCCUCACCCUGGACAUCCUGGUUACAUUAACUUCAGCUAUGAGGUGCUCACCCCUUUGAAAUGGUACCAAAGCAUGAUGCGACAGCAGUAUCCCUCCUAUGGUUAUGAACCCAUGGGUGGAUGGCUGCACCACCAAAUCAUCCCAGUGCUGUCUCAGCAGCACACCCCAAGUCAUUCCUUAUCGCCUCAACACCAAAUCCCCAUCAUGGCCGCCCAGCAGCCAGUGCCACCCCAGCAACCAGUGAUGCCAGUGCCAGGACAGCACCCCAUGGCACCAACACAACACCAUCAACCCAACCUCCCGCAGCCAGCCCAACAGCCAUACCAGCCCCAGCCUGCCCAGCAACAGCCUCACCAGCCCAUCCAGCCCCAGGCCCCAGUCCACGCAGUGCUACCCUUGCCACCACAGCCACCUCUGCCUCCAAUGUUCCCCAUGCAGCCACUGCCCCCCAUGCUGCCGGAUAUGCCCAUGGAAGCUUGGCCAGCCACUGACAAGACCAAGAGGGAGGAA
>Monodelphis_domestica_XM_016424786 PREDICTED: Monodelphis domestica amelogenin X-linked (AMELX), mRNA
AUGAGGACUUGGAUCCUUCUUGCCUGUCUCUUGGGUGCAGCAUUUGCUAUUCCUCUGCCACCUCAUCCUGGACAUCCUGGUUAUAUCAACUUCAGCUAUGAGGUGCUUACCCCUUUGAAAUGGUAUCAAAGCAUGAUGCGACAGCAGUAUCCCUCCUAUGGUUAUGAACCCAUGGGUGGAUGGCUGCAUCACCAAAUCAUCCCAGUGCUAUCUCAGCAGCAUAGCCCAAGUCAUUCCUUACCGCCUCAACACCAUAUCCCCAUCAUGGCCGCCCAGCAGCCAGCGCCACCCCAGCAACCAGUGAUGCCAGUACCAGGACAGCACCCCAUGGCACCAACACAACACCAUCAACCCAACCUCCCACAGCCAGGCCAACAACCAUACCAGCCCCAGCCAGCCCAGCAACAGCCUCACCAGCCCAUGCAGCCCCAGACCCCAGUCCAUGCAGUGCUACCCUUGCCACCACAGCCACCUCUGCCUCCAAUGUUCCCCAUGCAGCCAAUGUCCCCCAUGCUGCCAGAU------AUGGAAGCUUGGCCAGCCACUGACAAGACCAAGAGGGAGGAA
>Sarcophilus_harrisii_XM_012546100 PREDICTED: Sarcophilus harrisii amelogenin X-linked (AMELX), mRNA
AUGAGGACUUGGAUUCUUCUUGCCUGUCUCCUGGGUGCAGCAUUUGCUAUUCCGCUGCCACCUCAUCCUGGACAUCCUGGUUAUAUUAACUUCAGCUAUGAGGUGCUUACCCCUUUGAAAUGGUAUCAAAGCAUGGUGAGACAGCAGUAUCCCUCCUAUGGUUAUGAACCCAUGGGUGGAUGGCUGCACCACCAAAUCAUCCCAGUGCUGGCUCAGCAGCACACCCCAAGUCAUUCCUUACCGUCUCAACACCAAAUCCCCAUCAUGGCCGCCCAACAGCCAGUGCCACCCCAGCAACCAGUGAUGCCAGUGCCAGGACAGCACCCCAUGGCACCAACACAACACCAUCAGCCUAACCUCCCGCAGCCAGCCCAACAGCCAUACCAGCCCCAGCCAGCCCAGCAACAGCCUCACCAGCCCAUGCAGCCCCAGACCCCAAUCCAUGCAGUGCUACCUUUGCCACCACAGCCACCUCUG---------UUCCCCAUGCAGCCACUGCCACCCAUGUUGCCAGAUCUGCCCAUGGAAGCUUGGCCAGCCACUGACAAGACCAAAAGGGAGGAA
>Mus_musculus_NM_001081978 Mus musculus amelogenin, X-linked (Amelx), transcript variant 1, mRNA
AUGGGGACCUGGAUUUUGUUUGCCUGCCUCCUGGGAGCAGCUUUUGCUAUGCCCCUACCACCUCAUCCUGGAAGCCCUGGUUAUAUCAACUUAAGCUAUGAGGUGCUUACCCCUUUGAAGUGGUACCAGAGCAUGAUAAGGCAGCCGUAUCCUUCCUAUGGUUACGAACCCAUGGGUGGAUGGCUGCACCACCAAAUCAUCCCUGUGCUGUCUCAACAGCAUCCCCCGAGUCACACCCUUCAGCCUCAUCACCACCUUCCCGUGGUGCCAGCUCAACAGCCCGUGGCCCCCCAGCAACCAAUGAUGCCAGUUCCUGGCCACCACUCCAUGACUCCAACCCAACACCAUCAGCCAAACAUCCCUCCACCCUUCCAGCAGCCCUUCCAGCCCCAGGCCAUUCCACCCCAGUCUCAUCAGCCCAUGCAGCCCCAGUCACCUCUGCAUCCCAUGCAGCCCCUGGCACCACAGCCACCUCUGCCUCCACUGUUCUCCAUGCAGCCCCUGUCCCCCAUUCUUCCUGAGCUGCCUCUGGAAGCUUGGCCAGCGACAGACAAGACCAAGCGGGAAGAA
>Galeopterus_variegatus_XM_008571267 PREDICTED: Galeopterus variegatus amelogenin, X-linked (AMELX), mRNA
AUGGGGACCUGGAUUCUGUUUGCCUGUCUCCUGGGAGCAGCUUUCGCUAUGCCCCUACCACCUCAUCCUGGGCACCCUGGUUAUAUCAACUUCAGCUAUGAGGUGCUUACCCCUUUGAAGUGGUACCAGAACAUAAUAAGGCCACCGUAUCCUUCCUAUGGUUACGAACCCAUGGGUGGAUGGCUGCACCACGAAGUCAUCCCCGUGCUGUCCCAACAACACCCCCCGACUCACACCCUGCAGCCUCAUCACCACAUCCCAGUGGUGCCAGCUCAGCAGCCCGUGGUCCCCCAGCAACCAAUGAUGCCAAUUCCUGGCCAGCACUCCAUGACUCCAACCCAACACCACCAGCCAAACCUCCCAAUGCCCGCCCAGCCACCCUACCAGCCCCAGCCCGUUCAGCCGCAGCCACACCAGCCCAUGCAGCCCCAGCCUCCUGUGCACCCCAUGCAUCCCCUGCCGCCACAGCCACCUCUGCCUCCGCUGUUCCCCAUGCAGCCCCUGCCCCCCAUGCUUCCUGAUCUGCCUCUGGAAGCGUGGCCAGCAACAGACAAGACCAAGCGGGAGGAA
>Chrysochloris_asiatica_XM_006835653 PREDICTED: Chrysochloris asiatica amelogenin, X-linked (AMELX), mRNA
AUGGGGACCUGGAUUUUGUUUGCCUGCCUCCUGGGAGCAGCCUUUGCAAUGCCACUACCACCUCAUCCUGGGCACCCUGGUUAUAUCAACUUCAGCUAUGAGGUGCUCACCCCUUUGAAGUGGUACCAGAACAUGAUAAGGCAGCCGUACCCUUCCUAUGGUUACGAGCCCAUGGGUGGAUGGCUGCACCACCAAAUCAUCCCCGUGCUGUCCCAGCAGCAUCCCCCGAGCCACACCAUGCAGCCUCAUCACCACAUCCCCAUGGUGCCCGCUCAGCAGCCCGUGGCCCCUCAGCAGCCAAUGAUGCCAGUUCCCGGCCAACACUCCAUGACUCCAACCCAACACCACCAGGCACACCUCCCG---CCCGUCCAGCAGCCCUUCCAGCCCCAGCCUGUCCAGCAGCAACCUCACCAGCCCAUGCAUCCCCAGCCACCCAUGCAUCCCAUGCAGCCCCUGCCCCCACAGCCACCUCUGUCUCCGAUGUUCCCCAUGCAGCCUCUGCCCCCCAUGCUUCCUGAUCUGCCCCUGGAAGCUUGGUCAGCAACGGACAAGACCAAGAGGGAAGAA
>Elephantulus_edwardii_XM_006892407 PREDICTED: Elephantulus edwardii amelogenin, X-linked (AMELX), mRNA
AUGGGGACCUGGAUUUUGUUUGCCUGCCUCCUCGGAGCAGCCUUUGCUAUGCCACUCCCGCCUCAUCCUGGGCACCCUGGUUAUAUCAACUUCAGCUAUGAGGUGCUCACCCCUUUGAAGUGGUACCAGAACAUUAUAAGGCAGCCGUACCCUUCCUAUGGUUACGAGCCCAUGGGUGGAUGGCUGCGCCACCAAAUCGUCCCUGUGCUGUCCCAACAGCAUCCCCCGAGCCACACCCUGCAGCCUCAUCACCACAUCCCCAUGGUGCCCGCUCAGCAGCCCGUGGUCCCCCAGCAGCCAAUGAUGCCAGUUCCUGGCCAACACUCCAUGACUCCAACCCAACACCACCAGCCACACCUCCCUCCGCCCGUCCAGCAGCCCUACCAGCCCCAGCCCAUGCAGCCACAGCCCAUGCAUCCCAUGCAUCCCCAGCAGUCCAUGCACCCCAUGCAGCCCUUGCCGCCACAGCCACCUCUGCCUCCGAUGUUCCCCAUGCAGCCUCUGCCCCCCAUGCUCCAUGAUCUGCCUCUGGAAGCGUGGUCAGCAACUGACAAGACCAAGCGGGAAGAA
>Loxodonta_africana_XM_023555231 PREDICTED: Loxodonta africana amelogenin, X-linked (AMELX), transcript variant X1, mRNA
AUGGGGACCUGGAUUUUGUUUGCCUGCCUCCUGGGAGCAGCCUUCGCUAUGCCACUACCGCCUCAUCCUGGGCACCCUGGUUAUAUCAACUUCAGCUAUGAGGUGCUCACCCCUUUGAAGUGGUACCAGAACAUGAUAAGGCAGCCGUACCCUUCCUAUGGUUACGAGCCCAUGGGUGGAUGGCUGCACCACCAAAUCAUCCCCGUGCUGUCCCAGCAGCAUCCCCAGAGCCACACCCUGCAGCCUCAUCACCACUUCCCCAUGGUGGCCGCUCAGCAGCCCGUGGUCCCUCAGCAGCCAAUGAUGCCACUUCCCGGCCAACACUCCAUGACUCCAACCCAACACCAUCAGCCAAACCUCCCUCCACCCAUCCAGCAACCCUACCAGCCCCAGCCAGUCCAGCCGCAGCCUCAGCAGCCCAUGCAGCCACAGCCACCUGUGCACCCCAUCCAGCCCUUGCCACCACAGCCACCUCUGCCUCCGAUGUUCCCCAUGCAGCCUCUGCCCCCCAUGCUCCAUGACCUGCCCCUGGAAGCUUGGCCAGCAACCGACAAGACCAAGCGGGAAGAA
>Trichechus_manatus_XM_004386353 PREDICTED: Trichechus manatus latirostris amelogenin, X-linked (LOC101350159), transcript variant X1, mRNA
AUGGGGACCUGGAUUUUGUUUGCCUGCCUCCUGGGAGCAGCCUUCGCUAUGCCACUACCGCCUCAUCCUGGGCACCCUGCUUAUAUCAACUUCAGCUAUGAGGUGCUCACCCCUCUGAAGUGGUACCAGAACAUGAUAAGGCAGCCGUACCCUUCCUAUGGUUACGAGCCCAUGGGUGGAUGGCUGCACCACCAAAUCAUCCCUGUGCUGUCCCAGCAGCAUCCCCAGAGCCACACCCUGCAGCCUCAUCACCACAUCCCCAUGGUGCCCGCUCAGCAGCCCAUGGUCCCCCAGCAGCCAAUGAUGCCAGUUCCCGGCCAACACUCCAUGACUCCAACCCAACGCCACCAGCCACACCUCCCUCCGUCCAUCCAGCAACCCUACCAACCCCAGCCAGUCCAGCCGCAGCCUCACCAGCCCAUGCAGCCCCAGCCACCCAUGCACCCCAUCCAUCCCCUGCCGCCACAGCCACCUCUGCCUCCGAUGUUCCCCAUGCAGCCUCUGCCCCCCAUGCUUCCUGACCUGCCUCUGGAAGCUUGGCCAGCAACAGACAAGGCCAAACGGGAAGAA
>Equus_caballus_NM_001081827 Equus caballus amelogenin X-linked (AMELX), mRNA
AUGGGGACCUGGAUUUUGUUUGCCAGCCUCCUGGGAGCAGCCUUUGCUAUGCCCCUACCACCUCAUCCUGGGCACCCUGGUUAUAUCAACUUCAGCUAUGAGGUGCUUACCCCUCUGAAGUGGUACCAGAGCUUGAUCAGGCAGCCGUACACUUCCUAUGGUUACGAACCCAUGGGUGGAUGGCUGCACCACCAAAUCAUCCCCGUGCUGUCCCAGCAGAAUCCCUCAAAUCACGCCUUGCAGCCUCAUCACCAUAUCCCCAUGGUGUCGGCUCAGCACCCUGUGGUCCCCCAGCAACCAAUGAUGCCACUUCCUGGCCAACACUCCAUGGUUCCAACCCAACACCACCAGCCAAACCUCCCUCCGCCUGUCCAGCAGCCCUUCCACCCCCAGCCUGUCCAGCCGCAGCCUCACCAGCCCAUCCAGCCUCAGCCACCUCUGCACCCCAUCCAGCCCCUGCCGCCACAGCCACCUCUGCCUCCGAUAUUCCCCUUGCAGCCCUUGCCCCCUAUGCUUCCUGACCUGCCUCUGGAAGCUUGGCCAGCAACAGACAAGACCAAGCGGGAGGAA
>Tupaia_chinensis_XM_006163689 PREDICTED: Tupaia chinensis amelogenin X-linked (LOC102503067), mRNA
AUGGGGACCUGGAUUUUGUUUGCCUGCCUCCUGGGAGCAGCUUUUGCUAUGCCCCUACCACCUCAUCCUGGGCACCCUGGUUAUAUCAACUUCAGCUAUGAGGUGCUUACCCCUUUGAAGUGGUACCAGAGC---AUAAGGCAGCCGUACCCUUCCUAUGGUUACGAACCCAUGGGUGGAUGGCUGCACCACCAAAUCAUCCCCGUGCUGUCCCAGCAGCACCCCCAGACUCACACCCUGCAGCCUCAUCACCACAUCCCAGUGGUGCCAGCUCAGCAGCCCGUGGCCCCCCAGCAACCAAUGAUGCCAGUUCCUGGCCACCACUCCAUGACUCCAACCCAACACCACCAGCCAACCCCCCCUCCGCCAGCCCACCAGCCCUCC------------GUUCAGCCGCAGCCUCACCAGCCCAUCCAGCCCCAGACACCUGUGCACCCCAUGCAGCCCCUGCCGCCACAGCCACCUCUGCCUCCGAUGUUCCCCAUGCAGCCCCUGCCACCCAUGCUUCCCGACCUGCCUCUGGAAGCUUGGCCAGCAACAGACAAGACCAAGAGGGAGGAA
>Talpa_occidentalis_XM_037512720 PREDICTED: Talpa occidentalis amelogenin X-linked (AMELX), mRNA
AUGGGGACCUGGAUUUUAUUUGCCUGCCUGCUAGGAGCAGCUUUCUCUAUGCCUCUACCACCUCAUCCUGGGCACCCUGGUUAUAUCAACUUCAGCUAUGAGGUGCUCACCCCGCUGAAGUGGUACCAGAACAUGAUAAGGCCUCCGUACCCUUCCUAUGGUUACGAACCCAUGGGUGGAUGGCUGCACCACCAAAUCAUUCCCGUGCUGUCCCAGCAGAAUCCCCCGAAUCACGCCCUGCAGCCUCAUCACCACAUCCCCAUGGUGCCAGCUCAGCAACCCGUGGUCCCCCAGCAACCAAUGAUGCCCGUUCCCGGCCAACACUCCAUAACUCCAACCCAACACCACCAGCCCAACCUCCCCGCACCCGCCCAGCAGCCCUACCAGCCCCAGCACGUCCAGCCGCAGCCUCACCAGCCCAUGCAGCCCCAACCACCCAUGCACCCCAUCCAGCCCCUGCCGCCACAGCCACCUCUGCAUCCGAUGUUCCCCAUGCAGCCCAUGCCCCCCCUUCUUCCUGAUCUGCCUCUGGAAGCCUGGCCCUCAACGGACAAGACCAAGCGCGAAGAA
>Homo_sapiens_NM_001142 Homo sapiens amelogenin X-linked (AMELX), transcript variant 1, mRNA
AUGGGGACCUGGAUUUUAUUUGCCUGCCUCCUGGGAGCAGCUUUUGCCAUGCCUCUACCACCUCAUCCUGGGCACCCUGGUUAUAUCAACUUCAGCUAUGAGGUGCUUACCCCUUUGAAGUGGUACCAGAGC---AUAAGGCCACCGUACCCUUCCUAUGGUUACGAGCCCAUGGGUGGAUGGCUGCACCACCAAAUCAUCCCCGUGCUGUCCCAACAGCACCCCCCGACUCACACCCUGCAGCCUCAUCACCACAUCCCAGUGGUGCCAGCUCAGCAGCCCGUGAUCCCCCAGCAACCAAUGAUGCCCGUUCCUGGCCAACACUCCAUGACUCCAAUCCAACACCACCAGCCAAACCUCCCUCCGCCCGCCCAGCAGCCCUACCAGCCCCAGCCUGUUCAGCCACAGCCUCACCAGCCCAUGCAGCCCCAGCCACCUGUGCACCCCAUGCAGCCCCUGCCGCCACAGCCACCUCUGCCUCCGAUGUUCCCCAUGCAGCCCCUGCCUCCCAUGCUUCCUGAUCUGACUCUGGAAGCUUGGCCAUCAACAGACAAGACCAAGCGGGAGGAA
>Bos_taurus_NM_001014984 Bos taurus amelogenin, X-linked (AMELX), mRNA
AUGGGGACCUGGAUUUUGUUUGCCUGCCUCCUGGGAGCAGCCUUCUCUAUGCCUCUACCACCUCAUCCUGGGCACCCUGGUUAUAUCAACUUCAGCUAUGAGGUGCUCACCCCUCUGAAGUGGUACCAGAGCAUGAUAAGACACCCGUACCCUUCCUAUGGUUACGAACCCAUGGGUGGAUGGCUGCACCACCAAAUCAUUCCCGUGGUGUCCCAGCAGACUCCCCAGAAUCACGCCCUGCAGCCUCAUCACCACAUCCCCAUGGUGCCAGCUCAGCAGCCCGUGGUCCCCCAGCAACCAAUGAUGCCAGUUCCUGGCCAACACUCCAUGACUCCAACCCAACACCACCAGCCAAACCUCCCUCUGCCCGCCCAGCAGCCCUUCCAGCCCCAGUCCAUCCAGCCGCAGCCUCACCAGCCCCUGCAGCCCCAGCCACCUGUGCACCCCAUCCAGCCCUUGCCGCCACAGCCACCUCUGCCUCCGAUAUUCCCCAUGCAGCCUCUGCCCCCCAUGCUUCCUGACCUGCCUCUGGAAGCUUGGCCAGCAACAGACAAGACCAAGCGGGAGGAA
>Canis_lupus_dingo_XM_035711316 PREDICTED: Canis lupus dingo amelogenin X-linked (AMELX), mRNA
AUGGGGACCUGGAUUUUGUUUGCCUGCCUCCUGGGAGCAGCCUUUGCUAUGCCCCUACCACCUCAUCCUGGGCACCCUGGUUAUAUCAACUUCAGCUAUGAGGUGCUUACCCCUCUGAAGUGGUACCAGAACAUGAUAAGGCAUCCGUACCCUUCCUAUGGUUACGAACCCAUGGGUGGAUGGCUGCACCACCAAAUCAUUCCCGUGCUGUCCCAGCAAAAUCCCUCGAAUCACGCCCUGCAGCCUCAUCACCACAUCCCCAUGGUGCCAGCUCAGCAGCCCGUGGUCCCCCAGCAACCAAUGAUGCCAGUUCCUGGCCAACACUCCAUGACUCCAACCCAACACCACCAGCCAAACCUCCCUCUGCCUGCCCAGCAGCCCUUCCAGCCCCAGCCCGUCCAGCCACAGCCUCACCAGCCCAUCCAGCCCCAGCCACCCGUGCACCCCAUCCAGCCCCUGCCGCCACAGCCACCUCUGCCUCCGAUGUUCCCCAUACAGCCCCUGCCCCCCAUGCUUCCUGACCUGCCUCUGGAAGCUUGGCCAGCAACAGACAAGACCAAGCGGGAAGAA
>Pipistrellus_kuhlii_XM_036420496 PREDICTED: Pipistrellus kuhlii amelogenin X-linked (AMELX), mRNA
AUGGGGACCUGGAUUUUGCUUGCCUGCCUCCUGGGAGCAGCCUUUGCUAUGCCCCUACCACCUCAUCCUGGGCACCCUGGUUAUAUCAACUUCAGCUAUGAGGUGCUCACCCCCCUGAAGUGGUACCAGAACAUGAUAAGGCAGCCGUACACUUCCUAUGGUUACGAACCCAUGGGUGGAUGGCUGCACCACCAAAUCAUUCCCGUGCUGUCCCAGCAGAACCCCCCGAAUCACGCCCUACAGCCUCAUCACCACAUCCCCGUGGUGCCAGCUCAGCAGCCCGUGGUCCCCCAGCAACCAAUGAUGCCAGUUCCUGGCCAACACUCCAUGACUCCAACCCAACACCACCAGCCAAACCUCCUUCCGCCCGCCCAGCAGCCCUACCAGCCCCAGCCCGUCCAGCCGCAGCCUCACCAGCCCAUCCAGCCCCAGCCACCCGUGCACCCCAUCCAGCCCCUGCCGCCACAGCCACCUCUGCCCCCGAUGUUCCCCAUGCAGCCCCUGCCCCCCAUGCUUCCUGACCUGCCUCUGGAGGCUUGGCCAGCAACAGACAAGACCAAGCGGGAGGAA
>Phataginus_tricuspis_JAQQAC010016209 Phataginus tricuspis isolate Jaziri HiC_scaffold_2, whole genome shotgun sequence
ATGGGGATCTGGATTTTATCTGCCTGCCCCCTGGGAGCAGCCTTCGCTATGCCGCTACCACCTCATCCAGGGCACCCTGGTTATATCAACTTCAGCTATGAGGTGCTTACCTCTCTGAAGTGGTACCAGAGAGTGATAAGGCAGCCATACCCTTCCTATGGTTACGGACCCATGGGTGGATGGCTGCACCACCATATCATTCCCGTGCTG---------------------------CTCCAGCCTCATCCCCACATCCCCACGGTGCCAGCTCGGCAGTCTGTG---CCCCAGGAATCAATGATGCCAGTTCCTGGCCAACATTCCATGACTCCAACCCAACTCCACCAGACAAGCCTCCCTCTACAGCCCCAGCAGCCCTTC---------------------------------------CAGCCCCAGCCACCCATGTGCCCCATTCAGCCCCTGCCGCCACAGCCACCTCCGCCTCCGATGTTCCCCATGCAGCCCCTGTCCCCCGTGCTTCCTGACCTGCCTCCAGAAGCT---CCAGCAACAGACAAGACCAAGCGGGACGAA
>Smutsia_gigantea_scf7180000076382
ATGGGGATCTGGATTTTATCTGCCTGCCCCGTGGGAGCAGCCTTCGCTATGCCGCTACCACCTTATCCAGGGCACCCTGGTTATATCAACTTCAGCTATGAGGTGCTTACCTCTCTGACATGGTACCGGAGTGTGATAAGGCAGCCATACCCTTCTTATGGTTACGGACCCATGGGTGGATGGCTGCACCACCATATCATTCCCGTGCTG---------------------------CTGCAGCCTCATCCCCACATCCCCACGGTGCCAGCTCGGCAGCCTGTG---CCCCAGGAATCAATGATGCCAGTTCCTGGCCAACATTCCATGACTCCAACCCAACTCCACCAGACAAGCCTCCCTCTACAGCCCCAGCAGCCCTTC---------------------------------------CAGCCCCAGCCACCCATGTGCCCTATTCAGCCCCTGCTGCCACAGCCACCTCTGCCTCCGATGTTCCCCATGCAGCCCCTGTCCCCCATGCTTCCTGACCTGCCTCCAGAAGCTTGGCCAGCAACAGACAAGACCAAGCGG---CAA
>Manis_pentadactyla_JPTV01051765 Manis pentadactyla isolate MPE899 M_pentadactyla-1.1.1-4702.4, whole genome shotgun sequence
ATGGGGATCTGGATTTTATCTGCCTGCCTCCTGGGAGCAGCCTTCGCTATGCCCCTCCCACCTCATCCGGGGGACCCTGGTTATATCAACTTCAGCTATGCGGTGCTGACCTCTCTGAAGTGGTACCAGAGC---ATAAGGCAGCCATACCCTTCCTATGGATACGAACCCATGGGTGGATGGCTGCACCACCAAATCATTCCCGTGCTGTCCCAGCAGAATCCCCCGAATCACACCCTGCAGCCTCATCACCACACCCCCGTGGTGCCAGCTCAGCAGCCTGTAGTCCCCCAGCAATCAGTGATGCCAGTTCCTGGCCAACATTCTAGGACTCTGACCCAACTCCACCAGGCAAACCTCCCTCTACACCCCCAGCAGCCCTTC------------------------------------------------------------------CAGCCCCTGCCGCCACAGCCACCTCTGCCTCCGATGTTCCCCATGCAG------TCCCCCGTGCTTCCTGACCTGCCTCCAGAAGCTTGGCCAGCAACAGACAAGACCAAGCGGGAGCGA
>Manis_javanica_JSZB01015543 Manis javanica isolate MP_PG03-UM SCAFFOLD18772, whole genome shotgun sequence
ATGGGGATCTGGATTTTATCTGCCTGCCTCCTGGGAGCAGCCTTTGCCATGCCTCTACCACCTCATCCGGGGCACCCTGGTTATATCAACTTCAGCTATGCGGTGCTTACCTCTCTGAAGTGGTACCAGAGC---ATAAGGCAGCCATACCCTTCCTATGGATACGAACCCATGGGCGGATGGCTGCACCACCAAATCATTCCCGTGCTGTCCCAGCAGAATCCCCCGAATTATACCCTGCAGCCTCATCACCACACCCCCATGGTGCCAGCTCAGCAGCCTGTGGTCCCCCAGCAATCAGTGATGCCAGTTCCTGGCCAACATTCCATGACTCCGACCCAACTCCACCAGACAAACCTCCCTCTACACCCCCAGCAGCCCTTC------------------------------------------------------------------CAGCCCCTGCCACCACAGCCACCTCTGCCTCCGATGTTCCCCATGCAGCCCCTGTCCCCCGTGCTTCCTGACCTGCCTCCAGAAGCTTGGCCAGCAACAGACAAGACCAAGCGGGAGCTA

###AMTN Aardvark
>Orycteropus_afer_NW_006921685 Orycteropus afer afer isolate SDZICR_OR568_19922 unplaced genomic scaffold, OryAfe1.0 scaffold00098, whole genome shotgun sequence
------------------------------------------------------------------------------------------------------------------------------------------------------------------------------------------------------------------------------------------------------------------------------------------------------ATGTTACCAATTATTGTAGCACAGCTTGGAGACCAGGGTACTATTATAAACTCAGAGGAATTGCCACAAATCTTCACAGGCCTCCTCATCCAGCCCTTGTTC---GGAGCCACCCTGCCTACCAATCAGGCAAGGGCTACTCCAGAGATCCAGGACGGAATCCTTCCCGCAGAACAAGCAGGAATAAATCATGCCATCCAGCAAACCCCAGAAGGTCACCTCCCAACTTCCAGTGGCACAAATGATATGTTTGGAGTGACCACTCCTGCTGACTTCCAAAGGGACATGTACACCACTGAGGAAACTACCACTGAATCACCAAAT
>Sarcophilus_harrisii_XM_023505693 PREDICTED: Sarcophilus harrisii amelotin (AMTN), mRNA
AUGAAAACAGCAGUUCUUCUUUUUUGUCUCCUAGGGACAAUUCAAUCAUUACCACAGCUUCAUUCUGGUGUGGGACUUCCUCCUACAAAUUUGGUUCUGGAUCAGCCAACAUUACUCACCCCACAGCAGCCAAGCCAGCUCUUCCCUCCUUUGAGCCAAAUACCACUGUCACAAAUAUUUUCAGUGGGGACAGACAUGCCUCUGAUAAAUCCAGCUACAGGACUAGUACCUAACAUCCAGAUACUCCCAAUGACCCUAGCAGAUACAAAUAUCGCACAGCAGGUGUCUCCACAAGUGCUCCCUGUCAUUGUGGCACAAAUUGGAGCCCCGGGUGCCUUCCUAAGCUCAGAGGAAUUGCCACAGAUCUUCACAGGACUUCUCAUCCAACCUUUUGGUACUGGAGCCAUACUCCCAACUGGCCAGGAAAGGAUAGAUGCUAAUACCCAGGAUGCAGCUCUUCCUGCAGGACAAACAGGAGGAAACUCUGCCAUCUGGGGAACCCCCGAAGGCCAGCUCCCAACUCCCAGUGGUCCAGAUGAUGUAUUCGAAGCUACCAACCCAGUGGGAAUUCAAAGA---------------GAGGGAAGCACCACUGAAGCACCAAAC
>Dromiciops_gliroides_XM_043973265 PREDICTED: Dromiciops gliroides amelotin (AMTN), mRNA
AUGAAAACAGCAAUUCUUCUUUUUUGUCUCCUAGGGACAAUUCAGUCAUUGCCACAGGUUUAUCCUGGCAUGGGAUUUCCUCCGGCAAACCUGGUUCUGGAUCAGCCAACAUUACUCACCCCACAGCAGCCAAACCAGCUCUUUCCUCCUUUGGGUCAAAUACCACUGACACAAAUGUUCUCACUGGGGACAGACAUGCAACUGAUAAAUCCAGCUACAGGACUAGUACCUAGCAUCCAGAUACUCCCAAUGACCCUAACAGAUACAAAUACCGCACAGCAGACGCCUCCACAAAUGCUCCCCAUCAUUGUAGCACAAAUUGGAGCCCAGGGUGCCUUGCUAAGCUCAGAGGAAUUGCCACAGAUCUUCACAGGACUUCUCAUCCAACCUUUGGGUACCGGAGUCAUGCUCCCAACUGGCCAGGAAAGGACAGAUGCUAAUACCCAAGAUGCAGCUCUUCCUGCAGGACAAAUAGGAGGAAACCCCAUCAUCUGGGGAACCCCAGAAGGGCAGCUCCCAACACCCAGUGGUCCAGAUGAUGUAUUUGAAGCUACCAUUCCAGUGGGAAUUCAGAGA---------ACAACUGAGGGAAGCACCACCGAAGCACCAAAC
>Trichosurus_vulpecula_XM_036762438 PREDICTED: Trichosurus vulpecula amelotin (AMTN), mRNA
AUGAAAACACCAGCUCUUCUUUUUUGCCUCCUAGGGACAAUUCAAUCAUUGCCGCAGUUUCUUCCGGGCAUGGGACUUCCUCCUGCAAACCUGGUUCUGGAUCAGCCAACAUUAGUCACCCCACAACAGCCAAACCAGCUCUUCCCUCCUUUGGGCCAAAUACCACUAACACAGAUGUUCUCACUGGGGACAGACAUGCAACUGAUAAAUCCAGCUACAGGACUAGUACCUAGCAUCCAGAUACUCCCAAUGACCCUGAUGGAUACAAAUACUGCACAGCAGGUAUCUCCACAAAUGUUCCCCGUCAUUGUAGCACAAGUUGGAACCCAGGGCACCUUACUAAGCUCAGAAGAAUUGCCACAGAUCUUCACAGGACUUCUCAUCCAACCUCUUGGUACCGGAGCCAUGCUCCCAACUGGCCAAGAAAGGAUAAAUGCUAAUACCCAGGAUGCAGCUCUUCCUGCAGGACAAACAGGAGGAAACCCCGCCUUCUGGGGAACCCCAGAAGGCCAGUUCCCAACUCCCAGUGGUCCAGAUGACACAUUUGAAGCUACCAUCCCAGUGGGAAUUCAAAGA---------ACAGCUGAGGGGAGCACCACUGAAGCACCAAAC
>Chinchilla_lanigera_XM_013518488 PREDICTED: Chinchilla lanigera amelotin (Amtn), mRNA
AUGAAGACUGCAAUUCUGCUGUUUUGUCUUCUUGGAUCAACUCAGGCCCUACCGCAGCUUAAUUCUGCGUUGGAAGUUUCUCCCACAAAACCAGCUCCAGAUCAGGUGACACCACUAAGCCAACAGCAACCUGGUCAGGUCUUCCCUUCCUUAAGUCUAAUACCAUUAACACACUUGCUCACACUGGGUUCAGAUCUGCAACUGCUCAGUCCUGCCCCAGGGGCGACGCCUGCAGCCCACACACUGCCAUUACCUCUGGGAGCACUGAAUGGACAAAAUCAACUGCAGCCACAGAUGUUACCAAUUUUUGUAGCACAAUUUGGAGCCCAGGCUGCUAUCCUAAGCUCUGAGGAACUGCCCCAGAUCUUCACCGGCCUCCUCUUGCACCCUUUGUUCCCGGGAGGCAUCCUGCCCACCAGUCAGGCAGGGGCUAAUCCAGAUGGCCAGGAUGGAGCCCUUCCAACGGGACAAACAGGAGCAAAUGCUAACAUCCAGGCCACCACAGAGGGCCAACUCUCGACUCCUGGUGUCACUGAUGAUGACUUUGAAGUGACCACUCCUGCAGGCAUCCAAAAGGCCACUCACACUACCAAGGAGACCACCACCAGCUCGCCAAAU
>Lepus_europaeus_XM_062198928 PREDICTED: Lepus europaeus amelotin (AMTN), mRNA
AUGAAGACUGCCAUUCUACUGUUUUGUCUUCUAGGAUCAACUCACUCAUUACCACAGUUCAACCCUGCUCUGGAACUUGCUCCCACAAAACAGGCUCCGGAUCAGGAAACACCUCUAAACCAACAGCAGCCAACUCAGGUCUUCCCUGCUUUAAGUCUAAUACCGUUAACACAGAUGCUCACA------------------CUGCUAAAUCCUGCUGCAGGAAUGACACCAGGUGCCCAGACCCUCCCAUUGACCCUGGAAAAGCUGGACGGUCAACAGCAGCUGCAACCACAAAUAUUACCAAUUAUUGUAGCACAACUUGGAGCCCAGGGCACUAUCCUAAGUUCAGAGGAAGUGCCACACAUCUUCACCGGCCUCCUCCUCCAUCCCUUGUUC------------------ACCAGUCAGACAUCGGCUAAUGCAGAUGGCCAGGAUGAAGUCCUUCCUACAGGACAAGCAGGGGUCAAUCCUGCCAUCCGGGCAACCCCC------------------------------GAUGAUGACCUUGGAGUGACCACCCCCGCGGGCAUCCAGAGGAGCACACCUGUGACCGAGGAAACCACCUCGGAGUCACCAAAG
>Homo_sapiens_NM_212557 Homo sapiens amelotin (AMTN), transcript variant 1, mRNA
AUGAGGAGUACGAUUCUACUGUUUUGUCUUCUAGGAUCAACUCGGUCAUUACCACAGCUCAAACCUGCUUUGGGACUCCCUCCCACAAAACUGGCUCCGGAUCAGGGAACACUACCAAACCAACAGCAGUCAAAUCAGGUCUUUCCUUCUUUAAGUCUGAUACCAUUAACACAGAUGCUCACACUGGGGCCAGAUCUGCAUCUGUUAAAUCCUGCUGCAGGAAUGACACCUGGUACCCAGACCCACCCAUUGACCCUGGGAGGGUUGAAUGUACAACAGCAACUGCACCCACAUGUGUUACCAAUUUUUGUCACACAACUUGGAGCCCAGGGCACUAUCCUAAGCUCAGAGGAAUUGCCACAAAUCUUCACGAGCCUCAUCAUCCAUUCCUUGUUCCCGGGAGGCAUCCUGCCCACCAGUCAGGCAGGGGCUAAUCCAGAUGUCCAGGAUGGAAGCCUUCCAGCAGGAGGAGCAGGUGUAAAUCCUGCCACCCAGGGAACCCCAGCAGGCCGCCUCCCAACUCCCAGUGGCACAGAUGACGACUUUGCAGUGACCACCCCUGCAGGCAUCCAAAGGAGCACACAUGCCAUCGAGGAAGCCACCACAGAAUCAGCAAAU
>Tupaia_chinensis_XM_006142975 PREDICTED: Tupaia chinensis amelotin (AMTN), mRNA
AUGAAGACUAUGAUUCUACUGUUUUGUCUUCUAGGAUCAACUCAGUCAUUACCACAGCACAACCCUGCUUCGGGACUUCCUCCAACAAAGCUGGCUCCAGACCAGGCAAUACUGUUAAACCAACAGCAGCCAAAACAGGUCUUUCCUUCCUUACAUCUAAUACCAUUAACACAGUUGCUCACACUGGGGUCAGACCUGCAACUGCUAAAUCCUGUUGCAGGGAUGACACCAGGUGCCCAGACCCUUCCUCUGGCCCUGGGGAGGUUGAAUGUACAACACCAGCUGCAACCACAAAUGUUACCAAUUAUUGUAGCACAACUUGGAGCCCAGGGUACUGUCCUAAGCUCAGAGGAAUUGCCACAAAUCUUCACAGGCCUCAUCAUCCACCCCUUGUUCCCAGGAGGUAUCCUGUCCACCAGUCAGACAGGGGCCAAUCCAGAGGUCCACAAUGGCAUCCUUCCUGCAGGACAAGCAGGAGUAAACCCUGCUAUCCAGGGAACCCCAGGGGGCCACCUCCCCACACCCAGUGACACAGAUGAUGAGUUAGACGUGGCCACUCCUGCAGGAAUCCUCAGGGGCAUGCACACUACCGAGGAAACCACUACGGAAUCACCAAAU
>Cynocephalus_volans_XM_063107448 PREDICTED: Cynocephalus volans amelotin (AMTN), mRNA
AUGAAGACUACGAUUCUCCUGUUUUGUCUUCUGGGAUCAACUCAGUCAUUACCACAGCUCAAUCCUGCUUUGGGACUUCCUCCAACAAAGCUGGCUCUGAAUCAGGCAACAUCGCUCAACCAACAGCAACCAAAUCAAGUCUUGCCUUCCUUAAGUCUGAUACCAUUAACACAGAUGCUCACACUGGGGUCAAGUCUGCAACUGCUACAUCCUGCUGCAGGGAUGACUCCUGGUGCCCAGACCCUGCCACUGACCCUGGGGGCAUUGAAUGUACAACACCAUCUGCAACCACAAAUGUUACCAAUUUUUGUAGCACAUCUUGGAGCCCAGGGUACUAUCCUAAGCUCAGAGGAACUGCCACAAAUCUUCACAGGCCUAAUCCUCCAUCCCUUAUACCCGGGAGACCUCCUGCCUUCCAGUCAGGCAGGAGCCAAUCCAGAUGUCCAGGCUAGAAUCCCUUCUGCAGGACAAGCAGGAGCAAAUCCUGCCUUCCAGAGAACC------------CUCCCAACUCCCAGAGGCACAGAUGAUGACUUUGAAGUUACCACCCCUGCAGGCAUUCAAAGGGGCUUGCAUACUACAGAGGAAACCACCACAGAAUCACCAAAU
>Chrysochloris_asiatica_XM_006873791 PREDICTED: Chrysochloris asiatica amelotin (AMTN), mRNA
AUGAAAACUAUGAUUCUACUGUUUUGUCUUCUAAGAUCAACUCAGUCAUUACCACAACCCAAUCCUGCUUUGGGACUUCCUCCAGCAAAGCUUGUUCAUGAUCAGGCAACACAAUUAAAUCACCAGCAGCCAAACCAGGUCUUCCCUUCUUUGAGUCUGAUACCACUAACACAGAUGUUCACACUGGGGUCAGAUCUACAACUGCUAAAUCCUGCUUCAGGGAUGGCACCUGGUGCCCAGACUCACCCACUGAACCUGGGAGGGUUGACAGUACAACAGCAGCUGCACCCACAAAUGUUACCAGUUAUUGUAGCACAGCUUGGAGCCCAGGGUGCUAUCCUAAGCUCAGAAGAAUUGCCACAAAUGUUCACGGGCCUCCUCAUCCACCCCUUAUUCCCAGGAGUCAUGCUGCCCACCAGUCAGGCAGGGCCUACUCCAGAGAUCCAUGAGGGAAUCCUUCCUGCAGGACAAGCAGGAGUAAACUCUGCCAUCCAGGGAACUCUAGAAGGUCACCUCCCAACUCCCAGUGGCACAGAUUAUAUGAUGGGAGUGACUGCCCCUGCUGGUCUCCAGAGGGGCACAUACACCACUGAGGAAACCACCACAGAGUCACCAAAU
>Panthera_onca_XM_060655970 PREDICTED: Panthera onca amelotin (AMTN), mRNA
AUGAAGACUAUGAUUCUACUGCUUUAUCUUCUAGGAUCAACUCAGUCAUUACCACAGCUCAACCCUGCUUUGGGACUU---CCAACAAAACUGGCUCUAGAUCAGGCAACUCUUCUAAACCAACAUCAGCUAAAUCAGGUCUUCCCCUCUUUAAGUCUAAUACCGCUGACACAGAUGAUCACACUGGGCGCAGAUCUGCAGCUGCUAAAUCCUCCUGCAGGGCUGGCGCCUGGUACCCAGACCCUCCCACUGACCCUGGGGGGAUUGAAUACACAACAGCCACUGCAAGCCCAAAUGUUGCCAGUUAUUGUAGCACACCUUGGAGCCCAGGGUACCAUCCUAAGCUCAGAAGAAUUGCCACAAAUCUUCACAGGCCUCAUUUUCCAGCCCCUGUUCCCAGGAUCCAUCCUGCCCAACAGUCAA---------AAUCCAGAUGCCCAGAAUGGAAUCCUUCCUGCAGGGCAAGCAGGAAUGAAUCCUGCCAUCCAGGGAACCUCAGAAGGCUUCUCUCCAACUCCUAGUGACACAGAUGAUGACUUUGAAGUGACGGCCCCUGCAGGCAUCCGAAGGGGCAUGCACACUACCCAGGAAACCACCACAGGGCCGCCAAAU
>Equus_caballus_XM_023636883 PREDICTED: Equus caballus amelotin (AMTN), transcript variant X1, mRNA
AUGAAGACUGUGAUUCUGCUAUUUUGUCUUCUUGGGUCAACUCUGUCAUUACCACAGUUC---CCUGCUUUGGGACUUCCUCCCACAAAGCCGGUUCCGGAUCAGGCAACACAACUAAACCAACAGCAGCCAAAUCAGGUCUUCCCUUCUUUAAAUCUAAUACCAUUGACACAGAUGCUCAAACUGGGGUCAGAUCUGCAACUGCUAAACCCUGCUGCAGGAGUGGCACCUGGUGCCCAGACCCUCCCACUGACCCUGGGGGGUCUGAAGGCACAACAACAGCUGCAGUCACAGAUGUUACCGAUUUUUGUAGCACAAUUUGGAGCACAGGGUACUAUCCUAAGCUCAGAGGAAUUGCCGCAAAUCUUCGCAGGCCUCAUCUUCCAGCCCUUGUUCCCUGGAGGCAUCCUGCCCACCAGUCAG---------ACUCCAGACGUCCAGAACGGAAUCCUUCCUGCAGGACAAGGAGGAGUAAAGCCCGCCAUCCAGGGAACCUCAGAGAGCCCCUUGCCAACUACCAGCGACACAGACGAUGACUUUGGAGGGACCACCCCUGCAGGCAUACAGAGGGGCAUGCGCACUACUGAGGAAACCAUCACAAAGUCCCCCAAU
>Camelus_bactrianus_XM_045506149 PREDICTED: Camelus bactrianus amelotin (AMTN), transcript variant X1, mRNA
AUGAAGACUACGAUUCUACUGUUUUGUCUCCUAGGAUCAACUCUGUCAUUACCACAGCUCAACCCCACUCUGGGACUUCCUCCAGCAAAGCUGGUUCCAGAUCAGGCAACACCACUAAACCAACAGCAGCCAAAUCCGGUCUUCCCUUCUUUAAGUCUAAUACCAUUGACACAGAUGCUCACACUGGGGUCAGAUCUGCAACUGCUAAAUCCU------GGGGUGGCACCUGGUUCCCAGACCCUCCCACUGACCCUGGGGGGACUGAACAUGAAACAGCAACUACAACCACAGAUAUUACCAGUUAUAGUAGCACACCUUGGAGUCCAGGGUACUAUCCUAAGCUCAGAAGAAUUGCCACAAAUCUUCACAGGCCUUAUCUUCCAUCCCUUGUUCCCUGGAGCCAUCCAGCCCACCAGUCAG---------AAUCCAGAUGUCCAGAACGGAAUCCUUCCUGCAGGACAAGCAGGAGUAAAUUCUGCCAACCAGGGAACGCCAUGGGGCCCCCUCCCAACUCCCAGUGGCACAGAUGAUGACUUUGUAGUGACCACCCCUGCAGGCAUCCAAAGGGGCACACACACUAUGGAGGAAACCACCACACCAUCGCCAAAU
>Rhinolophus_ferrumequinum_XM_033106408 PREDICTED: Rhinolophus ferrumequinum amelotin (AMTN), transcript variant X1, mRNA
AUGAAGACUACGAUUCUUCUAUUUUGUCUUCUAGGAUCAACUCAGUCAUUACCACAGCUCAACCCUGCUUUGGGACUUCCUCCAGCAAAGCUGGUUCCAGAUCAGGCAACCCUGGUAAACCAACAGCAGCUAAAUCAGGUCUUCUCUUCUUUAGGUCUGAUACCACUGACACAGAUGCUCACACUGGGCUCAGAUCUGCAACUGCUAAAUCCUGCUGCUGGGAUGGCACCUGCUGCCCAGACCCUCCCACUGACCCUAGGAGGGUUAAACGUACAACAGCAGCUGCAGCCACAAAUGUUACCAGUUAUUGUAGCACAACUUGGAGCCCAGGGGACUAUCCUAAGCUCAGAGGAAUUGCCACAAAUCUUCACAGGCCUCCUCUUCCAGCCCUUAUUUCCGGGAGCCAUCCUGCCCACCAGUCAG---------AAUCCAGAUAUACAAAAUGCAAUCCUUCCUGCAGGACAAGCAGGAGUAAAUCCUGCCAUUCAAGGAACCGCAGAGAACCCCUUCCCAACUCCCAGUGGCACAGACGAUGACUUUGGAGUGACCACCCCUGCAGGCAUCCAGAGGGGCAUGCUCACUACUGAGGAAACCACCACAGGGUCCCCAAAU
>Talpa_occidentalis_XM_037529303 PREDICTED: Talpa occidentalis amelotin (AMTN), mRNA
AUGAAGACUACGAUUCUACUCUUUUGUCUUCUAGGAUCAACUCAGUCAUUACCGCAACUCAACCCUGCUUUGGGACUUCCUCCAACAAAGCUGGUUCCAGAUCAGACAACACUACUUAACCAACAGCAGCCAAAUCAGGUCUUCCCUUCUUUAAGUCUAAUACCAUUGACUCAGAUGCUCACCCUGGGGUCAGAUCUGCAACUGCUAAAUCCUGCUGCAGGGAUCAACCCUGGCACCCAAAAUCUCCCGCUGAACCUGGGGGGACUGAAUGUACAACAGCAGCUGCAAUCUCAAAUGUUACCAGUUAUUGUAGCACAACUUGGAGCUCAGGGUACUAUACUAAGCUCGGAAGAACUGCCACACAUCUUCACAGGCCUCAUCUUCCAGCCCUUAUUCCCCGGAGCCAUCCUACCCACCAGUCAG---------AAUCCAGAUGCCCAGAAUGGAAUCCUUCCCACAGGACAAGUAGGGAUAAAUCCUGCUACCCAGGGAACUCCAGAGGGCCACUUACCAACUCCCAGCACCACAGAUGAUGACUUUGGAGUAACCACCCCUGCAGGCAUCCAAAGAGGUUUGCACACUACUGAGGAAACCACCACAGGACUACCAAAU
>Elephantulus_edwardii_XM_006896843 PREDICTED: Elephantulus edwardii amelotin (AMTN), mRNA
AUGAAGACUAUAAUUCUACUAUUAUUUCUUCUAGAAUCAACUCAAUCAUUACCACAGCUCAAUCCUGCUUUGGGACUUCCUCAGGCAAAGCUUGUUCCGGAUCAGACAACACUGCUGAACCAACAGCAGCCAAAUCAGGUCUUCACUUCUUUGGGUCUAAUACCACUGACACAGCUGCUCACACUGGGGUCAGAUCUGCAUCUUCUAAAUCCUUCUACAGGAUUGGCAGCUGGCGCUCAGACUCUUCCAUUGAACCUCGGGGCCUUGACUGUGCAGCAGCAGCUUCAAUCACAGAUGUUACCUAUUAUUGUAGCACAACUUGGAGCCCAGGGUGUUAUCCUAAGUUCGGAAGAAUUGCCACAAAUCUUUGCAGGCCUCCUCAUCCAGCCCCUGUACCCAGGAGCCAUCCUGCCCACCAGUCAGGCAGGGGCUACUCCAGAGUUGCAAGAGGGAACCCUUCCUGCAGGACAAACAGGAGUAAAUCCUGCCAUACAAAGAACCCCAGAAGAUCACCUCCCAACCCCUACUGGCACAGAUGAUGUGUUUGGAGGUACCACACCUGCCAGCCUCCAAAGAAGCAUGUACACCACUGAGGAAACCACCACAGAAUCACCAGAU
>Elephas_maximus_indicus_XM_049885286 PREDICTED: Elephas maximus indicus amelotin (AMTN), mRNA
AUGAAGACUAUGAUUCUACUGUUUUGUCUUCUAGGAUCAACUCAGUCAUUACCGCAGCUCAACCCUGCUUUGGGACUUUCUGCAGCAAAGCUUGUUCCGGAUCAAGCAACACUACUAAACCAACAGCAGCCAAAUCAGGUCUUCCCUUCUUUGAGUCUAAUACCACUGACCCAGCUGCUCACACUGGGGUCAGAUCUGCAACAGCUAAAUCCUGCUACAGGAAUGGCACCUGGUACCCAGACCUUCCCACUGAACUUGGGCGGGUUGACCAUAAAACAGCAGCUGCAAUCACAACUGUUACCAAUUAUUGUAGCACAGCUUGGAGCCCAGGGUGCUAUCCUAAGCUCAGAGGAAUUGCCACAAAUCUUCGCAGGCCUCCUCAUUCAGCCCUUGUUCCCAGGAGCCAUCCUGCCCACCAGUCUGGCAGGGGCUACUCCAGAGGUCCAGGAGGGAACCCUUCCUGCAGGACAAGCCAGAUUAAAUCCUACCAUCCAGAGAACCCCAGAAAAGCACCCCUCCACUUCCAGUGACACAGACUCUGUGUUUGGAGUGACCACCCCUGCUGGCCUCCAACGGGGCAUGCGCACCACUGGGGAAACCACCACAGAGUCACCAAAU
>Trichechus_manatus_latirostris_XM_004383357 PREDICTED: Trichechus manatus latirostris amelotin (AMTN), mRNA
AUGAAGACUAUGAUUCUACUGUUUUGUCUUCUAGGAUCAACUCAGUCAUUACCGCAGCUCAACACAGCUUUGGGACCUCUUCCAGCAAAGCUUGUUCCGGAUCAGGCAACACUGCUAAACCAACAGCAGCCAGAUCAGGUCUUCCCUUCUUUGAGUCUAAUACCGCUGACCCAGCUGCUCACACCGGGGUCAGAUCUGCAACUGCUAAAUACUGCUACAGGGAUGGCACCUGGUGCCCAGACCCUCCCACUGAACUUGGGGGGGUUGGCUGUACAACAGCAGCUGCAAUCACAAUUGUUACCAAUUAUUAUAGCUCAGCUUGGAGCCCAGGGUGUUAUCCUAAGCUCAGAGGAAUUGCCACAAAUCUUCGCAGGUCUCCUCAUCCAGCCCUUGUUCCCGGGAGCCAUCCUGCCUACCAGUCAGGCAGGGGCUACUCCAGAGGUCCAGGAGGGAAUCCUUCCUGCAGGACAAGCAGGAGUAAAUCCUGCCAUCCAGAGAACCCCAGAAGGUCACCUCCCUACUCCCAGUGGCACAGAUGAUAUGUAUGGAGUGACCACCCCUUCUGGCCUCCAAAGGGGCAUGCAUACCACUGAGGAAACCACCACAGAUUCACCAGAU


###AMTN Numbat
>Myrmecobius_fasciatus_JAJPUD010002428 Myrmecobius fasciatus isolate AWGG2021F pri1393_MYRFA_USYD2HAP1393, whole genome shotgun sequence
ATGAAAACAGCAGTT---CTTTTTTGTCTCCTTGGGACAATTCAATCATTACCACAGCTTCATCCTGGTGTGGGACTTCCTCCTGCAAATTTGGTTCTGGAACAGCCAACTTTACTCACCTCCCAGCCCCCAAACCAGCTCTTCCCTCCTTTGGGCCAAACACCACTGTCACAAATATTCTCAATGGGGACAGACATGCAGCTGATAAATCCAGCTACAGGACTAGTACCTAGCATCCAGATACTCCCAATGACCCTAGCAGATACAAATACCGCACAACAGGTGTCTCCACAAATGCTCCCTGTCATTGTGGCACAAATTGGAGCCCCGGGTGCCTTCCTAAGCTCAGAGGAATTGCCACAGATCTTCACAGGACTTCTCATCCAACCTTTTGGTACTGGAGCCACACTCCCAACTGGCCAGGAAAGGATAGATGCTAATACCCAGGATGCAGCTCTTCCTGCAGGACAAACAGGACGAAACCCAGCCATCTGGGGAACCCCGGAAGGGCAGCTCCCAACTCCCAGTGGTCCAGATGATGTATTCGAAGCTACCAACCCAATGGGAATTCAAAGA------------ACTGAGGGAAGCACCACTGAAGCACCAAAC
>Sarcophilus_harrisii_XM_023505693 PREDICTED: Sarcophilus harrisii amelotin (AMTN), mRNA
AUGAAAACAGCAGUUCUUCUUUUUUGUCUCCUAGGGACAAUUCAAUCAUUACCACAGCUUCAUUCUGGUGUGGGACUUCCUCCUACAAAUUUGGUUCUGGAUCAGCCAACAUUACUCACCCCACAGCAGCCAAGCCAGCUCUUCCCUCCUUUGAGCCAAAUACCACUGUCACAAAUAUUUUCAGUGGGGACAGACAUGCCUCUGAUAAAUCCAGCUACAGGACUAGUACCUAACAUCCAGAUACUCCCAAUGACCCUAGCAGAUACAAAUAUCGCACAGCAGGUGUCUCCACAAGUGCUCCCUGUCAUUGUGGCACAAAUUGGAGCCCCGGGUGCCUUCCUAAGCUCAGAGGAAUUGCCACAGAUCUUCACAGGACUUCUCAUCCAACCUUUUGGUACUGGAGCCAUACUCCCAACUGGCCAGGAAAGGAUAGAUGCUAAUACCCAGGAUGCAGCUCUUCCUGCAGGACAAACAGGAGGAAACUCUGCCAUCUGGGGAACCCCCGAAGGCCAGCUCCCAACUCCCAGUGGUCCAGAUGAUGUAUUCGAAGCUACCAACCCAGUGGGAAUUCAAAGA---------------GAGGGAAGCACCACUGAAGCACCAAAC
>Dromiciops_gliroides_XM_043973265 PREDICTED: Dromiciops gliroides amelotin (AMTN), mRNA
AUGAAAACAGCAAUUCUUCUUUUUUGUCUCCUAGGGACAAUUCAGUCAUUGCCACAGGUUUAUCCUGGCAUGGGAUUUCCUCCGGCAAACCUGGUUCUGGAUCAGCCAACAUUACUCACCCCACAGCAGCCAAACCAGCUCUUUCCUCCUUUGGGUCAAAUACCACUGACACAAAUGUUCUCACUGGGGACAGACAUGCAACUGAUAAAUCCAGCUACAGGACUAGUACCUAGCAUCCAGAUACUCCCAAUGACCCUAACAGAUACAAAUACCGCACAGCAGACGCCUCCACAAAUGCUCCCCAUCAUUGUAGCACAAAUUGGAGCCCAGGGUGCCUUGCUAAGCUCAGAGGAAUUGCCACAGAUCUUCACAGGACUUCUCAUCCAACCUUUGGGUACCGGAGUCAUGCUCCCAACUGGCCAGGAAAGGACAGAUGCUAAUACCCAAGAUGCAGCUCUUCCUGCAGGACAAAUAGGAGGAAACCCCAUCAUCUGGGGAACCCCAGAAGGGCAGCUCCCAACACCCAGUGGUCCAGAUGAUGUAUUUGAAGCUACCAUUCCAGUGGGAAUUCAGAGA---------ACAACUGAGGGAAGCACCACCGAAGCACCAAAC
>Trichosurus_vulpecula_XM_036762438 PREDICTED: Trichosurus vulpecula amelotin (AMTN), mRNA
AUGAAAACACCAGCUCUUCUUUUUUGCCUCCUAGGGACAAUUCAAUCAUUGCCGCAGUUUCUUCCGGGCAUGGGACUUCCUCCUGCAAACCUGGUUCUGGAUCAGCCAACAUUAGUCACCCCACAACAGCCAAACCAGCUCUUCCCUCCUUUGGGCCAAAUACCACUAACACAGAUGUUCUCACUGGGGACAGACAUGCAACUGAUAAAUCCAGCUACAGGACUAGUACCUAGCAUCCAGAUACUCCCAAUGACCCUGAUGGAUACAAAUACUGCACAGCAGGUAUCUCCACAAAUGUUCCCCGUCAUUGUAGCACAAGUUGGAACCCAGGGCACCUUACUAAGCUCAGAAGAAUUGCCACAGAUCUUCACAGGACUUCUCAUCCAACCUCUUGGUACCGGAGCCAUGCUCCCAACUGGCCAAGAAAGGAUAAAUGCUAAUACCCAGGAUGCAGCUCUUCCUGCAGGACAAACAGGAGGAAACCCCGCCUUCUGGGGAACCCCAGAAGGCCAGUUCCCAACUCCCAGUGGUCCAGAUGACACAUUUGAAGCUACCAUCCCAGUGGGAAUUCAAAGA---------ACAGCUGAGGGGAGCACCACUGAAGCACCAAAC
>Chinchilla_lanigera_XM_013518488 PREDICTED: Chinchilla lanigera amelotin (Amtn), mRNA
AUGAAGACUGCAAUUCUGCUGUUUUGUCUUCUUGGAUCAACUCAGGCCCUACCGCAGCUUAAUUCUGCGUUGGAAGUUUCUCCCACAAAACCAGCUCCAGAUCAGGUGACACCACUAAGCCAACAGCAACCUGGUCAGGUCUUCCCUUCCUUAAGUCUAAUACCAUUAACACACUUGCUCACACUGGGUUCAGAUCUGCAACUGCUCAGUCCUGCCCCAGGGGCGACGCCUGCAGCCCACACACUGCCAUUACCUCUGGGAGCACUGAAUGGACAAAAUCAACUGCAGCCACAGAUGUUACCAAUUUUUGUAGCACAAUUUGGAGCCCAGGCUGCUAUCCUAAGCUCUGAGGAACUGCCCCAGAUCUUCACCGGCCUCCUCUUGCACCCUUUGUUCCCGGGAGGCAUCCUGCCCACCAGUCAGGCAGGGGCUAAUCCAGAUGGCCAGGAUGGAGCCCUUCCAACGGGACAAACAGGAGCAAAUGCUAACAUCCAGGCCACCACAGAGGGCCAACUCUCGACUCCUGGUGUCACUGAUGAUGACUUUGAAGUGACCACUCCUGCAGGCAUCCAAAAGGCCACUCACACUACCAAGGAGACCACCACCAGCUCGCCAAAU
>Lepus_europaeus_XM_062198928 PREDICTED: Lepus europaeus amelotin (AMTN), mRNA
AUGAAGACUGCCAUUCUACUGUUUUGUCUUCUAGGAUCAACUCACUCAUUACCACAGUUCAACCCUGCUCUGGAACUUGCUCCCACAAAACAGGCUCCGGAUCAGGAAACACCUCUAAACCAACAGCAGCCAACUCAGGUCUUCCCUGCUUUAAGUCUAAUACCGUUAACACAGAUGCUCACA------------------CUGCUAAAUCCUGCUGCAGGAAUGACACCAGGUGCCCAGACCCUCCCAUUGACCCUGGAAAAGCUGGACGGUCAACAGCAGCUGCAACCACAAAUAUUACCAAUUAUUGUAGCACAACUUGGAGCCCAGGGCACUAUCCUAAGUUCAGAGGAAGUGCCACACAUCUUCACCGGCCUCCUCCUCCAUCCCUUGUUC------------------ACCAGUCAGACAUCGGCUAAUGCAGAUGGCCAGGAUGAAGUCCUUCCUACAGGACAAGCAGGGGUCAAUCCUGCCAUCCGGGCAACCCCC------------------------------GAUGAUGACCUUGGAGUGACCACCCCCGCGGGCAUCCAGAGGAGCACACCUGUGACCGAGGAAACCACCUCGGAGUCACCAAAG
>Homo_sapiens_NM_212557 Homo sapiens amelotin (AMTN), transcript variant 1, mRNA
AUGAGGAGUACGAUUCUACUGUUUUGUCUUCUAGGAUCAACUCGGUCAUUACCACAGCUCAAACCUGCUUUGGGACUCCCUCCCACAAAACUGGCUCCGGAUCAGGGAACACUACCAAACCAACAGCAGUCAAAUCAGGUCUUUCCUUCUUUAAGUCUGAUACCAUUAACACAGAUGCUCACACUGGGGCCAGAUCUGCAUCUGUUAAAUCCUGCUGCAGGAAUGACACCUGGUACCCAGACCCACCCAUUGACCCUGGGAGGGUUGAAUGUACAACAGCAACUGCACCCACAUGUGUUACCAAUUUUUGUCACACAACUUGGAGCCCAGGGCACUAUCCUAAGCUCAGAGGAAUUGCCACAAAUCUUCACGAGCCUCAUCAUCCAUUCCUUGUUCCCGGGAGGCAUCCUGCCCACCAGUCAGGCAGGGGCUAAUCCAGAUGUCCAGGAUGGAAGCCUUCCAGCAGGAGGAGCAGGUGUAAAUCCUGCCACCCAGGGAACCCCAGCAGGCCGCCUCCCAACUCCCAGUGGCACAGAUGACGACUUUGCAGUGACCACCCCUGCAGGCAUCCAAAGGAGCACACAUGCCAUCGAGGAAGCCACCACAGAAUCAGCAAAU
>Tupaia_chinensis_XM_006142975 PREDICTED: Tupaia chinensis amelotin (AMTN), mRNA
AUGAAGACUAUGAUUCUACUGUUUUGUCUUCUAGGAUCAACUCAGUCAUUACCACAGCACAACCCUGCUUCGGGACUUCCUCCAACAAAGCUGGCUCCAGACCAGGCAAUACUGUUAAACCAACAGCAGCCAAAACAGGUCUUUCCUUCCUUACAUCUAAUACCAUUAACACAGUUGCUCACACUGGGGUCAGACCUGCAACUGCUAAAUCCUGUUGCAGGGAUGACACCAGGUGCCCAGACCCUUCCUCUGGCCCUGGGGAGGUUGAAUGUACAACACCAGCUGCAACCACAAAUGUUACCAAUUAUUGUAGCACAACUUGGAGCCCAGGGUACUGUCCUAAGCUCAGAGGAAUUGCCACAAAUCUUCACAGGCCUCAUCAUCCACCCCUUGUUCCCAGGAGGUAUCCUGUCCACCAGUCAGACAGGGGCCAAUCCAGAGGUCCACAAUGGCAUCCUUCCUGCAGGACAAGCAGGAGUAAACCCUGCUAUCCAGGGAACCCCAGGGGGCCACCUCCCCACACCCAGUGACACAGAUGAUGAGUUAGACGUGGCCACUCCUGCAGGAAUCCUCAGGGGCAUGCACACUACCGAGGAAACCACUACGGAAUCACCAAAU
>Cynocephalus_volans_XM_063107448 PREDICTED: Cynocephalus volans amelotin (AMTN), mRNA
AUGAAGACUACGAUUCUCCUGUUUUGUCUUCUGGGAUCAACUCAGUCAUUACCACAGCUCAAUCCUGCUUUGGGACUUCCUCCAACAAAGCUGGCUCUGAAUCAGGCAACAUCGCUCAACCAACAGCAACCAAAUCAAGUCUUGCCUUCCUUAAGUCUGAUACCAUUAACACAGAUGCUCACACUGGGGUCAAGUCUGCAACUGCUACAUCCUGCUGCAGGGAUGACUCCUGGUGCCCAGACCCUGCCACUGACCCUGGGGGCAUUGAAUGUACAACACCAUCUGCAACCACAAAUGUUACCAAUUUUUGUAGCACAUCUUGGAGCCCAGGGUACUAUCCUAAGCUCAGAGGAACUGCCACAAAUCUUCACAGGCCUAAUCCUCCAUCCCUUAUACCCGGGAGACCUCCUGCCUUCCAGUCAGGCAGGAGCCAAUCCAGAUGUCCAGGCUAGAAUCCCUUCUGCAGGACAAGCAGGAGCAAAUCCUGCCUUCCAGAGAACC------------CUCCCAACUCCCAGAGGCACAGAUGAUGACUUUGAAGUUACCACCCCUGCAGGCAUUCAAAGGGGCUUGCAUACUACAGAGGAAACCACCACAGAAUCACCAAAU
>Chrysochloris_asiatica_XM_006873791 PREDICTED: Chrysochloris asiatica amelotin (AMTN), mRNA
AUGAAAACUAUGAUUCUACUGUUUUGUCUUCUAAGAUCAACUCAGUCAUUACCACAACCCAAUCCUGCUUUGGGACUUCCUCCAGCAAAGCUUGUUCAUGAUCAGGCAACACAAUUAAAUCACCAGCAGCCAAACCAGGUCUUCCCUUCUUUGAGUCUGAUACCACUAACACAGAUGUUCACACUGGGGUCAGAUCUACAACUGCUAAAUCCUGCUUCAGGGAUGGCACCUGGUGCCCAGACUCACCCACUGAACCUGGGAGGGUUGACAGUACAACAGCAGCUGCACCCACAAAUGUUACCAGUUAUUGUAGCACAGCUUGGAGCCCAGGGUGCUAUCCUAAGCUCAGAAGAAUUGCCACAAAUGUUCACGGGCCUCCUCAUCCACCCCUUAUUCCCAGGAGUCAUGCUGCCCACCAGUCAGGCAGGGCCUACUCCAGAGAUCCAUGAGGGAAUCCUUCCUGCAGGACAAGCAGGAGUAAACUCUGCCAUCCAGGGAACUCUAGAAGGUCACCUCCCAACUCCCAGUGGCACAGAUUAUAUGAUGGGAGUGACUGCCCCUGCUGGUCUCCAGAGGGGCACAUACACCACUGAGGAAACCACCACAGAGUCACCAAAU
>Panthera_onca_XM_060655970 PREDICTED: Panthera onca amelotin (AMTN), mRNA
AUGAAGACUAUGAUUCUACUGCUUUAUCUUCUAGGAUCAACUCAGUCAUUACCACAGCUCAACCCUGCUUUGGGACUU---CCAACAAAACUGGCUCUAGAUCAGGCAACUCUUCUAAACCAACAUCAGCUAAAUCAGGUCUUCCCCUCUUUAAGUCUAAUACCGCUGACACAGAUGAUCACACUGGGCGCAGAUCUGCAGCUGCUAAAUCCUCCUGCAGGGCUGGCGCCUGGUACCCAGACCCUCCCACUGACCCUGGGGGGAUUGAAUACACAACAGCCACUGCAAGCCCAAAUGUUGCCAGUUAUUGUAGCACACCUUGGAGCCCAGGGUACCAUCCUAAGCUCAGAAGAAUUGCCACAAAUCUUCACAGGCCUCAUUUUCCAGCCCCUGUUCCCAGGAUCCAUCCUGCCCAACAGUCAA---------AAUCCAGAUGCCCAGAAUGGAAUCCUUCCUGCAGGGCAAGCAGGAAUGAAUCCUGCCAUCCAGGGAACCUCAGAAGGCUUCUCUCCAACUCCUAGUGACACAGAUGAUGACUUUGAAGUGACGGCCCCUGCAGGCAUCCGAAGGGGCAUGCACACUACCCAGGAAACCACCACAGGGCCGCCAAAU
>Equus_caballus_XM_023636883 PREDICTED: Equus caballus amelotin (AMTN), transcript variant X1, mRNA
AUGAAGACUGUGAUUCUGCUAUUUUGUCUUCUUGGGUCAACUCUGUCAUUACCACAGUUC---CCUGCUUUGGGACUUCCUCCCACAAAGCCGGUUCCGGAUCAGGCAACACAACUAAACCAACAGCAGCCAAAUCAGGUCUUCCCUUCUUUAAAUCUAAUACCAUUGACACAGAUGCUCAAACUGGGGUCAGAUCUGCAACUGCUAAACCCUGCUGCAGGAGUGGCACCUGGUGCCCAGACCCUCCCACUGACCCUGGGGGGUCUGAAGGCACAACAACAGCUGCAGUCACAGAUGUUACCGAUUUUUGUAGCACAAUUUGGAGCACAGGGUACUAUCCUAAGCUCAGAGGAAUUGCCGCAAAUCUUCGCAGGCCUCAUCUUCCAGCCCUUGUUCCCUGGAGGCAUCCUGCCCACCAGUCAG---------ACUCCAGACGUCCAGAACGGAAUCCUUCCUGCAGGACAAGGAGGAGUAAAGCCCGCCAUCCAGGGAACCUCAGAGAGCCCCUUGCCAACUACCAGCGACACAGACGAUGACUUUGGAGGGACCACCCCUGCAGGCAUACAGAGGGGCAUGCGCACUACUGAGGAAACCAUCACAAAGUCCCCCAAU
>Camelus_bactrianus_XM_045506149 PREDICTED: Camelus bactrianus amelotin (AMTN), transcript variant X1, mRNA
AUGAAGACUACGAUUCUACUGUUUUGUCUCCUAGGAUCAACUCUGUCAUUACCACAGCUCAACCCCACUCUGGGACUUCCUCCAGCAAAGCUGGUUCCAGAUCAGGCAACACCACUAAACCAACAGCAGCCAAAUCCGGUCUUCCCUUCUUUAAGUCUAAUACCAUUGACACAGAUGCUCACACUGGGGUCAGAUCUGCAACUGCUAAAUCCU------GGGGUGGCACCUGGUUCCCAGACCCUCCCACUGACCCUGGGGGGACUGAACAUGAAACAGCAACUACAACCACAGAUAUUACCAGUUAUAGUAGCACACCUUGGAGUCCAGGGUACUAUCCUAAGCUCAGAAGAAUUGCCACAAAUCUUCACAGGCCUUAUCUUCCAUCCCUUGUUCCCUGGAGCCAUCCAGCCCACCAGUCAG---------AAUCCAGAUGUCCAGAACGGAAUCCUUCCUGCAGGACAAGCAGGAGUAAAUUCUGCCAACCAGGGAACGCCAUGGGGCCCCCUCCCAACUCCCAGUGGCACAGAUGAUGACUUUGUAGUGACCACCCCUGCAGGCAUCCAAAGGGGCACACACACUAUGGAGGAAACCACCACACCAUCGCCAAAU
>Rhinolophus_ferrumequinum_XM_033106408 PREDICTED: Rhinolophus ferrumequinum amelotin (AMTN), transcript variant X1, mRNA
AUGAAGACUACGAUUCUUCUAUUUUGUCUUCUAGGAUCAACUCAGUCAUUACCACAGCUCAACCCUGCUUUGGGACUUCCUCCAGCAAAGCUGGUUCCAGAUCAGGCAACCCUGGUAAACCAACAGCAGCUAAAUCAGGUCUUCUCUUCUUUAGGUCUGAUACCACUGACACAGAUGCUCACACUGGGCUCAGAUCUGCAACUGCUAAAUCCUGCUGCUGGGAUGGCACCUGCUGCCCAGACCCUCCCACUGACCCUAGGAGGGUUAAACGUACAACAGCAGCUGCAGCCACAAAUGUUACCAGUUAUUGUAGCACAACUUGGAGCCCAGGGGACUAUCCUAAGCUCAGAGGAAUUGCCACAAAUCUUCACAGGCCUCCUCUUCCAGCCCUUAUUUCCGGGAGCCAUCCUGCCCACCAGUCAG---------AAUCCAGAUAUACAAAAUGCAAUCCUUCCUGCAGGACAAGCAGGAGUAAAUCCUGCCAUUCAAGGAACCGCAGAGAACCCCUUCCCAACUCCCAGUGGCACAGACGAUGACUUUGGAGUGACCACCCCUGCAGGCAUCCAGAGGGGCAUGCUCACUACUGAGGAAACCACCACAGGGUCCCCAAAU
>Talpa_occidentalis_XM_037529303 PREDICTED: Talpa occidentalis amelotin (AMTN), mRNA
AUGAAGACUACGAUUCUACUCUUUUGUCUUCUAGGAUCAACUCAGUCAUUACCGCAACUCAACCCUGCUUUGGGACUUCCUCCAACAAAGCUGGUUCCAGAUCAGACAACACUACUUAACCAACAGCAGCCAAAUCAGGUCUUCCCUUCUUUAAGUCUAAUACCAUUGACUCAGAUGCUCACCCUGGGGUCAGAUCUGCAACUGCUAAAUCCUGCUGCAGGGAUCAACCCUGGCACCCAAAAUCUCCCGCUGAACCUGGGGGGACUGAAUGUACAACAGCAGCUGCAAUCUCAAAUGUUACCAGUUAUUGUAGCACAACUUGGAGCUCAGGGUACUAUACUAAGCUCGGAAGAACUGCCACACAUCUUCACAGGCCUCAUCUUCCAGCCCUUAUUCCCCGGAGCCAUCCUACCCACCAGUCAG---------AAUCCAGAUGCCCAGAAUGGAAUCCUUCCCACAGGACAAGUAGGGAUAAAUCCUGCUACCCAGGGAACUCCAGAGGGCCACUUACCAACUCCCAGCACCACAGAUGAUGACUUUGGAGUAACCACCCCUGCAGGCAUCCAAAGAGGUUUGCACACUACUGAGGAAACCACCACAGGACUACCAAAU
>Elephantulus_edwardii_XM_006896843 PREDICTED: Elephantulus edwardii amelotin (AMTN), mRNA
AUGAAGACUAUAAUUCUACUAUUAUUUCUUCUAGAAUCAACUCAAUCAUUACCACAGCUCAAUCCUGCUUUGGGACUUCCUCAGGCAAAGCUUGUUCCGGAUCAGACAACACUGCUGAACCAACAGCAGCCAAAUCAGGUCUUCACUUCUUUGGGUCUAAUACCACUGACACAGCUGCUCACACUGGGGUCAGAUCUGCAUCUUCUAAAUCCUUCUACAGGAUUGGCAGCUGGCGCUCAGACUCUUCCAUUGAACCUCGGGGCCUUGACUGUGCAGCAGCAGCUUCAAUCACAGAUGUUACCUAUUAUUGUAGCACAACUUGGAGCCCAGGGUGUUAUCCUAAGUUCGGAAGAAUUGCCACAAAUCUUUGCAGGCCUCCUCAUCCAGCCCCUGUACCCAGGAGCCAUCCUGCCCACCAGUCAGGCAGGGGCUACUCCAGAGUUGCAAGAGGGAACCCUUCCUGCAGGACAAACAGGAGUAAAUCCUGCCAUACAAAGAACCCCAGAAGAUCACCUCCCAACCCCUACUGGCACAGAUGAUGUGUUUGGAGGUACCACACCUGCCAGCCUCCAAAGAAGCAUGUACACCACUGAGGAAACCACCACAGAAUCACCAGAU
>Elephas_maximus_indicus_XM_049885286 PREDICTED: Elephas maximus indicus amelotin (AMTN), mRNA
AUGAAGACUAUGAUUCUACUGUUUUGUCUUCUAGGAUCAACUCAGUCAUUACCGCAGCUCAACCCUGCUUUGGGACUUUCUGCAGCAAAGCUUGUUCCGGAUCAAGCAACACUACUAAACCAACAGCAGCCAAAUCAGGUCUUCCCUUCUUUGAGUCUAAUACCACUGACCCAGCUGCUCACACUGGGGUCAGAUCUGCAACAGCUAAAUCCUGCUACAGGAAUGGCACCUGGUACCCAGACCUUCCCACUGAACUUGGGCGGGUUGACCAUAAAACAGCAGCUGCAAUCACAACUGUUACCAAUUAUUGUAGCACAGCUUGGAGCCCAGGGUGCUAUCCUAAGCUCAGAGGAAUUGCCACAAAUCUUCGCAGGCCUCCUCAUUCAGCCCUUGUUCCCAGGAGCCAUCCUGCCCACCAGUCUGGCAGGGGCUACUCCAGAGGUCCAGGAGGGAACCCUUCCUGCAGGACAAGCCAGAUUAAAUCCUACCAUCCAGAGAACCCCAGAAAAGCACCCCUCCACUUCCAGUGACACAGACUCUGUGUUUGGAGUGACCACCCCUGCUGGCCUCCAACGGGGCAUGCGCACCACUGGGGAAACCACCACAGAGUCACCAAAU
>Trichechus_manatus_latirostris_XM_004383357 PREDICTED: Trichechus manatus latirostris amelotin (AMTN), mRNA
AUGAAGACUAUGAUUCUACUGUUUUGUCUUCUAGGAUCAACUCAGUCAUUACCGCAGCUCAACACAGCUUUGGGACCUCUUCCAGCAAAGCUUGUUCCGGAUCAGGCAACACUGCUAAACCAACAGCAGCCAGAUCAGGUCUUCCCUUCUUUGAGUCUAAUACCGCUGACCCAGCUGCUCACACCGGGGUCAGAUCUGCAACUGCUAAAUACUGCUACAGGGAUGGCACCUGGUGCCCAGACCCUCCCACUGAACUUGGGGGGGUUGGCUGUACAACAGCAGCUGCAAUCACAAUUGUUACCAAUUAUUAUAGCUCAGCUUGGAGCCCAGGGUGUUAUCCUAAGCUCAGAGGAAUUGCCACAAAUCUUCGCAGGUCUCCUCAUCCAGCCCUUGUUCCCGGGAGCCAUCCUGCCUACCAGUCAGGCAGGGGCUACUCCAGAGGUCCAGGAGGGAAUCCUUCCUGCAGGACAAGCAGGAGUAAAUCCUGCCAUCCAGAGAACCCCAGAAGGUCACCUCCCUACUCCCAGUGGCACAGAUGAUAUGUAUGGAGUGACCACCCCUUCUGGCCUCCAAAGGGGCAUGCAUACCACUGAGGAAACCACCACAGAUUCACCAGAU


###AMTN Pangolins
>Sarcophilus_harrisii_XM_023505693 PREDICTED: Sarcophilus harrisii amelotin (AMTN), mRNA
AUGAAAACAGCAGUUCUUCUUUUUUGUCUCCUAGGGACAAUUCAAUCAUUACCACAGCUUCAUUCUGGUGUGGGACUUCCUCCUACAAAUUUGGUUCUGGAUCAGCCAACAUUACUCACCCCACAGCAGCCAAGCCAGCUCUUCCCUCCUUUGAGCCAAAUACCACUGUCACAAAUAUUUUCAGUGGGGACAGACAUGCCUCUGAUAAAUCCAGCUACAGGACUAGUACCUAACAUCCAGAUACUCCCAAUGACCCUAGCAGAUACAAAUAUCGCACAGCAGGUGUCUCCACAAGUGCUCCCUGUCAUUGUGGCACAAAUUGGAGCCCCGGGUGCCUUCCUAAGCUCAGAGGAAUUGCCACAGAUCUUCACAGGACUUCUCAUCCAACCUUUUGGUACUGGAGCCAUACUCCCAACUGGCCAGGAAAGGAUAGAUGCUAAUACCCAGGAUGCAGCUCUUCCUGCAGGACAAACAGGAGGAAACUCUGCCAUCUGGGGAACCCCCGAAGGCCAGCUCCCAACUCCCAGUGGUCCAGAUGAUGUAUUCGAAGCUACCAACCCAGUGGGAAUUCAAAGA---------------GAGGGAAGCACCACUGAAGCACCAAAC
>Dromiciops_gliroides_XM_043973265 PREDICTED: Dromiciops gliroides amelotin (AMTN), mRNA
AUGAAAACAGCAAUUCUUCUUUUUUGUCUCCUAGGGACAAUUCAGUCAUUGCCACAGGUUUAUCCUGGCAUGGGAUUUCCUCCGGCAAACCUGGUUCUGGAUCAGCCAACAUUACUCACCCCACAGCAGCCAAACCAGCUCUUUCCUCCUUUGGGUCAAAUACCACUGACACAAAUGUUCUCACUGGGGACAGACAUGCAACUGAUAAAUCCAGCUACAGGACUAGUACCUAGCAUCCAGAUACUCCCAAUGACCCUAACAGAUACAAAUACCGCACAGCAGACGCCUCCACAAAUGCUCCCCAUCAUUGUAGCACAAAUUGGAGCCCAGGGUGCCUUGCUAAGCUCAGAGGAAUUGCCACAGAUCUUCACAGGACUUCUCAUCCAACCUUUGGGUACCGGAGUCAUGCUCCCAACUGGCCAGGAAAGGACAGAUGCUAAUACCCAAGAUGCAGCUCUUCCUGCAGGACAAAUAGGAGGAAACCCCAUCAUCUGGGGAACCCCAGAAGGGCAGCUCCCAACACCCAGUGGUCCAGAUGAUGUAUUUGAAGCUACCAUUCCAGUGGGAAUUCAGAGA---------ACAACUGAGGGAAGCACCACCGAAGCACCAAAC
>Trichosurus_vulpecula_XM_036762438 PREDICTED: Trichosurus vulpecula amelotin (AMTN), mRNA
AUGAAAACACCAGCUCUUCUUUUUUGCCUCCUAGGGACAAUUCAAUCAUUGCCGCAGUUUCUUCCGGGCAUGGGACUUCCUCCUGCAAACCUGGUUCUGGAUCAGCCAACAUUAGUCACCCCACAACAGCCAAACCAGCUCUUCCCUCCUUUGGGCCAAAUACCACUAACACAGAUGUUCUCACUGGGGACAGACAUGCAACUGAUAAAUCCAGCUACAGGACUAGUACCUAGCAUCCAGAUACUCCCAAUGACCCUGAUGGAUACAAAUACUGCACAGCAGGUAUCUCCACAAAUGUUCCCCGUCAUUGUAGCACAAGUUGGAACCCAGGGCACCUUACUAAGCUCAGAAGAAUUGCCACAGAUCUUCACAGGACUUCUCAUCCAACCUCUUGGUACCGGAGCCAUGCUCCCAACUGGCCAAGAAAGGAUAAAUGCUAAUACCCAGGAUGCAGCUCUUCCUGCAGGACAAACAGGAGGAAACCCCGCCUUCUGGGGAACCCCAGAAGGCCAGUUCCCAACUCCCAGUGGUCCAGAUGACACAUUUGAAGCUACCAUCCCAGUGGGAAUUCAAAGA---------ACAGCUGAGGGGAGCACCACUGAAGCACCAAAC
>Chinchilla_lanigera_XM_013518488 PREDICTED: Chinchilla lanigera amelotin (Amtn), mRNA
AUGAAGACUGCAAUUCUGCUGUUUUGUCUUCUUGGAUCAACUCAGGCCCUACCGCAGCUUAAUUCUGCGUUGGAAGUUUCUCCCACAAAACCAGCUCCAGAUCAGGUGACACCACUAAGCCAACAGCAACCUGGUCAGGUCUUCCCUUCCUUAAGUCUAAUACCAUUAACACACUUGCUCACACUGGGUUCAGAUCUGCAACUGCUCAGUCCUGCCCCAGGGGCGACGCCUGCAGCCCACACACUGCCAUUACCUCUGGGAGCACUGAAUGGACAAAAUCAACUGCAGCCACAGAUGUUACCAAUUUUUGUAGCACAAUUUGGAGCCCAGGCUGCUAUCCUAAGCUCUGAGGAACUGCCCCAGAUCUUCACCGGCCUCCUCUUGCACCCUUUGUUCCCGGGAGGCAUCCUGCCCACCAGUCAGGCAGGGGCUAAUCCAGAUGGCCAGGAUGGAGCCCUUCCAACGGGACAAACAGGAGCAAAUGCUAACAUCCAGGCCACCACAGAGGGCCAACUCUCGACUCCUGGUGUCACUGAUGAUGACUUUGAAGUGACCACUCCUGCAGGCAUCCAAAAGGCCACUCACACUACCAAGGAGACCACCACCAGCUCGCCAAAU
>Lepus_europaeus_XM_062198928 PREDICTED: Lepus europaeus amelotin (AMTN), mRNA
AUGAAGACUGCCAUUCUACUGUUUUGUCUUCUAGGAUCAACUCACUCAUUACCACAGUUCAACCCUGCUCUGGAACUUGCUCCCACAAAACAGGCUCCGGAUCAGGAAACACCUCUAAACCAACAGCAGCCAACUCAGGUCUUCCCUGCUUUAAGUCUAAUACCGUUAACACAGAUGCUCACA------------------CUGCUAAAUCCUGCUGCAGGAAUGACACCAGGUGCCCAGACCCUCCCAUUGACCCUGGAAAAGCUGGACGGUCAACAGCAGCUGCAACCACAAAUAUUACCAAUUAUUGUAGCACAACUUGGAGCCCAGGGCACUAUCCUAAGUUCAGAGGAAGUGCCACACAUCUUCACCGGCCUCCUCCUCCAUCCCUUGUUC------------------ACCAGUCAGACAUCGGCUAAUGCAGAUGGCCAGGAUGAAGUCCUUCCUACAGGACAAGCAGGGGUCAAUCCUGCCAUCCGGGCAACCCCC------------------------------GAUGAUGACCUUGGAGUGACCACCCCCGCGGGCAUCCAGAGGAGCACACCUGUGACCGAGGAAACCACCUCGGAGUCACCAAAG
>Homo_sapiens_NM_212557 Homo sapiens amelotin (AMTN), transcript variant 1, mRNA
AUGAGGAGUACGAUUCUACUGUUUUGUCUUCUAGGAUCAACUCGGUCAUUACCACAGCUCAAACCUGCUUUGGGACUCCCUCCCACAAAACUGGCUCCGGAUCAGGGAACACUACCAAACCAACAGCAGUCAAAUCAGGUCUUUCCUUCUUUAAGUCUGAUACCAUUAACACAGAUGCUCACACUGGGGCCAGAUCUGCAUCUGUUAAAUCCUGCUGCAGGAAUGACACCUGGUACCCAGACCCACCCAUUGACCCUGGGAGGGUUGAAUGUACAACAGCAACUGCACCCACAUGUGUUACCAAUUUUUGUCACACAACUUGGAGCCCAGGGCACUAUCCUAAGCUCAGAGGAAUUGCCACAAAUCUUCACGAGCCUCAUCAUCCAUUCCUUGUUCCCGGGAGGCAUCCUGCCCACCAGUCAGGCAGGGGCUAAUCCAGAUGUCCAGGAUGGAAGCCUUCCAGCAGGAGGAGCAGGUGUAAAUCCUGCCACCCAGGGAACCCCAGCAGGCCGCCUCCCAACUCCCAGUGGCACAGAUGACGACUUUGCAGUGACCACCCCUGCAGGCAUCCAAAGGAGCACACAUGCCAUCGAGGAAGCCACCACAGAAUCAGCAAAU
>Tupaia_chinensis_XM_006142975 PREDICTED: Tupaia chinensis amelotin (AMTN), mRNA
AUGAAGACUAUGAUUCUACUGUUUUGUCUUCUAGGAUCAACUCAGUCAUUACCACAGCACAACCCUGCUUCGGGACUUCCUCCAACAAAGCUGGCUCCAGACCAGGCAAUACUGUUAAACCAACAGCAGCCAAAACAGGUCUUUCCUUCCUUACAUCUAAUACCAUUAACACAGUUGCUCACACUGGGGUCAGACCUGCAACUGCUAAAUCCUGUUGCAGGGAUGACACCAGGUGCCCAGACCCUUCCUCUGGCCCUGGGGAGGUUGAAUGUACAACACCAGCUGCAACCACAAAUGUUACCAAUUAUUGUAGCACAACUUGGAGCCCAGGGUACUGUCCUAAGCUCAGAGGAAUUGCCACAAAUCUUCACAGGCCUCAUCAUCCACCCCUUGUUCCCAGGAGGUAUCCUGUCCACCAGUCAGACAGGGGCCAAUCCAGAGGUCCACAAUGGCAUCCUUCCUGCAGGACAAGCAGGAGUAAACCCUGCUAUCCAGGGAACCCCAGGGGGCCACCUCCCCACACCCAGUGACACAGAUGAUGAGUUAGACGUGGCCACUCCUGCAGGAAUCCUCAGGGGCAUGCACACUACCGAGGAAACCACUACGGAAUCACCAAAU
>Cynocephalus_volans_XM_063107448 PREDICTED: Cynocephalus volans amelotin (AMTN), mRNA
AUGAAGACUACGAUUCUCCUGUUUUGUCUUCUGGGAUCAACUCAGUCAUUACCACAGCUCAAUCCUGCUUUGGGACUUCCUCCAACAAAGCUGGCUCUGAAUCAGGCAACAUCGCUCAACCAACAGCAACCAAAUCAAGUCUUGCCUUCCUUAAGUCUGAUACCAUUAACACAGAUGCUCACACUGGGGUCAAGUCUGCAACUGCUACAUCCUGCUGCAGGGAUGACUCCUGGUGCCCAGACCCUGCCACUGACCCUGGGGGCAUUGAAUGUACAACACCAUCUGCAACCACAAAUGUUACCAAUUUUUGUAGCACAUCUUGGAGCCCAGGGUACUAUCCUAAGCUCAGAGGAACUGCCACAAAUCUUCACAGGCCUAAUCCUCCAUCCCUUAUACCCGGGAGACCUCCUGCCUUCCAGUCAGGCAGGAGCCAAUCCAGAUGUCCAGGCUAGAAUCCCUUCUGCAGGACAAGCAGGAGCAAAUCCUGCCUUCCAGAGAACC------------CUCCCAACUCCCAGAGGCACAGAUGAUGACUUUGAAGUUACCACCCCUGCAGGCAUUCAAAGGGGCUUGCAUACUACAGAGGAAACCACCACAGAAUCACCAAAU
>Chrysochloris_asiatica_XM_006873791 PREDICTED: Chrysochloris asiatica amelotin (AMTN), mRNA
AUGAAAACUAUGAUUCUACUGUUUUGUCUUCUAAGAUCAACUCAGUCAUUACCACAACCCAAUCCUGCUUUGGGACUUCCUCCAGCAAAGCUUGUUCAUGAUCAGGCAACACAAUUAAAUCACCAGCAGCCAAACCAGGUCUUCCCUUCUUUGAGUCUGAUACCACUAACACAGAUGUUCACACUGGGGUCAGAUCUACAACUGCUAAAUCCUGCUUCAGGGAUGGCACCUGGUGCCCAGACUCACCCACUGAACCUGGGAGGGUUGACAGUACAACAGCAGCUGCACCCACAAAUGUUACCAGUUAUUGUAGCACAGCUUGGAGCCCAGGGUGCUAUCCUAAGCUCAGAAGAAUUGCCACAAAUGUUCACGGGCCUCCUCAUCCACCCCUUAUUCCCAGGAGUCAUGCUGCCCACCAGUCAGGCAGGGCCUACUCCAGAGAUCCAUGAGGGAAUCCUUCCUGCAGGACAAGCAGGAGUAAACUCUGCCAUCCAGGGAACUCUAGAAGGUCACCUCCCAACUCCCAGUGGCACAGAUUAUAUGAUGGGAGUGACUGCCCCUGCUGGUCUCCAGAGGGGCACAUACACCACUGAGGAAACCACCACAGAGUCACCAAAU
>Panthera_onca_XM_060655970 PREDICTED: Panthera onca amelotin (AMTN), mRNA
AUGAAGACUAUGAUUCUACUGCUUUAUCUUCUAGGAUCAACUCAGUCAUUACCACAGCUCAACCCUGCUUUGGGACUU---CCAACAAAACUGGCUCUAGAUCAGGCAACUCUUCUAAACCAACAUCAGCUAAAUCAGGUCUUCCCCUCUUUAAGUCUAAUACCGCUGACACAGAUGAUCACACUGGGCGCAGAUCUGCAGCUGCUAAAUCCUCCUGCAGGGCUGGCGCCUGGUACCCAGACCCUCCCACUGACCCUGGGGGGAUUGAAUACACAACAGCCACUGCAAGCCCAAAUGUUGCCAGUUAUUGUAGCACACCUUGGAGCCCAGGGUACCAUCCUAAGCUCAGAAGAAUUGCCACAAAUCUUCACAGGCCUCAUUUUCCAGCCCCUGUUCCCAGGAUCCAUCCUGCCCAACAGUCAA---------AAUCCAGAUGCCCAGAAUGGAAUCCUUCCUGCAGGGCAAGCAGGAAUGAAUCCUGCCAUCCAGGGAACCUCAGAAGGCUUCUCUCCAACUCCUAGUGACACAGAUGAUGACUUUGAAGUGACGGCCCCUGCAGGCAUCCGAAGGGGCAUGCACACUACCCAGGAAACCACCACAGGGCCGCCAAAU
>Equus_caballus_XM_023636883 PREDICTED: Equus caballus amelotin (AMTN), transcript variant X1, mRNA
AUGAAGACUGUGAUUCUGCUAUUUUGUCUUCUUGGGUCAACUCUGUCAUUACCACAGUUC---CCUGCUUUGGGACUUCCUCCCACAAAGCCGGUUCCGGAUCAGGCAACACAACUAAACCAACAGCAGCCAAAUCAGGUCUUCCCUUCUUUAAAUCUAAUACCAUUGACACAGAUGCUCAAACUGGGGUCAGAUCUGCAACUGCUAAACCCUGCUGCAGGAGUGGCACCUGGUGCCCAGACCCUCCCACUGACCCUGGGGGGUCUGAAGGCACAACAACAGCUGCAGUCACAGAUGUUACCGAUUUUUGUAGCACAAUUUGGAGCACAGGGUACUAUCCUAAGCUCAGAGGAAUUGCCGCAAAUCUUCGCAGGCCUCAUCUUCCAGCCCUUGUUCCCUGGAGGCAUCCUGCCCACCAGUCAG---------ACUCCAGACGUCCAGAACGGAAUCCUUCCUGCAGGACAAGGAGGAGUAAAGCCCGCCAUCCAGGGAACCUCAGAGAGCCCCUUGCCAACUACCAGCGACACAGACGAUGACUUUGGAGGGACCACCCCUGCAGGCAUACAGAGGGGCAUGCGCACUACUGAGGAAACCAUCACAAAGUCCCCCAAU
>Camelus_bactrianus_XM_045506149 PREDICTED: Camelus bactrianus amelotin (AMTN), transcript variant X1, mRNA
AUGAAGACUACGAUUCUACUGUUUUGUCUCCUAGGAUCAACUCUGUCAUUACCACAGCUCAACCCCACUCUGGGACUUCCUCCAGCAAAGCUGGUUCCAGAUCAGGCAACACCACUAAACCAACAGCAGCCAAAUCCGGUCUUCCCUUCUUUAAGUCUAAUACCAUUGACACAGAUGCUCACACUGGGGUCAGAUCUGCAACUGCUAAAUCCU------GGGGUGGCACCUGGUUCCCAGACCCUCCCACUGACCCUGGGGGGACUGAACAUGAAACAGCAACUACAACCACAGAUAUUACCAGUUAUAGUAGCACACCUUGGAGUCCAGGGUACUAUCCUAAGCUCAGAAGAAUUGCCACAAAUCUUCACAGGCCUUAUCUUCCAUCCCUUGUUCCCUGGAGCCAUCCAGCCCACCAGUCAG---------AAUCCAGAUGUCCAGAACGGAAUCCUUCCUGCAGGACAAGCAGGAGUAAAUUCUGCCAACCAGGGAACGCCAUGGGGCCCCCUCCCAACUCCCAGUGGCACAGAUGAUGACUUUGUAGUGACCACCCCUGCAGGCAUCCAAAGGGGCACACACACUAUGGAGGAAACCACCACACCAUCGCCAAAU
>Rhinolophus_ferrumequinum_XM_033106408 PREDICTED: Rhinolophus ferrumequinum amelotin (AMTN), transcript variant X1, mRNA
AUGAAGACUACGAUUCUUCUAUUUUGUCUUCUAGGAUCAACUCAGUCAUUACCACAGCUCAACCCUGCUUUGGGACUUCCUCCAGCAAAGCUGGUUCCAGAUCAGGCAACCCUGGUAAACCAACAGCAGCUAAAUCAGGUCUUCUCUUCUUUAGGUCUGAUACCACUGACACAGAUGCUCACACUGGGCUCAGAUCUGCAACUGCUAAAUCCUGCUGCUGGGAUGGCACCUGCUGCCCAGACCCUCCCACUGACCCUAGGAGGGUUAAACGUACAACAGCAGCUGCAGCCACAAAUGUUACCAGUUAUUGUAGCACAACUUGGAGCCCAGGGGACUAUCCUAAGCUCAGAGGAAUUGCCACAAAUCUUCACAGGCCUCCUCUUCCAGCCCUUAUUUCCGGGAGCCAUCCUGCCCACCAGUCAG---------AAUCCAGAUAUACAAAAUGCAAUCCUUCCUGCAGGACAAGCAGGAGUAAAUCCUGCCAUUCAAGGAACCGCAGAGAACCCCUUCCCAACUCCCAGUGGCACAGACGAUGACUUUGGAGUGACCACCCCUGCAGGCAUCCAGAGGGGCAUGCUCACUACUGAGGAAACCACCACAGGGUCCCCAAAU
>Talpa_occidentalis_XM_037529303 PREDICTED: Talpa occidentalis amelotin (AMTN), mRNA
AUGAAGACUACGAUUCUACUCUUUUGUCUUCUAGGAUCAACUCAGUCAUUACCGCAACUCAACCCUGCUUUGGGACUUCCUCCAACAAAGCUGGUUCCAGAUCAGACAACACUACUUAACCAACAGCAGCCAAAUCAGGUCUUCCCUUCUUUAAGUCUAAUACCAUUGACUCAGAUGCUCACCCUGGGGUCAGAUCUGCAACUGCUAAAUCCUGCUGCAGGGAUCAACCCUGGCACCCAAAAUCUCCCGCUGAACCUGGGGGGACUGAAUGUACAACAGCAGCUGCAAUCUCAAAUGUUACCAGUUAUUGUAGCACAACUUGGAGCUCAGGGUACUAUACUAAGCUCGGAAGAACUGCCACACAUCUUCACAGGCCUCAUCUUCCAGCCCUUAUUCCCCGGAGCCAUCCUACCCACCAGUCAG---------AAUCCAGAUGCCCAGAAUGGAAUCCUUCCCACAGGACAAGUAGGGAUAAAUCCUGCUACCCAGGGAACUCCAGAGGGCCACUUACCAACUCCCAGCACCACAGAUGAUGACUUUGGAGUAACCACCCCUGCAGGCAUCCAAAGAGGUUUGCACACUACUGAGGAAACCACCACAGGACUACCAAAU
>Elephantulus_edwardii_XM_006896843 PREDICTED: Elephantulus edwardii amelotin (AMTN), mRNA
AUGAAGACUAUAAUUCUACUAUUAUUUCUUCUAGAAUCAACUCAAUCAUUACCACAGCUCAAUCCUGCUUUGGGACUUCCUCAGGCAAAGCUUGUUCCGGAUCAGACAACACUGCUGAACCAACAGCAGCCAAAUCAGGUCUUCACUUCUUUGGGUCUAAUACCACUGACACAGCUGCUCACACUGGGGUCAGAUCUGCAUCUUCUAAAUCCUUCUACAGGAUUGGCAGCUGGCGCUCAGACUCUUCCAUUGAACCUCGGGGCCUUGACUGUGCAGCAGCAGCUUCAAUCACAGAUGUUACCUAUUAUUGUAGCACAACUUGGAGCCCAGGGUGUUAUCCUAAGUUCGGAAGAAUUGCCACAAAUCUUUGCAGGCCUCCUCAUCCAGCCCCUGUACCCAGGAGCCAUCCUGCCCACCAGUCAGGCAGGGGCUACUCCAGAGUUGCAAGAGGGAACCCUUCCUGCAGGACAAACAGGAGUAAAUCCUGCCAUACAAAGAACCCCAGAAGAUCACCUCCCAACCCCUACUGGCACAGAUGAUGUGUUUGGAGGUACCACACCUGCCAGCCUCCAAAGAAGCAUGUACACCACUGAGGAAACCACCACAGAAUCACCAGAU
>Elephas_maximus_indicus_XM_049885286 PREDICTED: Elephas maximus indicus amelotin (AMTN), mRNA
AUGAAGACUAUGAUUCUACUGUUUUGUCUUCUAGGAUCAACUCAGUCAUUACCGCAGCUCAACCCUGCUUUGGGACUUUCUGCAGCAAAGCUUGUUCCGGAUCAAGCAACACUACUAAACCAACAGCAGCCAAAUCAGGUCUUCCCUUCUUUGAGUCUAAUACCACUGACCCAGCUGCUCACACUGGGGUCAGAUCUGCAACAGCUAAAUCCUGCUACAGGAAUGGCACCUGGUACCCAGACCUUCCCACUGAACUUGGGCGGGUUGACCAUAAAACAGCAGCUGCAAUCACAACUGUUACCAAUUAUUGUAGCACAGCUUGGAGCCCAGGGUGCUAUCCUAAGCUCAGAGGAAUUGCCACAAAUCUUCGCAGGCCUCCUCAUUCAGCCCUUGUUCCCAGGAGCCAUCCUGCCCACCAGUCUGGCAGGGGCUACUCCAGAGGUCCAGGAGGGAACCCUUCCUGCAGGACAAGCCAGAUUAAAUCCUACCAUCCAGAGAACCCCAGAAAAGCACCCCUCCACUUCCAGUGACACAGACUCUGUGUUUGGAGUGACCACCCCUGCUGGCCUCCAACGGGGCAUGCGCACCACUGGGGAAACCACCACAGAGUCACCAAAU
>Trichechus_manatus_latirostris_XM_004383357 PREDICTED: Trichechus manatus latirostris amelotin (AMTN), mRNA
AUGAAGACUAUGAUUCUACUGUUUUGUCUUCUAGGAUCAACUCAGUCAUUACCGCAGCUCAACACAGCUUUGGGACCUCUUCCAGCAAAGCUUGUUCCGGAUCAGGCAACACUGCUAAACCAACAGCAGCCAGAUCAGGUCUUCCCUUCUUUGAGUCUAAUACCGCUGACCCAGCUGCUCACACCGGGGUCAGAUCUGCAACUGCUAAAUACUGCUACAGGGAUGGCACCUGGUGCCCAGACCCUCCCACUGAACUUGGGGGGGUUGGCUGUACAACAGCAGCUGCAAUCACAAUUGUUACCAAUUAUUAUAGCUCAGCUUGGAGCCCAGGGUGUUAUCCUAAGCUCAGAGGAAUUGCCACAAAUCUUCGCAGGUCUCCUCAUCCAGCCCUUGUUCCCGGGAGCCAUCCUGCCUACCAGUCAGGCAGGGGCUACUCCAGAGGUCCAGGAGGGAAUCCUUCCUGCAGGACAAGCAGGAGUAAAUCCUGCCAUCCAGAGAACCCCAGAAGGUCACCUCCCUACUCCCAGUGGCACAGAUGAUAUGUAUGGAGUGACCACCCCUUCUGGCCUCCAAAGGGGCAUGCAUACCACUGAGGAAACCACCACAGAUUCACCAGAU
>Phataginus_tricuspis_SOZM021935154 Phataginus tricuspis isolate BS60 ScNnEE3_1935484;HRSCAF=2116666, whole genome shotgun sequence
------------------------------------------------------------------------------------------------------------------------------------------------------------------------------------------------------------------------------------------------------------------------------------------------------ATGTCACCAATTATTACAGTACAACTTGGAGCCCAGGGT------------TCAAAGGAATTGCCACAAATCTTCACAGGCCTCCCCTTCCAGCCCTTTTTCCCAGGAGCCATCCTGCCCACCAGT---------GCTAAC------GTTCTGAACAGAATCTTCCCTGCAGGACATGCAGGGGTAAATCCTGCCATCCAGGTAGCCCCCAAGGGCTCATTTTCCACTCCCAGTGGCCCAGATGATGACTTTGGAGTGATCACCCCCACAGGCATTCAAAGGGACATGCCCACTAACCAGGAGGCCCCCACA---TTGCCAAAT
>Smutsia_gigantea_scf7180000069839 scf7180000069839
------------------------------------------------------------------------------------------------------------------------------------------------------------------------------------------------------------------------------------------------------------------------------------------------------ATGTCACCAATTATTACAGTACAACTTGGAGCCCAAGGTGCTATCCTAAGCTCAAAG---TTGCCACAAATCTTCACAGGCCTCCCCTTCCAGCCCTTTTTCCCAGGAGCCAACCTGCACACCAGT---------GCTAACCCACATGTTCTGAACAGAATCCTCCCTGCAGGACAAGCAGGGGGAAATCCTGCCATCCAGGGAGCCCCCAAGGGCTCCTTTTCCACTCCCAGTGGCCCAAATGATGACTTTGGAGTGATCATCCCCACAGGCATTCAAAGGGACATGCCCACTAACCAGGAGGCCCCCACA---TTGCTAAAT
>Manis_javanica_JSZB01030651 Manis javanica isolate MP_PG03-UM SCAFFOLD40296, whole genome shotgun sequence
---------------------------------------------------------------------------------------------------------------------------------------------------------------------------------------------------------------------------------------------------------------------------------------------------------------------------------------------------------------------CCACAAATCTTCACAGGCCTCCTCTTCCAGCCCTTTTTCCTGGGAACCATCCCATCCACCAGT---------GCCAACCCAGATGTCCTGAACAAAATCCTCCCTGCAGGACAAGCAGGGGTAAATCCTGCCATCCAGGGAGCCCCCAAGGGCTCCTTTTCTACTCCCAGTGGCCCAGATGATGACTTTGGAGTGATCACCCCCACAAGCATTCAAAGGGACATGCACACTAACCAGGAGGACCCCACAACATTGCCAAAT
>Manis_pentadactyla_JPTV01085286 Manis pentadactyla isolate MPE899 M_pentadactyla-1.1.1-9929.2, whole genome shotgun sequence
---------------------------------------------------------------------------------------------------------------------------------------------------------------------------------------------------------------------------------------------------------------------------------------------------------------------------------------------------------------------CCACAAATCTTCTCAGGCCTCCTCTTCCAGCCCTTTTTCCTAGGAACCATCCCGTCTGCCAGT---------GCCAACCCAGATGTCCTGAACAGAATCCTCCCTGCAGGACAAGCAGGGGTAAATCCTGCCATCCAGGGAGCCCCCAAGGGCTCCTTTTCCATTCCCAGTGGCCCAGATGATGACTTTGGAGTGATCACCCCCACAGGCATTCAAAGGGGTATGCACACTAACCAGGAGGACCCCACAACATTGCCAAAT

###DSPP Aardvark
>Gracilinanus_agilis_XM_044681616 PREDICTED: Gracilinanus agilis dentin sialophosphoprotein (LOC123252222), mRNA
---------------------------------------------------GUUUCUCAGAGCAGACUCCAAGAGAAAUAUGCUUUUAAUAAAUCUGUGGAUUUAGAUUGUCCAGGAAAACCAGAAGUGACCAAACAGGAUCAGAUAACUGUC------------------------------------------GAAAAAAGCAUGCAACUAAAUAAAAACAGAAGUAGCAAAGGAGAGGAGGAAGUUAUUAAGAAUGCAGAGACAGGAGAAAAGGGAUAUUAUGCCAGUCCCAAAUUAGCUAAAGGAGAG------------------CAUGGAGAAAAAAUCUAUCCAGAAACAUUAGACAGAGAU---------GGGAAUGGAGAUAAUGACACAAUAAAUGGU------------------AGCAUUUAUAAGGCAGGA---------------------AAUGAAACCACUACUAGAAAUGUCAAAGAAGAGAAUGUUACCCACACAAAUCAAAUUGAAGUUACUAAUGUCCAAGAAGAAAAU---------------------AGCAAGAGUAGAGGUAAUGAAGAUGAAGGAAAUGGAAACACCGAUAAAAAUGCGGAUGGUCUAAAUGAAAAAACUCCUUACAGA---GGAGAUGGGAAUGGAGAUAAUCAAACCAAGGCUCCAACAGGAAAAGGUGAAACUAAAAAUGGAGAAGAUGAAAGCUGGAAUGAUAUCGGUGGUGGUGCUAGUGGCAAUGGAGCUGAUACCUAUGAUGAAAAUGGUUCUGGUGAUGAUGAGGGAGAAAAAGCAGAGGAGAGAGAUGAAAGC---------------------------CAGGAUAAUGGAAAUGAAUAUGACAGUGAUAAUAGCUUAAGCAAAGCUUCA---------AAUGAAGAUGAAACUGGAGACAAUGACAAUACUUCAAAGAGUGAUGAAAAUCAUGAU------------------------AAUACUGUGGAAGUUACCAUGGAGCUG---------------AAAGGUGGUAAAAGUGGAUUAAAUGAAGAAUCAGGUCCUAUCAGUAUUAACAAAGUCCAAGAAAAGCAGGUAGAAAACAAUGGGACCAACAACGACAGUGGUUUGGAAACUACUAAAGAAACUGAGAAAAUAAAUGAUGCUUUUAGAAUUAAA------GAUGACAUUAUUUCUGACAAAGGAUAUGGUGAUAUGGCAGGGAAGUUUAACAAU------GGAAACAACUUGAAAAUUAAACUUGGAGGCAAAGGUGGACCCAGCAACACUGGCAGUGAAAGCAAUAGUGAUGGCUAUGAUAGCUAUGAUUUUGACAAUGAAUCUAUGCAAAGAGAUGACCCUGAUAGCACUAAU------------------GAUGCCAAAUCUGAAAGUGAGGAUAUCAGUAAUAGUAAGAGCACUGAUUCUAAUGAACCUGAUGAAUCAAUUGGUGAUAGCAAUGGCAGUGACUCA
>Dromiciops_gliroides_XM_043972350 PREDICTED: Dromiciops gliroides dentin sialophosphoprotein (LOC122732267), mRNA
AUGAAGACUAUCGUAAUUUUCUUCAUCUUGGCAACAGCAGAGGCCAUUCCGGUUUCUCAGAUCAGACCCCAGGAGAAAUAUACUUUUAAUAGACUUGUGGAUUUAAAUUGUCCAGGAAAAGCAGAAGUGACCCAACAGGAUCAAAUAACUGUU------------------------------------------AGGAAGGAUGCCCAACUAUAUAAAAAUGGCAGUAGCAAAGGAGAAGAGGAUGCUAUUGAGAAUACAAAGAUAGGAGAAAAGGAAUCUUAUGCCAGUCCUGGAUUAGCUAAAGGAGAGAGAGAUUUUAGCAAUAGGCAUGGGGAAAUAAUGUAUCCAGAAACAUUAGAGAGAGAU---------GGGAAUGGAGAAAAUGACACAACAAAUGGG------------------AUCAUUUACAAGGCAGGA---------------------AAUGAAACCAUCAGUGGAAAUGCCAAAGAAGGGAAUGCUACCAACACAAAUCAAAUUGAAAUGGUCAAUAUUCAA---------------------------------------------------------------------------------------------------------------------GGAGAUGGGAUUGGGAAUAAUCAAACUGAGGCUCCAACAGAAAAAAGUGAAGCUAAACAUGGAGAAGAGGAAAGCUGGAAUGAUAUCGAUGGUGGUGCUAGUGGUAAUGGAGUUGGUACCUUUGAAGACAAUGGUUCUGGUGAUGAUGAGGGAGAAGAAGCAGAGGACAGAAAUGAAAGC---------------------------CAGGAAAACGGAAAUGAAGAUGACAGUGAUAAUAGUUUAAGCAAAAAUUCA---------GAAGAAGAUGACACUGGAGACAAAGAUAAUAUAUCAAAGAAUGAUGAAGAUCAU---------------------------AAUACAGUAGAAGCUUCCACAGAGCUG---------------AAAGGUGGGAAAAAUGGAUUCAUUGAAGAAUCAGGUCCCAAUGACAUUGACAGAGACCAAGAAAAG---GUAGAAAACAAUGGACCCAACAGCAGCAAUGGUAUGGAAACGACUAAAGAAGCUGAGAAAGUAAAUGAUACUCUUCAAAGUAAAGGA---GAUGACAUUAUUUUAAACAAAGGAUCCCACGAUAUGCCAGUGAAAGUUGACAAU------GGAAAUAUCCCGAAAUCAAAACUUGGAGGC---------------AACACUGGCAGUGAAAGCAGUAGUGAUGGAUAUGAUAGCUAUGAUUUUGACAAUGAAUCUAUGCAAGGAGAUGACCCUAAUAGCAGUAAC------------------GAUGUCAAGUCUGAAAGUGAGGAUAUCAGUAACAGUGACGGCAAUGAUUCUAACGAACCUGAUGAAUCGAUUGGUGAUAGCAAUGGUAGCAACUCA
>Antechinus_flavipes_XM_051966715 PREDICTED: Antechinus flavipes dentin sialophosphoprotein (DSPP), mRNA
---------------------------------------------------GUUUCUCAGAUCAGACCCCAAGAGAAGUAUGCUUUUGAUAGAUCUGUGGACUUAAACUGUUCGGGAAAAUCAGAAGUAACCAAACAGGAUCAGAUAAUUGUC------------------------------------------GAGACAGGGACACGUCUAUAUAAAAAUGGCAGUAGCAAAGGACAAGAGAAUGCUAUUGAGAAUGCAAAAAUAGGAGAAAGGGGAUCUUCUACCAGUUCUGGAUUAGAUAAAGGAGAGAGAGGUGAUGGAGAUAGAUAUGAGGUGAUAACAUAUCCAGGAACAUUAGUGAGAGAU---------GGGAAUGCAGAAAAUGGCACAACAAAUAGC------------------AUCAUUUACAAGGCAGGA---------------------AAUGGAAGCACUAGUGAAAAUGUCAAAGAAGGAAAUGUUACCUACACGAACCAAACUGAAAUUAUCAAUGUUCAGCAAGAGAAC---------------------AACAAGAAUCGAAGCAAUGAAGAUGAAGGAAAUGAAAACAUUGAUAAAAAUGAGGGUGGUCUAAAUGGAAAAAUUCCUAACAGA---GGAGAUGGGAAUGGGAGUAAUCAAACUGAGUCUCCAACAGAAAAAAGUGAAGCUAAAAAUGGAGAAGAUGAAAGCUGGAAUGAUACUGAUGGUGGUGCUAGUGGCAAUGGAGCUGAUACCUUUGAAGGUAAUGGUUCUGGUGAUGAUGAAGGAGAAAAAACAGAGGAGAAAAAUGAAAGC---------------------------CAAGAAAAUGGAAAUGAAGAUGACAGUGAUAAUAGCUUAAGCAAAAAUUCA---------GAAGAUGAUGACACUGGAGACAAAGAUAAUGCUUCAAACAGUGAUGAAGAUCAUGAU------------------------AACACAGUAGAAACUACUGUGGAGCUG---------------AGAGGUGGUAAAAAUGGAUUCAAUGAAGACUCAGGACCCAAUGACAUUAAUAGAGUCCAAGAAAAG---GUAGAAAACAAUGGGACCAACAACAGUAAUGGUAUGGAAGCUACUAAAGAAACUGAGAAAGUAAAUGAUGCUCUUAAAAGUAAAGGA---GAUGGC---AUUUCUGACAAAGGAUCCCAUGGUGUGGCAGGGAAAGUUGACAAU------GGAAACAACCUGAAAACAAAACUAGGAGGAAAAAUCGGACACAGAAACAUUGGCAGUGAAAGCAAUAGUGAUGGAUAUGAUAGCUAUGAUUUUGACAAUGAAUCUAUGCAAGGAGAUGAUCCUAAUAGCAAUAAU------------------GAAGCCAAGUCUGAAAGUGAGGAUAUCAGUAAUAGUGAGGGCAAUGAUUCUAAUGAAUCUGAUGAAUCAGCUGGUGAUAGUAAUGGUAGUGACUCA
>Phascolarctos_cinereus_XM_020988263 PREDICTED: Phascolarctos cinereus dentin sialophosphoprotein (DSPP), mRNA
AUGAAGGCUAUCUUAUUUUUCUUCAUCUUGGCAACAGCAGAGGCCAUUCCGGUUUCUCAGAUCAGACCCCAAGAGAGAUAUGAUUUUGAUGGAUCAAAGGAUUUAAAUUGUCCAGGAACACCAGGAGUGACCAAACAGGAUCAGAUAGUUGUC------------------------------------------GAGAAGGGUGCACAACUAUAUAAAAAUGGCAGUAGCAAAGGAGAAGGGGAUGCUGUUGAGAAUGCAAAGACAGGAGAAAAGGGGUCUUAUUCCAGUCUUAUAUUAGCCAAAGGAGAGAGAGAUAUUGGAGAUGGGCAUGGGGAAAAAGUGUAUCCAGAAACGUUAGCGAGAGAC---------AGGAAUGGAGAAAAUGAUACAACAAAUGGU------------------AUCAUUUACAAGGCAGGA---------------------AAUGAAACCACUAGUGGAAAUGUCAAGGAAGAGAAUGUUACCAACACAAACCAAACUGAAAUUAUCGAUGUUCAGCAAGAGAAU---------------------AACAAGAAUAGAAGCAAUGAAGAUGAAGGAAAUGUAAACAUUGAUAAAAAUGAGGGUGGUCUAAAUGAAGAAACUCCUUACAGA---GGAGAUGGAAAUGGGAGUAAUCAAACUGAGGAUCCAACAGAAAAAAGCAAAACUACAAAUGGAGAAGAUGAAAACUGGAAUGAUAUUGAUGGUGGUGCUAGUGGUAAUGGAGCUGACACCUUUGAAGGGAAUGGUUCUGGUGAUGAUGAGGGAGAAAAAGCAGAGGAAAGAAAUGAAAGC---------------------------GAGGAAAAUGGAAAUGAAGAUGACAGUGAUAAUAACUUAAGCAAAAAUACA---------GAAGAGGAUGACACUGCAGACAAAGAUAAUACUUCAAAGAGUGAUGAAGAUCAUGAU------------------------AAUACAGUAGAAGCUACCAUGGAGCUG---------------AAAGGUAGUAAAAAUGGAUUAAAUGAAGUACCAGGUACCAAUGACAUUGGCAGAGACCAAGAAAAGCAGGUAGAAAACAAUGGAACCACCAACAUCAAUGGUAUGGAAACUACUAAAGAAGCUGAAAAAGUAAAUGAUGCUCUUAGAAGUAAAGGA---AAUGACGUUAUUUCUGACAAAGGAUCCCAUGAUGUGGCAGGGAAGGUUGACAAU------GGAAAGAACCUGAAAACAAAACUUGGUGGCAAAGCUGGACCCAGCAACACUGGCAGUGAAAGCAAUAGCGAUGGAUAUGAUAGCUAUGAUUUUGACAAUGAAUCUAUGCAAGGAGAUGACCCUAAUAGCAGUAAC------------------GAUGCCAAGUCUGAAAGCGAGGAUAUCAGUAAAAGUGAGGGCAAUGAUUCUGAUGAACCUGAAGAAUCAAAUGGUGAUAACAAUGGUAGUGACUCA
>Orycteropus_afer_NW_006924712 Orycteropus afer afer isolate SDZICR_OR568_19922 unplaced genomic scaffold, OryAfe1.0 scaffold03125, whole genome shotgun sequence
ATGAAGATAATTATATATTTTTGCATTTGGGCAGCAACGTGGGCCATTCCAGTTCCTCAAACCAAACCCTTGGGGAGACATGCTGTTGACAAATCTTTGAATTTACATGTACTAGAAAAACCCAATGTGCCAACACAGGATGAGTTAAATGCCAATGGCACCGTTGAAGAAAATGGTGTCCCCATGCATGAAAGTGAAAAAGGATGGCAACAGTATACCAAGAACAGCTGCATAGGAGAGAGGAATGGTTCTGAGTGTGCAGAAGTAGGGGAAAAGAGTTCTTACACACATCCCATGTTAGCCAATGAAGAAGAGAATGTTGAGGATGGGAATAGGGCCACAGAAAAACCAGAAACATATGGTAATGATGTGATATATGGAAATGAAGATAACATCACAGTAAATGGCATCAGGGGAAAAGTAAACATCATTGACAACGCTGGAACAACAACTGTGAGCAAGACTCACGGAAATACAGAGAAGAGTACAAAAAATGGGGATGCAGGATACACAAGTCAGAGTGAGAGTGCCACTATTGTCCCTGAAAATGGAAATCAAATGGATGTAAACAATAAAAATACACACCATGAGGATGAAATAAATGGGAATTCTTGTGGAAATGAGGCTGATACAAATGAAATAACACCTCAGAGGAAAAATGATATAAATGGGAATAAGGAGGCTACTCCAAGTCCAGGGCGAGGTGGAACTGACAATGGAGAAAATATTGGCCTGGATGATTCTGATGGTAGTCCTAGTGGAAATGGAGCATATGAAGATGAAGACAAGGGCTCTGGTGAT---GGAGATGAAAAAACAGGGAATGGAAAAGAGGTTACTGATAATAACAATGGCCAAGAAGATCAGAGTAATGGAAAACAACACGGCAATGACAACAATGCAGGTCAAAATTTAATTAGTATGGAAGATGATGACCTTGAAGATAAAGAAAACACTTCCAAAAGTGTGGAGAATTCTGGTGGTATTCCAGAAGACAGTGATGACCAAAGAATAGAAAATATCAAAGAACTTAATCACAGAGAAAATAAAAGTGTGAAAAATGGAATCACTGAAGAATCAGAGCCAACTGCTGTTGGGAAGATCCAAGAAAAGGGAATAGAAATTGAAGGTCTCAGCAGTATCAACAGAAATAAGATCAGCAAAGAATCTGGGAAAGTCAATGAAGATGAAGAGAGTAAAGGACAATATAGAATGATCATGGGCAAAGCCCATGTCAAAACTCAAGGAGAAGCTGACAACACGCAAGGCTTAGGCCAGAAATTAGAACCTGAAAGTAAGGTTGGACACAGCAAAACTGGAAGTGATAGTAATAGTAATGGATCTGATAGTTATGATTTTGATGATGAGTCCATGCAAGCAGATGACCCCAACAGCAGTGATGAGTCTGATGGCAATGATGATGCCTATTCTGAGAGTGATAATAGCAGCAGTAGCCGAGGAGATGCTTCTTATAACTCTGATGAATCAGAAGATAATGGCAATGACAGTGATTCA
>Elephantulus_edwardii_XM_006885315 PREDICTED: Elephantulus edwardii dentin sialophosphoprotein (DSPP), mRNA
AUGAAGAUAAUUCUAUAUUUUUGCAUUUGGACAGCAGCCUGGGCUAUUCCAGUUCCUCAAACCAAACCAUUGGAGAAACAGGUUGCCGACAAAUCUUCGAAUGUAUAUGCAAUAACAAAAUCCAAUACAUCAAUACAGGAUGAGUUAAAUGCCAAUGUCAUCACUAGAGAAAAUGGUGUCCCCAUACGUGAAAGUGAAAGAGGAAGACAACAGUCUAUAGUAAAUGGUUGUAAAGAAGAGGGGGAUGGCUUUGAGUGUGCAGAAUUAGGGAGAAAUAUCUCCUCUACACACCCCAUGCCAGUGGAUAUAGAGGGUAUUGUUAAGGAUGGGAAUGCAGCCACAAGAGAACCGGAAACAUAUGGUUAUGAUGCAAUACAUGGAAAUGAAGAUAACAUCACAUUAAAUGGCAUCAGGGGAAAAGUAAACAUUAUUGAUAAUGCUGGAGCAACAACUGUGAGUGAUAUGAAUGGAAAUACUGAU---AGUACAAACCAUGGCGAUAUAGGAUAUACAAGUCAGAGUGGCGAUACCACUCUUGUCUCUGAAGAUGGAAAUCAAAUGCCUGGAAACAAUAAUAGUACAGACCCUGAGGAUGAAAUGAAUGGGAAUUCUUGUGGUAAUGAGAAUAACACAAAUGAAACAACACCUCAGACAGAAGGUGAGAUAAAUAGGAAUAAGCAGGCUGAUAUAACUCCCGGGAGAAAUGGAACCAGCAAUGGAAACGAUACUGGCCUAGAUGAUUCCGAUGGGAGUCCCAGUGGGAAUGGAGCAGAUUAUGAUGAAGACAAGGGCUCCGGUGAU---GAAGAUGAAGAAACAGCAGAUGGGAAAGCAGGUUCCAAUAAUAGCAAUGAGGAGGAAGGGCAGGGUAAUGACAAAGAAGAUAGCCAUGACGAUAGUGAAAGUCAAAAUUCAGUUAGUACUGAAGAAGAUGACCCUGGAGAUAAAGCUAACAGUUCCAAUAGUGAUGAAGAUUCUCAUAGUAUUCCAGAAAACUAUGGUGUCCAAAGACUAGAAAGCACUAAAGAAUUCAAUCACAUAGGAAGUAAAAGGGCGGAAAAUGGAAUCCCUGAAGAAUCAGCUCCAAGUGCUGUUGGGAAAAGCCAAGAUAAGGGAUUAGAAACUGGAAGUCUCAGCAGUGGCUACAUAAAUAAUAUUACCACAGAUGUUGGGAAAGUAAAUGAAGAU---------AAAGCACAAUAUGGACUGAUCAUGGUUAAAGAAAAUGUCAAGACCCAAGGAGAGAGUAACAACAUACAAGGACCAGGCCAGGAAUCAGAACCUGGAAGUAAGGUUGGACACAGCAAAACUGGCAGUGACAGUAAUAGUGAUGGGUCUGACAGUUAUGGUUUUGAUGAUGAGCUCAUGCAAGGUGAUGAUCCCAAUAGCAGUGAU---------------GAUGGUGCUAAUUCUGAGAAUGAUAAUAAUAGCAAUAGUCAAGGAGAUGCUUCUGAGAACUCUGAUGAAUCAGAAGAU------AAUGACAGUGACUCC
>Echinops_telfairi_XM_004703421 PREDICTED: Echinops telfairi dentin sialophosphoprotein (LOC101649488), mRNA
AUGAAGAUAAUAAUAUAUUUUUGCAUUUGGGCAGCAGCGUGGGCCAUUCCAGUUCCUCAAACUAAACCUUUGGAGAGAAAUGCUGUUGACAAAUCUUUGAAUUUAUAUGCACUAGCAAAAUCAAAUGUGCCAAUACAGGGUGAUUUUAAUGCCAAUGACACCAUCAAUGAAAAUGGUGUCCCUGUGCACGAAAGGGAAAGAGGAACACAACCGUAUAACAAAAAGAGUUGCAAUGGAGAGACUCCUGGAUCUGAGUGUCUAGAAGUAGUAGGAAAGGGUUCUUACACACACUCUGUGCUAUCAAAUGAAGAGGUGAACACUGGGGAUGGAAAUGGGGACACAGGAAAGCCUGAAACAUACGGUUAUGAUGCAAUAUAUGGAAAUGAUGACAGCGCCACAUUAAAUGGCAUCAGAGGAAAAGUAAACAUCAUUGAUGGUGCUGGAGCAGUAACUGUGAGCAACAGUAAUGGAAAUACUGCUGAG------AAAAGUGGAGAUAUAGGAUAUACCACUCAGUGUGAGGGUACCACUGUUAGCCCUGAAGAUGGAAAUCAAAUGGCUGGAAGCAAUAAUAGUACAGACUAUGAGGAUGAAAUAAACGUGAAUUCCUGUGGAAACGAGGGACACACAGAUGGAGUGACACCUCAGCAAGAAGGAGAGAUCAAUGGGAAUAAGGAAGCUGAGGUCACUCUAGGGACAAGUGGAACGAGCAAUGGAGAAGAUACUGGCUUGGAUGGUUCUGAUGGGAGUCCUAGUGGGAAUGGAGCAGAUGAAGAUGAAGACCAGGGCUCUGGAGAU---GAAGAUGAAGAAACGGAACAUGGAAAAGAGGGUGCUGAUAAUAGCAAUGGCCAGAACGGUCAGGACAAUGGAAACGAAGAUGGCACUGACAAUAGUUUAGAUCAAAAUUCAAUUAGUACUGAAGAUGAUGAU------GAUGCUUCUAACCUCUCCAAGAGUGAGGAAGAGGCUGGCAGUAUUUCAGAAGAAAACGAUCAUCAAAGAAUAGAGAACACCAAAGAACUCAAUCACAGAGAAAGCAAGAAUGUGGAAAAUGGAGUCCCUGAAGAAUCACAGCCAAGCGCUGUUGUAAAGAGUCAAGUUAAGGAAAUAGACAUUGGAGGUCCUAGCAAUAACAAUAGAAAUAAUAUUACC------------------AACGAUGAGAAAGAGAGUAAAGGACAACCUGGAGUGGUCAUCGGCAAAGGAAAUGUCAGGACCCAUGGAGAAGCUGACAGCAUGCAAUUACCAGGCCAGAUAUCAGAAUCUGGAAAUAAGGUUGGACACAGCGAAAUCGGCAGUGACAGUAAUAGUGAUGGAUCUGACAGUUAUGCUUUUGAUGAUGAGUCCAUGCAAGGAGAUGACCCCAAUAGCAGUGAUGAGUCUAAUGGCAAUGAUAAUGCCAAUUCUGAGAGUGACAAUAACAACAGUAGUCAAGGAGAUGCUUCUGAAAAUUCUGAUGAAUCAGAAGAUAAUGGCAAUGACAAUGAGAGU
>Elephas_maximus_indicus_XM_049885281 PREDICTED: Elephas maximus indicus dentin sialophosphoprotein (DSPP), mRNA
AUGAAGAUAAUUAUAUAUUUUUGCAUUUGGGCAGCAGCAUGGGCCGUUCCAGUUCCUCAAACCAAACCCUUGGAGAGACAUGCUGUUGACAAAUCUUUGAAUUUAUAUGUACUAGCAAAAUCCAGUGUGACAAUACAGGAUGAGUUAAAUGCCAAUGACACUGCCAAAGAAAAUGGUGUCUCCAUGCAUGAAAGUGAAAUAGGAAGGCAACGGUAUACAGAAAACAGUUGCAAAGGAGAAGGGAAUGGCUCUGAGUGUGCAGAAUUAGGAGGAAAGAAUUCUUACACACAUUCCACGUUAGCAGAUGAAGAG---AAUAUUGAGAAUGGGAAUGGGGGCACAGGAAACCUAGACACAUAUGGUUAUGAUGCGAUACAUGGAAAUGAGAAUAACAUCACAACAAGUGGCAUUAGGGGAAAAGUAAACGUCCUUGACAAUGUUGGAGCAGCAACUGUGAGCAAUGUUAAUGGAAACACUGAUAAGAAUAUAAUCAAUUGGGAUGUAGGAGAUACAAGUCAUAGUGAGAAUGUCACUGUUGUCCCUGAAGAUGGAAAUCAAGUAGCUGGAAACAAUAAUAGUACAGGCCAUGUGGAUGAAAUAAAUGGAAAUUCCUGUGGGAAUGAGGGUAACACAAAUGAAGUAACACCUCAGGGAGAAGGUGGGAUAAAUGAAAACAAGGAGGCUGUGGCAACUCCAGGGAGAAGUGGAACUGACAAUGGACAAGGUACUAGCCUGGGUGAUUCUGAGGGGGGUCCUAGCGGGAGUGGAGCAGAAGAAGAUGAAGACAAGGAGGGCUCUGGUGACGAAGAUGAAGAAACAGGGGAUGGAAAAGAGGGUGCCGACAAUAACAAUGGCCAGGAAGUUCAGGGUAAUGGAAAAGAAGAUGGCAAUGACAAUAGCACAGGUCAAAAUUCCAUCAGUAUUGAAGAUGGUGACCCUGAAGAUCAAGAAAACACCGCCAAGAGUGAAGAAGAUUCUGACGGUAUUCCAGAAGGCAAUGAUGAUAAAAGCAUAAAGAAUACCAAAGAACUCAAUCACAGAGAAAGCAAAAAUGUGAACAAGGGAGUCACUGAAGUAGCAGAGCAGAGUGCUGUUGGAAAGAGCCAAGAUAAGGGAAUAGAAAUUGAAGUUCCCAGCAAUAGCAACAGAAAUAAUAUUGCCAAAGAAGCUGGGAAAGUCAAUGAAGAUAAAGAGAGUAAAAGACAACAUGGAACUAUCAUGGGCAAAGGAAAUGUCAAGACACAAGGAGAGGCUGGUAACAUACAAGGACCAGGCCAGAAAUCAGAACCUGGAAAUAAGGCUGGACACAGCAAAAUUGGCGGUGAGAGUAAUAGUGAUGGAUAUGACAGUUACGAUUUUGAUGAUGAGUCCAUGCAAGGAGAUGACCCCAACAGUAGCAAUGAGUCCAAUGGCAAUGAUGAUGCCAAUUCUGAGAGUGAAAAUGACAGCAGUAGCCGAGGAGACGAUUCUUAUACCUCUGAUGAAUCAACAGAUAAUGGCAAUGACAGUGAUUCA
>Trichechus_manatus_latirostris_XM_004390142 PREDICTED: Trichechus manatus latirostris dentin sialophosphoprotein (DSPP), mRNA
AUGAAGAUAAUUAUGUACUUUUGCAUUUGGGCAGCAGCAUGGGCCAUUCCAGUUCCUCAAACCAAACCCUUGGAGAGACAUGCUGUUGAUCAAUCUUUGAAUUUAUAUGUACUAGCAAAAUCCAGUGUGCCAAUACAGGAUGAGUUAAAUGCCAAUGACACCACCAAAGAAAAUGGUGUCCCCAUGCAUGAAAGUGAAAGAGGAAGGCAACAGUAUACAGAAAACAGUUGCAAAGGAGAGGGGAAUGGCUCUGAGUGUGCAGAAAUAGGAGGAAAGAGUUCUUACACACAUUCCAUGUUAGCAGAUGCAGCA---AAUAUCGAGGAUGAGAAUGGGGGCACAGAAAAACCAGAAACAUACGGUCAUGAUGCGAUACAUGGAAAUGAAGAUAACAUCACAGUAAGUGGCAUCGGAGGAAAAGUAAACAUCAUUGACAACGUUGGAGCAGCAACUGUGAGCAAUGUUAAUGGAAAUACUGAUAAGAAUAUAAUAAAUGGGGAUGUAGGAGAUCCAAGCCAGAGUGAGAAUGCCACUGUUGUCCCUGAAGAUGGAAAUCAAGUAGCUGGAAGCAAUAAUAGUACAGACCACGAGGAUGCAAUAAAUGGGAAUUCCUGGGGAAAUGAGAGCAAUACAAAUGAAAUAACACCUCAGAGGGAAGGUGAGAUACAUGGGAAUAAGGAGGCUGCAGCAACUCCAGGGCGAAGAGGAACUGACAAUGGAGAAGGUACUGGCCUGAGUGAUUCUGAUGGGAGUCCUAGCGGGAAUGGAGCAGAAGAAGAUGAAGACAAGGGCUCUGGUGAU---GAAGAUGAAGACACGGGGGAUGGAAAUGAGGGUGCCGAUAACAGCAAUGGCCAGGAAGGUCAGGGUAAUGGAAAAGAAGACGGCAAUGACAAUAGAGUAGGUCAAAAUUCAAUCAGUACUGAAGAUGAUGACCCUGAAGAUAAAGAAAACACCUCCAAGAGUGAGGAGGAUUCUGACGGUAUUCCAGAAAACAACGAUGACAAAAGAAUAAAGAACAUCAAAGAACUCAAUCACAAAGAAAGUAAAAGUGUGGACAAUGGAAUCACUGCAGAAUCAGAGCCAAGCACUGCUGGGAAGAGCAAAGAUAAGGGAAUAGAAAUUAAAGGCCCCAGCAGUAGCAACAGAAAUAAUAUUGCCAGAGAAGCUGGGAAAGUCAACGAAGAUAAAGAGAGUAAAAGACAACAUGGAACGAUCAUGGGCAAAGGAAAUGUCAAGACACAAGGAGAGGCUGACAACAUACAAGGACCAGGCCAGAAAUCAGAACCUGGAAAUAAGGUUGGACACAGCGAAACUGGCAGUGACAGUAAUAGUAAUGGAUAUGACAGUUAUGAAUUUGAUGAUGAGUCCAUGCAAGGAGAUGACCCCAAUAGCAGUGAUGAGUCUAAUGGCAAUGAUGAUGCCAAUUCUGAGAGUGACAAUAACAGCAGGAGUCGAGGAGAUGCUUCUUAUAACUCUGAUGAAUCAACUGAUAAUGACAAUGACAGUGACUCA
>Mus_musculus_NM_010080 Mus musculus dentin sialophosphoprotein (Dspp), mRNA
AUGAAGAUAAUUAUAUAUAUAUGCAUUUGGGCAACUGCCUGGGCCAUUCCGGUUCCCCAGUUAGUACCACUGGAAAGAGACAUUGUUGAAAACUCUGUGGCUGUGCCUCUUCUAACACAUCCAGGAACUGCAGCACAGAAUGAGUUAUCUAUCAACAGCACCACUAGCAACAGCAACGACUCCCCAGAUGGCAGUGAGAUAGGAGAGCAGGUACUUAGCGAGGAUGGUUACAAAAGAGAUGGGAAUGGCUCCGAGUCAAUACAUGUAGGAGGGAAGGAUUUUCCUACUCAGCCCAUUUUAGUAAACGAACAGGGGAACACUGCUGAAGAACACAAUGACAUA---------GAAACAUACGGUCAUGAUGGGGUACAUGCGAGAGGAGAGAACAGCACAGCAAAUGGCAUCAGGAGCCAGGUAGGCAUCGUUGAAAAUGCGGAGGAAGCA---GAGAGCAGUGUCCACGGACAGGCUGGUCAGAAUACAAAAUCUGGAGGUGCUAGUGAUGUAAGCCAGAAUGGAGAUGCGACCCUUGUCCAGGAAAAUGAGCCUCCAGAAGCUAGCAUCAAGAAUAGCACCAACCAUGAGGCUGGAAUACACGGGAGUGGGGUUGCU------------ACACAUGAAACGACGCCUCAGAGAGAAGGGCUGGGGAGUGAGAACCAGGGGACUGAGGUGACACCAAGC---------------AUCGGGGAAGAUGCAGGUUUGGAUGAUACUGAUGGGAGUCCUAGCGGGAACGGGGUAGAGGAGGAUGAAGAUACAGGCUCUGGUGAUGGUGAGGGUGCAGAAGCAGGAGAUGGAAGGGAGAGCCAUGAUGGCACUAAGGGCCAGGGGGGCCAAUCUCAUGGG---------GGAAACACUGACCACAGAGGUCAGAGUUCAGUUAGUACUGAAGAUGAUGAUUCUAAAGAACAAGAAAACAGCAGU------GAGGAA---------GGUGUUGAAGAAGGCGACAGUACCCAGGCAACGCAGGACAACCAAAAGCUCAGCCCCAAAGACACCCGAGAUGCAGAGGGUGGGAUCAUCAGCCAGUCAGAAGCAUGUCCUUCUGGGAAGAGCCAAGAUCAGGGAAUAGAAACUGAAGGUCCCAACAAAGGCAACAAAAGUAUUAUUACCAAAGAAUCUGGGAAACUCAGUGGAAGUAAAGAUAGCAAUGGACACCAAGGAGUGGAGCUGGACAAAAGGAAUAGCCCAAAGCAAGGGGAGUCUGACAAGCCUCAAGGCACUGCUGAGAAAUCAGCUGCCCACAGUAACCUGGGACACAGCAGGAUAGGUAGCAGCAGCAAUAGUGAUGGGCAUGACAGUUACGAGUUCGAUGACGAGUCCAUGCAAGGAGAUGAUCCCAAGAGCAGCGACGAAUCUAACGGAAGUGACGACACUAACUCUGAAAGCGCCAAUGAGAGUGGCAGCCGUGGAGAUGCUUCUUACACAUCUGAUGAAUCAAGUGAUGAUGACAAUGACAGUGACUCA
>Oryctolagus_cuniculus_XM_008267875 PREDICTED: Oryctolagus cuniculus dentin sialophosphoprotein (DSPP), mRNA
AUGAAGAUAAUUAUAUAUCUUUGCAUUUGGGCAGUGGCAUGGGCCAUUCCAGUUCCUGAAAUUAAACCAUUGGAAAGACACACUGUUGAUAAAUAUGUAGGUUUACAUCUUCUUGCAACACCAAAAGUGCCUAUACAGCAUGAGUUAAAUGCCAAUGACACCUUCAGAGAAAGUGAUAUUCCCCUGAAUGAAAGUGAAAGAGGAAGACAAGAGUAUAUCAAAGACAGUUACAAAGGAGAAGGGAAUGGCUCUGAGUGGGCAGAACUAGGAGUGAAGAAUUCUUCCACAGAUUCCACUUUAGCUGAUGAAGAUGGGAAUAUUGGGAAUCAAAAUGAAGGCACAGAAAAGCCAGAGAUUUAUGUUAGUGAUGAGAUAUAUGGAAAUGAAGUUAACAACACAGCAAAUGGCAUUAGGGGACAAGUUAGCAUUGUUGACAAUGCUGGAACAGCAAAUGAGAGUGAUAUUAAUGGAAGUACUGAUAAGAACACACAAAAUGGGGACAUUGGAGAUGCAAGUCAAAAUGAAAAUUCCACUGUAAUCCCAGAAAAUGGA------------------AAUAACAGUACACAUAAUGAGGAUAAAAUAAAUGGGAAUUCCUUAGGUAAUGAGGGUGACACAAGUGCAAUAACACCUCCUGGAGAAGGUAAGAGAAAUGGGGAUACUGAGGCUGAGGUAACACCAGGC---------------AAUGGAGAAGAUGCUGGCCUGGAAAAUUCUGAUGGGGCUCCUAGUGGAAAUGGAGAAGAUGAAGAUGAAGGCCAGGGCUCUGGCAAUGGUGGAGAUGAAGAAACAGGGAAUGGAAGAGAGGGCAGUGGUAACAGCAAGGACCAGAAAAGUCAGGGUCAUGGCAAUGAAGGUGAAAAUGAUAAUGGCACAGGUCAAAAUUCAAGCAGCACUGAAGACAAUGGCCUUGAGGACAAAGAAAACACUUCCAGGAGUGAGGAGGGCUCAGAUGGUUGC------------------CAAAGAGUAGAGGACACCCAGAAAUUCAAUCAUGGAGAAAGCAAAGGGCUGGAAAAUGGAGUCAUGAAGGAAUCAGAACCAAGCACUGCUGGGAAGGGCCAAGUUAAGGGGAUAGAAAUCAAAACUCCCAGCAGUGCCAUCAGAAAUAACAUUACAAAAGAAGCUGGGAAAGUCCACGAAGACAGAGAAAGUAAAAGACAACAUGGAAUGAUCAUGAACAAAGGGAAUGUCAAGACACAUGGAGACAUUAAUAGCAUACAAGAACCCGGUCAGAAAUUGGUACCUGGAAGUAAAAUGGAACCCAGCAAACCAGGUAGUACCAGCAACAGUGAUGGGUAUGACAGUUAUGAUUUUGAUGAUGAAUCCAUGCAAGGAGAUGAUCCCAAUAGCAGUGAUGAGUCUAAUGGCAGUGAUGAUGCUAAUUCAGAAGGUGAUAAUGAUAACAAUAGUCAAGGGGAUACUUCCAAUAACUUUGAUGAAUCACAAAAUAAAGACAAUGACAGUGACUCU
>Tupaia_chinensis_XM_006143262 PREDICTED: Tupaia chinensis dentin sialophosphoprotein (DSPP), mRNA
AUGAAGAUAAUUAUAUAUUUUUGCAUUUGGGCAGCAGCUUGGGCCAUCCCAGUUCCUCAACUCCAACCAUCUGAGAGGCAUGCUGUUGAAAAGUCUGUGAUCUUACACGUUCUAGCAAAAUCAAAACUGCUAGUACAGGAUGAGUUAAAUGCCAAUGACACUGCUGAAGAGAGUCGUGUCCCCAUGCAUGAAAGUAAAAGAGGAAGGCAACAGUACACCAAAGAUGGCUACAAAGGAGAAGGCAAUGGCUCCGAGUGGGCAGAAGUAGGAGGAGAGAGGCCUUCUACACAUUCUACGCUAACAAAUGAAGAGGGGACUGUUGAGGAUCAGCCUGGAGGCACGGGAGCACCAGAACCAUAUGGUCAUGAUGGGAUACACGGAGAAGAUGACAACACCACAGCAAAUGGGAUCAGGGGACAAGUGAGCAUCACCAGCAGUGCUGGAGCAGCAAGUGGGAGCAGUAAUAUCGGGGACAGUGAUAAGGAUACAAAAGUUGGGGACGGUGGCCAUGCAAGUCAGAAUGAGGAUGCCACUGUUAUCCAAGAAGAUGGAACUCAAGUAGCUGGGGGCAGGAACACCACAGACCAUGAGGAGGAAGUAAAUGGAAAUUCCUCUGGAAAUGAAGGUGAUACAAAUGCUGUAACACCUCAGCAAGAAAGCGAGGGAAAUGGGAAUAGGGAAUCUGAGGGAAUACCAGGC---------------AAUGGAGAAGAGGCUGGACUGGAUAAUUCUGAUGGGAAUCCUAGUGGAAAUGGAGCAGGUGAGGAUGAAGACCAAGGCUCUGGUGAUGAUGAAGGUGAAGAAGUAGAGAAUGGAGAAGAGGGCAGUGAUCACAACAAGGGCCAGGGGGGUCAAGGCCAUGGGAAUGAAGAUGACAAUGACAACAGCAUAGGUCACAAUUCAAUUAGUAGUGAAGAUGAUGAUCCUGAAGACAGAGAAACCUUCUCCAGGAGUGAGGAAGAUUCUGAUGGUACUCCAGAAGACCAUGGUGGCCAAACAAUAGAGGAUGCCCAGAAACCCAAUCUUAGUGAAAGCAAAGAUGUGAAAACUGGAAUCAUCAGAGAAUCGGAGCAGAGUGCUAUUAGAAGGAGCCAGGAUAAGGGACUAGAAAUGGAAGGCCCUGGCGGUGGUAACAGAAAUAAUAUUACCAAAGAAGCCAGGAAGGUCCAUGAAGGUAAAGAGAGCACAGGACAACAUGGAGUGAUCAUGGCCCAAGGACACGUCAAGACGCAGGGAGAAGUUAACGGUACACCGGGACCUGGUCAGAAAUUAGCACUUGGAAAUGAAGUCGGACGCAGGCAAACAGGCAGUGACAGCAACAGUGAUGGCUAUGAUAGUUAUGAUUUUGAUGAUGACUCUGUGCAAGGAGAUGACCCCCAGAGCAGCGAUGAGUCUAAUGGCAGUGACAAUGGUGAUUCAGAAAGUGACAAUGACAGCAGUAGCCAUGGAAAUGCUUCUUAUAACUCUGAUGAAUCACAUGAUAAUGGUGAUGACAGUGACUCA
>Homo_sapiens_NM_014208 Homo sapiens dentin sialophosphoprotein (DSPP), mRNA
AUGAAGAUAAUUACAUAUUUUUGCAUUUGGGCAGUAGCAUGGGCCAUUCCAGUUCCUCAAAGCAAACCACUGGAGAGACAU---GUCGAAAAAUCCAUGAAUUUGCAUCUCCUAGCAAGAUCAAAUGUGUCAGUACAGGAUGAGUUAAAUGCCAGUGGAACCAUCAAAGAAAGUGGUGUCCUGGUGCAUGAAGGUGAUAGAGGAAGGCAAGAGAAUACCCAAGAUGGUCACAAGGGAGAAGGGAAUGGCUCUAAGUGGGCAGAAGUAGGAGGGAAGAGUUUUUCUACAUAUUCCACAUUAGCAAACGAAGAGGGGAAUAUUGAGGGCUGGAAUGGGGACACAGGAAAAGCAGAAACAUAUGGUCAUGAUGGAAUACAUGGGAAAGAAGAAAACAUCACAGCAAAUGGCAUCCAGGGACAAGUAAGCAUCAUUGACAAUGCUGGAGCCACAAACAGAAGCAACACUAAUGGAAAUACUGAUAAGAAUACCCAAAAUGGGGAUGUUGGCGAUGCAGGUCACAAUGAGGAUGUCGCUGUUGUCCAAGAAGAUGGACCUCAAGUAGCUGGAAGCAAUAACAGUACAGACAAUGAGGAUGAAAUAAUUGAGAAUUCCUGUAGAAACGAGGGUAAUACAAGUGAAAUAACACCUCAGAUCAACAGCAAGAGAAAUGGGACUAAGGAAGCUGAGGUAACACCAGGC---------------ACUGGAGAAGAUGCUGGCCUGGAUAAUUCCGAUGGGAGUCCUAGUGGGAAUGGAGCAGAUGAGGAUGAAGACGAGGGUUCUGGUGAUGAUGAAGAUGAAGAAGCAGGGAAUGGAAAAGACAGUAGUAAUAACAGCAAGGGCCAGGAGGGCCAGGACCAUGGGAAAGAAGAUGAUCAUGAUAGUAGCAUAGGUCAAAAUUCAGAUAGUAAAGAAUAUUAUGACCCUGAAGGCAAAGAAAAGACCUCCAAGAGUGAGGAGAAUUCUGCUGGUAUUCCAGAAGACAAUGGCAGCCAAAGAAUAGAGGACACCCAGAAGCUCAACCAUAGAGAAAGCAAACGCGUAGAAAAUAGAAUCACCAAAGAAUCAGAGACACAUGCUGUUGGGAAGAGCCAAGAUAAGGGAAUAGAAAUCAAGGGUCCCAGCAGUGGCAACAGA---AAUAUUACCAAAGAAGUUGGGAAAGGCAACGAAGGUAAAGAGGAUAAAGGACAACAUGGAAUGAUCUUGGGCAAAGGCAAUGUCAAGACACAAGGAGAGGUUGUCAACAUAGAAGGACCUGGCCAAAAAUCAGAACCAGGAAAUAAAGUUGGACACAGCAAUACAGGUAGUGACAGCAAUAGUGAUGGAUAUGACAGUUAUGAUUUUGAUGAUAAGUCCAUGCAAGGAGAUGAUCCCAAUAGCAGUGAUGAAUCUAAUGGCAAUGAUGAUGCUAAUUCAGAAAGUGACAAUAACAGCAGUAGCCGAGGAGAUGCUUCUUAUAACUCUGAUGAAUCAAAAGAUAAUGGCAAUGGCAGUGACUCA
>Galeopterus_variegatus_XM_008582978 PREDICTED: Galeopterus variegatus dentin sialophosphoprotein (DSPP), mRNA
AUGAAGAUAAUUAUAUAUUUUUGCAUUUGGGCAGCAGCAUGGGCCAUUCCAGUUCCUCAAAUCAAACCAUUGGAGAGACAUGCUGUUGAAAAGUCUGUGAAUUUACAUCUUAUAGCAAAAUCAAAAGUGCCACUACAGGAAGAGUUAAAUGCCAGUGACACCGCCAAAGAAAGUGGUGCCCCCAGGCAUGGAAGUGAAAGAGGAAGGCAACAGCAUGCCGGAGACAGUGACAAAGGAGCAGGGAAUGGCUCUGAGUGGGCAGAA---GGAGGGAAGCGUUCU---CCACAUUCCACAUUAGCAAACAAAGAGGGGGAUAUUGAGGAUUGGAAUGGGGGUACAGGAAAACCAGAAACAUAUGGUCAUGAUGGGAUAUGUGGAAAAGAAAGUAAUGCUACAGAAAAUGGCAUCAGGCAACACGUAAGCAUCAUCAGCGAUGCUGAAGCAUCAGAUGGGGGCAAUAUUGAUGGAAAUACUGAUGAGAAUACAGAAAAUGGGGAUGUCGGAGAUGCAAGUCAGAAUGCGGGUGCCACUGUUGUCCUGGAAGAUGGACCUCCAGUAGAUGGGAGCACUAAUGGCACAGACCACAGGGAUGAGAUAAGUGGGAAUUCCUGGAGAAAGGAGAGUGAUACAAGUGAAAUGACACGUCAGACAGAAGGGGAGAGAAAGGGGAAUGAGGCAGCUGAGGCAACACCAGGC---------------AAUGGAGAAGGUCCUGGCCUGGAUAAUUCUCAUGGGAGUCCCAGCGGGGAUGGAGCAGACGAGCAUGAAGACCAGGGCUCUGGUGAUGAUGAAGGUGAAGAAGCAGGGAAUGGAAAAGAGGGUGGUGAUAACAGCAAUGGCCGGGAAGGUCAAGGUCAUGGAAAAGAAGAUGACGAUGACAAUAGCAUUGGUCAAAAUUCUAUUAGUGCUGAAGAUGAUGACCCUGAAGGCGAAGAAAACACACCCAAAAGUGAGGAGGAUUCUGACGGCGUUCCAGAGGACAGAGGUAGCCAGAGAACAGAGGACACCCAGAAUCCCAAUCACAGAGAAAGCAAAGGUGUGGGAGACGGGAUCACCAAAGAAUCGGAGCCAAGUGCUGUUGGAAAGAGCCAAGACGAGGGAAUAGAAGUCAAAGGUCCCAGCAGCGGUAACAGAAAUAAUGUUACCAAAGAAGCUGGGAAAGUCAAUGAAGAUAGAGAGAGUAAAGGA---CAUGGAAUGAUCACGGGCAAAGGAAAUGUAAAGACACGAGGAGAGGUUGACAACACACAAGGACCUGGCCAGAAAUCAGAACCUGGAAGCAAAGUUGGACACAGCAGAACAGGUAGUAACAGCAACAGUGACGGAUAUGACAGUUAUGAUUUGGAUGAUGAAUCCAUGCAAGGAGAUGAUCCCAAUAGCACUGAUGAGUCUAAUGGCAAUGAUGAUGCUAAUUCAGGUAGUGACAAUGACAGCAGUAGUCGAGGAGAUACUUCUUAUAACUCUGAUGAAUCAAAAGGUAAUGGCAAUGACAGUGACUCA
>Dama_dama_XM_061145174 PREDICTED: Dama dama dentin sialophosphoprotein (DSPP), mRNA
AUGAAGAUCAUUGUAUAUUUUUGCAUUUGGGCAGUAGCAUGGGCCAUUCCAGUUCCUCAAAUCAAGCCGUUGGAGAGACAUGCUGUUGACAAAACUGUGAAUUUAAAUCUUCUAGCAAAAUCAAAAGUGCCAAUACAGGAUGCAUUAAAUGCCAAUGAUACCACCAAAGAAAGUGCUGGCCUCAUGCAUGAAAAUGAACGAGGAAGGCAACAGGAUACCAAGGAUGGUUACAAAGGAGAUAGGAAUGGUUCUGAGUGGGCAGAGCUGGGAGGGAAAAGUUCUUCUACAGGUUCCACAUUAGUAAAUGAAAAGGGGAAUACAGAGGAUCUAAAGGGGGGCACAGGAAAACCAGAAACAUAUGAUCAUGAUGGGAUCCAAGGACAAGAAGAUAGCACCAGUGCAAACGGUCUCAGGGGACAAGUAAGCAUCAUCCAAGAUGCUGGAGCAGCAAAUGGGAGCCAUAUUGAUGGGAUUACUGAGAACAAUUCCCAAAAUGUGGGUGUUGAAAAUACAAGUCAAAGUGAGGACGCCACUGUUGUCCAGGAAGAUGGACAUCAAGUAGCUGGAAGCAGUAACAGUACAGGUCAGGAGGAUGAAAUCAAAGGGAAUAUCUGUAGAAACGGGGCUGACACAAGUGAAACAACACCUCAGAGAGAAGGCGAGAGAAAUGGGAAUGAGGAGGCAGGGGUAUUGCCAGUGGGAAGUGGAGCUGGCAACGGAGAAGAUGUUGGUUUGGAUAAUUUUGAAGGAAGUCCUAGUGGGAAUGGAGCAGAUGAAGGUGAAGACAAGGGCUCUGGUGAUGAUGGAGGUGAAGAAACAGGGAAUGGAGAAAAGGGUAGUGAUCCCAGCAAGGGCCAGGAGGGUCAGUCUCAUGGAGAAGAGGAUGAUGAGGACAAUAGCUUAGGUAAAAAUUCAGUUAGUAGUGAAGAUGAUGGCCCUGGGGACAAUGAAAACAUCUCCAAGAGUGAGGAAGAUUCUGCCGGUAUUCCAGAAGACAAUGAUAGCCAGAAAACAGAGGACACUCAGAAACCCAGUCACGGAGAGAACAAAGCUAUGGAAAAUAGAAUCACCGAAAAGUCAGAGCCACCUGCUAUUGGGAAGGGCCAAGAUAAGGGAAUGGAAAUGGAAAGUCCUAGCAGUGGGCACAGAAACAAUGUUACCAAAGAAGCUGGGAAAGUUAAUGAAGAUAAAGAGAGUAAAGGCCAGCAUGGGAUGAUUGUGGGCAAAGGAAAUGUCAAGACACGA---GAGAUUGACAUUAUACAAGGAGCUGGCCAGAAACUGGAACCUGGAAAUAAGCUUGGACCCAGCAAAACACACAGUGACAGUAACAGUGAUGGAUAUGACAGUUACGAGUUUGAUGAUGAAUCCAUGCAAGGAGAUGACCCCAACAGCAGUGAUGAGUCUAAUGGCAGUGAUGAUGCCAAUUCUGAAGGUGAUAAUAAUCACGGUAGCCAAGGAGAUACUUCUUAUAACUCUGAUGAAUCAAAUGAUCAUGGCAAUGACAGUGGCUCA
>Molossus_molossus_XM_036262656 PREDICTED: Molossus molossus dentin sialophosphoprotein (LOC118630670), mRNA
AUGAAGAUAGUCAUAUAUUUUUGCUUUUGGGCAGCAGCAUGGGCUAUUCCGGUUCCUCAAGUCAAGCCAUUGGAGAGAUGUGCUGUUGGCAAACCUGUGAAUUUAAAUCUUCCAGCAAAAUCAAAAGUGUCAAUACAGGAUGAGUUAAAUGUUAAUGACACCGCCAAAGAAAAUGGUGUCCCCAGGCAUGAAGAUGAAAUGGGAAGGCAACAGUAUACCAAAGAUGGUUAUAAAGUAGAGAGAGAUGGUCCUGAGUGGGCAGAAGUAGGAGGAAAACGUUCUUCUGCACAUUCCAUGUUCGUAGAUGAAGAGGGAAAUCCUGAGGAUCCGAACGGGGGCACAGGAAAUCCAGAAACAUAUGGUCAUGAUGGGAUAUAUGGAAAAGAAGAUAGCACCACAGCCAGUGGUAUCAGGAGACAAGUAAGCACCACUGACAAUACCGGAGCAGCAGAUGGGAGCAAUAUUAAUGGAAAUAUUGAUGAGAAUUUAAAAAACGGGGAUGCUGGAGGUGCAGGUCAGAGUGAGAAUACCACUGUUGUUGAAGAAGAUGAACAUCAAAUAUCUGGAAGCAGUAAUAGUACAGGCCAAGAGGAUGAAGCAAAUGGGAAUUCCUGUGGAAAUGAGGGUAAUACCACUGAAAUAAUACCUCAGAAAGAAGGUGAGAGAAAUGGUCACGAGGAGGCAGGGGUAACACCAGGGGAAAGUGGAGCGGGCAAUAGAGAAGACCCUGGCCUAGAUAAUUCUGAUGGGAGUCCUAGUGGGGAUGGAGCAGGUGAGGAUGAAGACAAGGGCUCUGGGGAUAAUGAAGGUGAAGAAACAGGAAAUGGACAAGAGGGCACUGAUGACAGCAAGGGCCAGGAGGGUCAGGGUCCUGGAAAAGAAGAUGACAACGAUAAUAGCUUAGGUCAAAAUUCAAUUAGUAGUGAAGACAAUGACCCUGAAGAAAAGGAAAAUGCCUCCAAGAGUGAGGAGGAUUCCGAUAGUAUUCCAGAAGAAAAUGAUAGCCAAAGAACAGAGGACAUGGGAAAACCCAGUCACAGAGGAAACAAUGGUAUGGAUAAUGGAAUCACCAGAGAAUCAGAGCCAAGUACUAAUGAGAAGAGCCCAGACAAGGAAAUAGAAGUUGAAGGUUCUAGCAGUGGAAACAGAACCAAUAUUGCCAAAGAAGCUGUGAAAGUCAACAGAGAUAAAGAGAGUAAAGGGCAACAUGGAAUGGUUGUGGGCAACGGAAAUGUCAAGACACAAGGAGAGGUUGACCACAAGCAAGAACUGGGCCAGAAAUCAGAACCUGAAAAUAAGGUUGGACAUGACCAAACAGGUAGUGACAGUAACAGCGAUGUGUAUGAUAGUUACGAGUUUGAUGAUGAAUCUUUGCAAGGAGAUGAUCCCAACAGCAGCGAUGAGUCCAAUGGCAGUGAUGAUGCCAAUUCGGAAGGUGACAAUAACAGCAGUAACGGAGGAGAUGCAUCUUAUAACUCUGAUGAAUCAAAAGAUAAUGACAAUGACAGUGACUCA
>Talpa_occidentalis_XM_037530674 PREDICTED: Talpa occidentalis dentin sialophosphoprotein (DSPP), mRNA
AUGAAGAUUAUUAUAUAUUUUUGCAUUUGGGCGGCAGCAUGGGCCAUUCCAGUUCCUCAAAUCAAGACAUUGGAGAGACAUCCUGUUGACAAAUCUAUGAAUUUAAAUCUUCUAGCAAAAUCAAAUGUGCCAAUACAGGAUGAGGUAAAUGUCAACGACACUACAAAAGAAAGU---GUCCCUAUACUUGACAGUGAUAGAGAAAAGCAACAGUAUAUUAAAAAUGGCUACAGACAAGGGAGAAAUGGCUUGGAGUGGGUAGAAGUAGGAGAGAAAGGUUCUUCCACAAAUUCUAUGUUAGCAAAUGAAGUGGGGAAUACUGAGCAUCAAAAUGGGGGCACAGAAAAUCCAGAAACAUAUGGCCAUGAUGGGAUACAGAGACAAGAAGAAAGUACCGCAGCAAAUAGCAUCAGGGGACAAAUAAGAGUCACCAACACUGAUAGAGCAGCAAAUGGGAACAAUAUUAAUGGAAAUACAGACAAGAAUUCAAAAAAUGGGGAUGCUGGAGACAUAAGUAAGAGCGAGGAUGCCAGUGUUGUCCCA---GAUGUUCCUCAAGUAGCUGGAAGCAGUAACAGUACAGAGCCUGAGGAUGAAGUAAAUGAGAAUUUCUGUAGAAAUGAGGGUAAUACGAGUGCAGUAACACCUCAGAGAGAAGGUGAGGGAAAUGGGAAUGAGGAGACAGGGGUAACACCAGGGGGAAGUGGAGCUGGCAAUAGAGAAGAUGCUGGACUGGAUAAUUCUGAUGGAAGUCCUAGUGGGGAUGGAGCCGGUGAGGAUGAAGACAAGGGCUCUGGUGAUAAUGAAGGUGAGGAAACAGGGAAUGGAAAAGAAGGCUCUGAUAAUGGCAGGGGCCAGGAUGGGCAG------GGGCAUGAAGAAAACAAUGACAACAGUUUAGGUCAAAAUUCAAUUAGUAGUGAAGAUGACGACCUUCAGGACAAAGAACAAGCCUCCAGAAGUGAGGAGGAUUCUGCCAGUAUUCCAGAGGACAAUGGUGGUCAAAGAACAGCAGACACUCCCCAGCCCAGUCACAGAGAAAACCCAGCUUUGGAUAACGGACUCACCCAAGAAUUAGAGCCAAGUGCUAUUGGGAAGAGCCAAGAUAAGGGAAUAGAAAUCAAAGAUCCCAGCAGUGGCAACAGAAACAAUAUUACCAAAGAAGCUGGGAAAGUCAACGUAGAUGAGGAGAGUAAAGGACAGCUUGGACUGACUGCUGGCAAAGGAAAUGUUAAGACGCAAGGAGAGGCUGACAACAUGCAAGGACCUGGUCAGAAAACAGAACCUGGAAACAUGGCAGGACACAGCAAAGCAGGUAGUGCCAGUAGUAGUAAUGGAUAUGACAGUUAUGAAUUUGAUGAUGAAUCCAUGCAAGGAGAUGAUCCCAAUAGCAGUGAUGAGUCUAAUGGCCAUGAUGAUGUCCCUUCUGAAAGUGACAGUGACAGCAGUAGCAGAGGAGAUGCUUCUUAUAACUCUGAUGAAUCAAAAGAUAAUGGCAAUGAUAGUGACUCA
>Equus_caballus_XM_023636882 PREDICTED: Equus caballus dentin sialophosphoprotein (DSPP), mRNA
AUGAAGAUAAUUGUAUGUUUUUGCAUUUGGGCGGCAGCAUGGGCCAUUCCAGUUCCUCAAAUCAAGCCAUUGGAGAGACAUGCUGUUGAUAAAUCUGUGAAUUUAAAUCUUCCAGAAAAAUUGAAACCGCCAAUACAGGAUGAAUUAAAUGUCAAUCAUACCACCAAAGAAAGUGGUGUACCUGUGCAUGAAAAUGAAAGAGGAGAGCCACAGUAUACCAAAGACAGUUACGAAGGAGAGAGAAAUGGCUCUGAGUGGGCAGAAGUAGGAAGGAAAAGCUCUUCUACACAUUCUAUGUUAGUAAAUGAAGAGGGGAAUGCUGGGGAUCAGAAUGCGGGCACAGGAAACCCAGAAACAUAUGGUCAUGAUGGGAUACAAGGAGAAGAAGAGGGCACCACAGCAAAUGGCAUCAGGGGACGAGUAAGCAUCAUUGACAAUGCUGGGACGGCAAAUGGGAGCAAUAUCAGUGAAAAUACUGGUAAGAAUUCAACAAAUGGGGAUAUUGGAGACGCAAGUCAGAGUGAGGAUGCCACUUUUGUCCAAGAAGAUGGACAUCAAGUAGCCGGAAACAGUAACAGCACAGGCCAUGAGGAUGGAAUAAGUGGGAAUUCCUGUGGAAAUGAGGGUGAUACAGGUGAAAUAACCCCUCAGAGAGAAGGUGAGACAAUUGGGAAUGAGGAGGCAGGGGUAACACCUUGGGGAAGUGGAGCUGGCAAUAGUGAAGAUGCUGGCCUGGAUAAUUCUGAUGGGAGUUCUAGUGGGAAUGGAGCAGAUGAGGAUGAAGACAAGGGCUCUGGUGAUAAUGAAGAUGAAGAAACAGAGAAUGGGAAAGAGGGCACUGAUAGCGGCAGCGGCCAAGAGGCUGAGGUUCAUGGAGAAGACGAUGACAGUGACAAUAGCUUAGGUCAAAAUUCAAUUAGUAGUGAAGAUGAUGCCCCUGAAGGCAAAGAAAAUACCUCCAAGAGUGAGGAGGCUUCUGAUGGUAUUCCAGAAGACAAUGAUAGCCCAGUAAUAGAGGACACUCAAAAACCCAACCACAGAGAAAACAAAGUUGUGGAAAAUGCACUCACUGAAGCAUCACAGCCAAGUGCCAUUGGGAAGAGCCAAGAUAAGGGAAUAGAAAUUGAAGGUUCCAGAGGUGACAACAGAAACAAUAUUACCAAAGAAGGUGGGAAAGUCAACGAAGAUAAAGAGAGUAAAAGACAACAUGGAAUGAUCGUAAGCAAAGGAAAUGUCAAGACACAAGGAGAGGUUGACACCAUACAAGGACCUGGUGAGAAAUUAGAAGCCGGAAAUAAGGUUGGACACAGCAAAACAGGUAGUGACAGUAAUAGCGAUGGACAUGACAGUUAUGAGUUAGAUGAUGAAUCCAUGCAAGGAGAUGAUCCCAAUAGCAGUGAUGAGUCUGAGGACAAUGGUGAUGACAAUUCUGAAGAUGACAAUAACAGCAGUAGCCGAGGAGAUGCUUCUCAUGACUCUGAUGAAUCAAAAGAUAAUGGCAAUGACAGUGACUCA
>Panthera_onca_XM_060655962 PREDICTED: Panthera onca dentin sialophosphoprotein (DSPP), mRNA
AUGAAGAUAAUUAUAUAUUUUUGCAUUUGGUCAGCAGCAUGGGCCAUUCCAGUUCCUCAAAUCAAGCCACUGGAGAGACAUGCUGUUGACAAAUCUGUGAAUGUAAAACUUCUAGAGAAAGCAAAAGUGCCAAUACAGGAUGAGUUAAAUGUCAAUGACACCAACAAAGAAGGUAGUGUCCCC---CAUGAAAAUGAAAGAGGAAGGCAACAGUAUGCUGAAGAUGGUUACAAAGGAGAAAAAAAUGGCUCUGAGUGGGCAGAAGUAGGAGGGAAAAGUUCCUCUACACAUUCCAUGUUAGUAAAUGAAGAGGGGAAUAUUGAAGAUCAAAAUGGGGUCACAGGAAAACCAGAAACAUAUGGUUAUGAUGGGAUACAUGGAAAAGAAGGUAGCACCACAGCAAAUGGCAUUGGGGGACAAGUAAGCAUUCUCGACAAUGCUGGAAUUGUAAAUGGGACCAAUGUUAAUAGAAAAACUGAUAAGAAUUCAAACAAUGGAGAUGUUGGAGAUGCAAGUCAGAGUCAGGAUGCCACUGUUGUCCAAGAAGAUGGACAUCAAAUAGAUGGAAGCAAUAACAGUACAGCCCAUGAGGAUGAAAUAAAUAGGAAUUCCUGUGGAAAUGAAGGUAAUACAAGUGAAAUAACACCUCAGAGAGAAGGUGAGAGAAAUGGGAAUCAGGAA---GGAGUAACACCAGGGGGAAGUGGAGCUGGCAAUGGAGAAGAUGCUGGUCUGGUUAAUUCUGAAGGGAGUCCUAGUGGGAAUGGAGCAGAGGAGGAUGAAGACAAAGGCUCUGGUGAUGAUGAAGGUGAAGAAACCGGGAAUGGAAAAGAGGACACUGGUAACAGCAAGGGCCAAGAGGGUCAGCCUCAUGGAAAAGAAGAU---AAUGAUAAUAGCUUAGGUCAAAAUUCAAUUAGUAGUGAAGAUGAUGACCCUGAAGACAAAGAAAACACUUCCAAGAGUGAGGAGGAUUCUGAUGGUAUUCCCAAAAAUAAAGAUAGCCAAAUAAUAGAAGACAUGCAAAUACCCAAUCACAGAGAAAACAAAGCUGUGGAAAAGAAAAUCACUGAUGAAUCAGAGCCAAGUGCUAUUGGGAAGAGCCAAGAUAAGGGAAUAGAAAUUGAAGGUCCCAAUAGUGGCAACAGAAACAAUAUUACCAAAGAAGCUGGGAAAGUUAGUGAAGCUAAAGAGGGUAAAAGACAACAUGUAAUGGUCAUGGGCAAAGGAAACGUCAAGACACCAGGAGAGAUUGACAACAUACAAGGACCUGGUCAGAAAUCAGAACCCGGAAAUAAGGUUGCACACAGCAAAACAGGUAGUGAGAGUACUAGUGAUGGAUAUGACAGUUAUGAGUUUGAUGAUGAAUCCAUGCAAGGAGACGAUCCCAACAGCAGUGAUGAGUCUAAUGAUAAUGAUGAUGUCAAUUCUGAAGGUGACAAUAACAGUGAUAGCCGAGGAGAUCCUGGUUAUGACUCUGAUGAAUCAAAAGAUAAUGGCAAUGACAGUGACUCA


###DSPP Numbat
>Myrmecobius_fasciatus_JAJPUD010000109 Myrmecobius fasciatus isolate AWGG2021F pri216_MYRFA_USYD2HAP216, whole genome shotgun sequence
ATGAAGACTGTCTTATTTTTCTTCATCTTGGTAACAGCAGAGGCCATTCCGGTTTCTCAGATCAAACCCCAAGAGAGGAATGCTTTTAATAGATCTGTGGACTTAAACTGTTCAGGAAAGTCAGAAGTGACCAAACAGGATCAGATAATTGTC------------------------------------------GAGAAGGGGACACAACTATATAAAAATGGCAGTAGCAAAGGACAAGAGGATGTTATTGAGAATGCAAATATAGGAGAAAGGGAATTTCATACTAGTCCTAGATTAGACATTGGAAAGAGAGGGGATGGAGATAGACGTGAGGTGATAACATATCCAGAAACATTAGTGAGAAAT---------GGGATTGCAGAAAATGGCACAACAGATGGC------------------ATCATTTACAAGGCAGGAAATGTAATG---AATAAT---AATGAAACTACTAGTGAAAAT------------AATGTTACCAACACAAAC------AAAATTATCAATGTTCAGCAAGAGAAT---------------------AACAAAAATCAAAGCAATGAAGATGAAGGAAATGAAAACATTGATAAAAATGAGGGTAGTCTAAATGAAAAAACTCCTAACAGA---GGAGATGGGAATGGGAGTAATCAAACTGAGTCTCCAACAGAAAAAAGTGAAGCTAAAAATGGAGAAGATGAAAGCTGGAATGATACTGATGGTGGTGCTAGTGGCAATGGAGCTGATACCTTTGAAGGTAATGGTTCTGGTGATGATGAAGGACTAAAAACAGAGGAGAAAAATGAAAGC---------------------------CAGGAAAATGAAAATGAAGATGACAATGATAATAGTTTAAGCAAAAATTCA------AATGAAGATGATAACACTGGAGATAAAGATAATGCTTCAAAGAGTGATGAAGATAATGAT------------------------AACACTGTACAAGGTATTATGGAGCTG---------------GGAGGTGGTAAAAATGCATTCAATGAAAACTCAGGACCCAATGACATTAATAGAGTCCAAGAAAAGCAGGTAGAAAACAATGGGACCAACAATAATAACGGTATGGAAGCTACTAAAGAAGCTGAAAAAGTAAATGATGCTCTTAGAAGTAAAGGA---GATGAC---ATTTCTGACAAAGGATCCCATGGTGTGGCAGGGAAAGTTGACAAT------GGAAACAACCTGAAAATAAAACTAGGGGGACAAATTGGACACAGAAACATTGGCAGTGAAAGCAATAGTGATGGATATGATAGCTATGATTTTGACAATGCATCTATGCAAGGAGATGAACCTAATAGCAGTAAT------------------GAAGCCAAGTCTGAAAGTGAGGATATCAGTAATAGTGAGGGCAATGATTCTGATGAACCTGATGAATCGGCTGGTGATAGTAATGGTAGTAACTCA
>Phascolarctos_cinereus_XM_020988263 PREDICTED: Phascolarctos cinereus dentin sialophosphoprotein (DSPP), mRNA
AUGAAGGCUAUCUUAUUUUUCUUCAUCUUGGCAACAGCAGAGGCCAUUCCGGUUUCUCAGAUCAGACCCCAAGAGAGAUAUGAUUUUGAUGGAUCAAAGGAUUUAAAUUGUCCAGGAACACCAGGAGUGACCAAACAGGAUCAGAUAGUUGUC------------------------------------------GAGAAGGGUGCACAACUAUAUAAAAAUGGCAGUAGCAAAGGAGAAGGGGAUGCUGUUGAGAAUGCAAAGACAGGAGAAAAGGGGUCUUAUUCCAGUCUUAUAUUAGCCAAAGGAGAGAGAGAUAUUGGAGAUGGGCAUGGGGAAAAAGUGUAUCCAGAAACGUUAGCGAGAGAC---------AGGAAUGGAGAAAAUGAUACAACAAAUGGU------------------AUCAUUUACAAGGCAGGA---------------------AAUGAAACCACUAGUGGAAAUGUCAAGGAAGAGAAUGUUACCAACACAAACCAAACUGAAAUUAUCGAUGUUCAGCAAGAGAAU---------------------AACAAGAAUAGAAGCAAUGAAGAUGAAGGAAAUGUAAACAUUGAUAAAAAUGAGGGUGGUCUAAAUGAAGAAACUCCUUACAGA---GGAGAUGGAAAUGGGAGUAAUCAAACUGAGGAUCCAACAGAAAAAAGCAAAACUACAAAUGGAGAAGAUGAAAACUGGAAUGAUAUUGAUGGUGGUGCUAGUGGUAAUGGAGCUGACACCUUUGAAGGGAAUGGUUCUGGUGAUGAUGAGGGAGAAAAAGCAGAGGAAAGAAAUGAAAGC---------------------------GAGGAAAAUGGAAAUGAAGAUGACAGUGAUAAUAACUUAAGCAAAAAUACA---------GAAGAGGAUGACACUGCAGACAAAGAUAAUACUUCAAAGAGUGAUGAAGAUCAUGAU------------------------AAUACAGUAGAAGCUACCAUGGAGCUG---------------AAAGGUAGUAAAAAUGGAUUAAAUGAAGUACCAGGUACCAAUGACAUUGGCAGAGACCAAGAAAAGCAGGUAGAAAACAAUGGAACCACCAACAUCAAUGGUAUGGAAACUACUAAAGAAGCUGAAAAAGUAAAUGAUGCUCUUAGAAGUAAAGGA---AAUGACGUUAUUUCUGACAAAGGAUCCCAUGAUGUGGCAGGGAAGGUUGACAAU------GGAAAGAACCUGAAAACAAAACUUGGUGGCAAAGCUGGACCCAGCAACACUGGCAGUGAAAGCAAUAGCGAUGGAUAUGAUAGCUAUGAUUUUGACAAUGAAUCUAUGCAAGGAGAUGACCCUAAUAGCAGUAAC------------------GAUGCCAAGUCUGAAAGCGAGGAUAUCAGUAAAAGUGAGGGCAAUGAUUCUGAUGAACCUGAAGAAUCAAAUGGUGAUAACAAUGGUAGUGACUCA
>Antechinus_flavipes_XM_051966715 PREDICTED: Antechinus flavipes dentin sialophosphoprotein (DSPP), mRNA
---------------------------------------------------GUUUCUCAGAUCAGACCCCAAGAGAAGUAUGCUUUUGAUAGAUCUGUGGACUUAAACUGUUCGGGAAAAUCAGAAGUAACCAAACAGGAUCAGAUAAUUGUC------------------------------------------GAGACAGGGACACGUCUAUAUAAAAAUGGCAGUAGCAAAGGACAAGAGAAUGCUAUUGAGAAUGCAAAAAUAGGAGAAAGGGGAUCUUCUACCAGUUCUGGAUUAGAUAAAGGAGAGAGAGGUGAUGGAGAUAGAUAUGAGGUGAUAACAUAUCCAGGAACAUUAGUGAGAGAU---------GGGAAUGCAGAAAAUGGCACAACAAAUAGC------------------AUCAUUUACAAGGCAGGA---------------------AAUGGAAGCACUAGUGAAAAUGUCAAAGAAGGAAAUGUUACCUACACGAACCAAACUGAAAUUAUCAAUGUUCAGCAAGAGAAC---------------------AACAAGAAUCGAAGCAAUGAAGAUGAAGGAAAUGAAAACAUUGAUAAAAAUGAGGGUGGUCUAAAUGGAAAAAUUCCUAACAGA---GGAGAUGGGAAUGGGAGUAAUCAAACUGAGUCUCCAACAGAAAAAAGUGAAGCUAAAAAUGGAGAAGAUGAAAGCUGGAAUGAUACUGAUGGUGGUGCUAGUGGCAAUGGAGCUGAUACCUUUGAAGGUAAUGGUUCUGGUGAUGAUGAAGGAGAAAAAACAGAGGAGAAAAAUGAAAGC---------------------------CAAGAAAAUGGAAAUGAAGAUGACAGUGAUAAUAGCUUAAGCAAAAAUUCA---------GAAGAUGAUGACACUGGAGACAAAGAUAAUGCUUCAAACAGUGAUGAAGAUCAUGAU------------------------AACACAGUAGAAACUACUGUGGAGCUG---------------AGAGGUGGUAAAAAUGGAUUCAAUGAAGACUCAGGACCCAAUGACAUUAAUAGAGUCCAAGAAAAG---GUAGAAAACAAUGGGACCAACAACAGUAAUGGUAUGGAAGCUACUAAAGAAACUGAGAAAGUAAAUGAUGCUCUUAAAAGUAAAGGA---GAUGGC---AUUUCUGACAAAGGAUCCCAUGGUGUGGCAGGGAAAGUUGACAAU------GGAAACAACCUGAAAACAAAACUAGGAGGAAAAAUCGGACACAGAAACAUUGGCAGUGAAAGCAAUAGUGAUGGAUAUGAUAGCUAUGAUUUUGACAAUGAAUCUAUGCAAGGAGAUGAUCCUAAUAGCAAUAAU------------------GAAGCCAAGUCUGAAAGUGAGGAUAUCAGUAAUAGUGAGGGCAAUGAUUCUAAUGAAUCUGAUGAAUCAGCUGGUGAUAGUAAUGGUAGUGACUCA
>Gracilinanus_agilis_XM_044681616 PREDICTED: Gracilinanus agilis dentin sialophosphoprotein (LOC123252222), mRNA
---------------------------------------------------GUUUCUCAGAGCAGACUCCAAGAGAAAUAUGCUUUUAAUAAAUCUGUGGAUUUAGAUUGUCCAGGAAAACCAGAAGUGACCAAACAGGAUCAGAUAACUGUC------------------------------------------GAAAAAAGCAUGCAACUAAAUAAAAACAGAAGUAGCAAAGGAGAGGAGGAAGUUAUUAAGAAUGCAGAGACAGGAGAAAAGGGAUAUUAUGCCAGUCCCAAAUUAGCUAAAGGAGAG------------------CAUGGAGAAAAAAUCUAUCCAGAAACAUUAGACAGAGAU---------GGGAAUGGAGAUAAUGACACAAUAAAUGGU------------------AGCAUUUAUAAGGCAGGA---------------------AAUGAAACCACUACUAGAAAUGUCAAAGAAGAGAAUGUUACCCACACAAAUCAAAUUGAAGUUACUAAUGUCCAAGAAGAAAAU---------------------AGCAAGAGUAGAGGUAAUGAAGAUGAAGGAAAUGGAAACACCGAUAAAAAUGCGGAUGGUCUAAAUGAAAAAACUCCUUACAGA---GGAGAUGGGAAUGGAGAUAAUCAAACCAAGGCUCCAACAGGAAAAGGUGAAACUAAAAAUGGAGAAGAUGAAAGCUGGAAUGAUAUCGGUGGUGGUGCUAGUGGCAAUGGAGCUGAUACCUAUGAUGAAAAUGGUUCUGGUGAUGAUGAGGGAGAAAAAGCAGAGGAGAGAGAUGAAAGC---------------------------CAGGAUAAUGGAAAUGAAUAUGACAGUGAUAAUAGCUUAAGCAAAGCUUCA---------AAUGAAGAUGAAACUGGAGACAAUGACAAUACUUCAAAGAGUGAUGAAAAUCAUGAU------------------------AAUACUGUGGAAGUUACCAUGGAGCUG---------------AAAGGUGGUAAAAGUGGAUUAAAUGAAGAAUCAGGUCCUAUCAGUAUUAACAAAGUCCAAGAAAAGCAGGUAGAAAACAAUGGGACCAACAACGACAGUGGUUUGGAAACUACUAAAGAAACUGAGAAAAUAAAUGAUGCUUUUAGAAUUAAA------GAUGACAUUAUUUCUGACAAAGGAUAUGGUGAUAUGGCAGGGAAGUUUAACAAU------GGAAACAACUUGAAAAUUAAACUUGGAGGCAAAGGUGGACCCAGCAACACUGGCAGUGAAAGCAAUAGUGAUGGCUAUGAUAGCUAUGAUUUUGACAAUGAAUCUAUGCAAAGAGAUGACCCUGAUAGCACUAAU------------------GAUGCCAAAUCUGAAAGUGAGGAUAUCAGUAAUAGUAAGAGCACUGAUUCUAAUGAACCUGAUGAAUCAAUUGGUGAUAGCAAUGGCAGUGACUCA
>Dromiciops_gliroides_XM_043972350 PREDICTED: Dromiciops gliroides dentin sialophosphoprotein (LOC122732267), mRNA
AUGAAGACUAUCGUAAUUUUCUUCAUCUUGGCAACAGCAGAGGCCAUUCCGGUUUCUCAGAUCAGACCCCAGGAGAAAUAUACUUUUAAUAGACUUGUGGAUUUAAAUUGUCCAGGAAAAGCAGAAGUGACCCAACAGGAUCAAAUAACUGUU------------------------------------------AGGAAGGAUGCCCAACUAUAUAAAAAUGGCAGUAGCAAAGGAGAAGAGGAUGCUAUUGAGAAUACAAAGAUAGGAGAAAAGGAAUCUUAUGCCAGUCCUGGAUUAGCUAAAGGAGAGAGAGAUUUUAGCAAUAGGCAUGGGGAAAUAAUGUAUCCAGAAACAUUAGAGAGAGAU---------GGGAAUGGAGAAAAUGACACAACAAAUGGG------------------AUCAUUUACAAGGCAGGA---------------------AAUGAAACCAUCAGUGGAAAUGCCAAAGAAGGGAAUGCUACCAACACAAAUCAAAUUGAAAUGGUCAAUAUUCAA---------------------------------------------------------------------------------------------------------------------GGAGAUGGGAUUGGGAAUAAUCAAACUGAGGCUCCAACAGAAAAAAGUGAAGCUAAACAUGGAGAAGAGGAAAGCUGGAAUGAUAUCGAUGGUGGUGCUAGUGGUAAUGGAGUUGGUACCUUUGAAGACAAUGGUUCUGGUGAUGAUGAGGGAGAAGAAGCAGAGGACAGAAAUGAAAGC---------------------------CAGGAAAACGGAAAUGAAGAUGACAGUGAUAAUAGUUUAAGCAAAAAUUCA---------GAAGAAGAUGACACUGGAGACAAAGAUAAUAUAUCAAAGAAUGAUGAAGAUCAU---------------------------AAUACAGUAGAAGCUUCCACAGAGCUG---------------AAAGGUGGGAAAAAUGGAUUCAUUGAAGAAUCAGGUCCCAAUGACAUUGACAGAGACCAAGAAAAG---GUAGAAAACAAUGGACCCAACAGCAGCAAUGGUAUGGAAACGACUAAAGAAGCUGAGAAAGUAAAUGAUACUCUUCAAAGUAAAGGA---GAUGACAUUAUUUUAAACAAAGGAUCCCACGAUAUGCCAGUGAAAGUUGACAAU------GGAAAUAUCCCGAAAUCAAAACUUGGAGGC---------------AACACUGGCAGUGAAAGCAGUAGUGAUGGAUAUGAUAGCUAUGAUUUUGACAAUGAAUCUAUGCAAGGAGAUGACCCUAAUAGCAGUAAC------------------GAUGUCAAGUCUGAAAGUGAGGAUAUCAGUAACAGUGACGGCAAUGAUUCUAACGAACCUGAUGAAUCGAUUGGUGAUAGCAAUGGUAGCAACUCA
>Elephantulus_edwardii_XM_006885315 PREDICTED: Elephantulus edwardii dentin sialophosphoprotein (DSPP), mRNA
AUGAAGAUAAUUCUAUAUUUUUGCAUUUGGACAGCAGCCUGGGCUAUUCCAGUUCCUCAAACCAAACCAUUGGAGAAACAGGUUGCCGACAAAUCUUCGAAUGUAUAUGCAAUAACAAAAUCCAAUACAUCAAUACAGGAUGAGUUAAAUGCCAAUGUCAUCACUAGAGAAAAUGGUGUCCCCAUACGUGAAAGUGAAAGAGGAAGACAACAGUCUAUAGUAAAUGGUUGUAAAGAAGAGGGGGAUGGCUUUGAGUGUGCAGAAUUAGGGAGAAAUAUCUCCUCUACACACCCCAUGCCAGUGGAUAUAGAGGGUAUUGUUAAGGAUGGGAAUGCAGCCACAAGAGAACCGGAAACAUAUGGUUAUGAUGCAAUACAUGGAAAUGAAGAUAACAUCACAUUAAAUGGCAUCAGGGGAAAAGUAAACAUUAUUGAUAAUGCUGGAGCAACAACUGUGAGUGAUAUGAAUGGAAAUACUGAU---AGUACAAACCAUGGCGAUAUAGGAUAUACAAGUCAGAGUGGCGAUACCACUCUUGUCUCUGAAGAUGGAAAUCAAAUGCCUGGAAACAAUAAUAGUACAGACCCUGAGGAUGAAAUGAAUGGGAAUUCUUGUGGUAAUGAGAAUAACACAAAUGAAACAACACCUCAGACAGAAGGUGAGAUAAAUAGGAAUAAGCAGGCUGAUAUAACUCCCGGGAGAAAUGGAACCAGCAAUGGAAACGAUACUGGCCUAGAUGAUUCCGAUGGGAGUCCCAGUGGGAAUGGAGCAGAUUAUGAUGAAGACAAGGGCUCCGGUGAU---GAAGAUGAAGAAACAGCAGAUGGGAAAGCAGGUUCCAAUAAUAGCAAUGAGGAGGAAGGGCAGGGUAAUGACAAAGAAGAUAGCCAUGACGAUAGUGAAAGUCAAAAUUCAGUUAGUACUGAAGAAGAUGACCCUGGAGAUAAAGCUAACAGUUCCAAUAGUGAUGAAGAUUCUCAUAGUAUUCCAGAAAACUAUGGUGUCCAAAGACUAGAAAGCACUAAAGAAUUCAAUCACAUAGGAAGUAAAAGGGCGGAAAAUGGAAUCCCUGAAGAAUCAGCUCCAAGUGCUGUUGGGAAAAGCCAAGAUAAGGGAUUAGAAACUGGAAGUCUCAGCAGUGGCUACAUAAAUAAUAUUACCACAGAUGUUGGGAAAGUAAAUGAAGAU---------AAAGCACAAUAUGGACUGAUCAUGGUUAAAGAAAAUGUCAAGACCCAAGGAGAGAGUAACAACAUACAAGGACCAGGCCAGGAAUCAGAACCUGGAAGUAAGGUUGGACACAGCAAAACUGGCAGUGACAGUAAUAGUGAUGGGUCUGACAGUUAUGGUUUUGAUGAUGAGCUCAUGCAAGGUGAUGAUCCCAAUAGCAGUGAU---------------GAUGGUGCUAAUUCUGAGAAUGAUAAUAAUAGCAAUAGUCAAGGAGAUGCUUCUGAGAACUCUGAUGAAUCAGAAGAU------AAUGACAGUGACUCC
>Echinops_telfairi_XM_004703421 PREDICTED: Echinops telfairi dentin sialophosphoprotein (LOC101649488), mRNA
AUGAAGAUAAUAAUAUAUUUUUGCAUUUGGGCAGCAGCGUGGGCCAUUCCAGUUCCUCAAACUAAACCUUUGGAGAGAAAUGCUGUUGACAAAUCUUUGAAUUUAUAUGCACUAGCAAAAUCAAAUGUGCCAAUACAGGGUGAUUUUAAUGCCAAUGACACCAUCAAUGAAAAUGGUGUCCCUGUGCACGAAAGGGAAAGAGGAACACAACCGUAUAACAAAAAGAGUUGCAAUGGAGAGACUCCUGGAUCUGAGUGUCUAGAAGUAGUAGGAAAGGGUUCUUACACACACUCUGUGCUAUCAAAUGAAGAGGUGAACACUGGGGAUGGAAAUGGGGACACAGGAAAGCCUGAAACAUACGGUUAUGAUGCAAUAUAUGGAAAUGAUGACAGCGCCACAUUAAAUGGCAUCAGAGGAAAAGUAAACAUCAUUGAUGGUGCUGGAGCAGUAACUGUGAGCAACAGUAAUGGAAAUACUGCUGAG------AAAAGUGGAGAUAUAGGAUAUACCACUCAGUGUGAGGGUACCACUGUUAGCCCUGAAGAUGGAAAUCAAAUGGCUGGAAGCAAUAAUAGUACAGACUAUGAGGAUGAAAUAAACGUGAAUUCCUGUGGAAACGAGGGACACACAGAUGGAGUGACACCUCAGCAAGAAGGAGAGAUCAAUGGGAAUAAGGAAGCUGAGGUCACUCUAGGGACAAGUGGAACGAGCAAUGGAGAAGAUACUGGCUUGGAUGGUUCUGAUGGGAGUCCUAGUGGGAAUGGAGCAGAUGAAGAUGAAGACCAGGGCUCUGGAGAU---GAAGAUGAAGAAACGGAACAUGGAAAAGAGGGUGCUGAUAAUAGCAAUGGCCAGAACGGUCAGGACAAUGGAAACGAAGAUGGCACUGACAAUAGUUUAGAUCAAAAUUCAAUUAGUACUGAAGAUGAUGAU------GAUGCUUCUAACCUCUCCAAGAGUGAGGAAGAGGCUGGCAGUAUUUCAGAAGAAAACGAUCAUCAAAGAAUAGAGAACACCAAAGAACUCAAUCACAGAGAAAGCAAGAAUGUGGAAAAUGGAGUCCCUGAAGAAUCACAGCCAAGCGCUGUUGUAAAGAGUCAAGUUAAGGAAAUAGACAUUGGAGGUCCUAGCAAUAACAAUAGAAAUAAUAUUACC------------------AACGAUGAGAAAGAGAGUAAAGGACAACCUGGAGUGGUCAUCGGCAAAGGAAAUGUCAGGACCCAUGGAGAAGCUGACAGCAUGCAAUUACCAGGCCAGAUAUCAGAAUCUGGAAAUAAGGUUGGACACAGCGAAAUCGGCAGUGACAGUAAUAGUGAUGGAUCUGACAGUUAUGCUUUUGAUGAUGAGUCCAUGCAAGGAGAUGACCCCAAUAGCAGUGAUGAGUCUAAUGGCAAUGAUAAUGCCAAUUCUGAGAGUGACAAUAACAACAGUAGUCAAGGAGAUGCUUCUGAAAAUUCUGAUGAAUCAGAAGAUAAUGGCAAUGACAAUGAGAGU
>Elephas_maximus_indicus_XM_049885281 PREDICTED: Elephas maximus indicus dentin sialophosphoprotein (DSPP), mRNA
AUGAAGAUAAUUAUAUAUUUUUGCAUUUGGGCAGCAGCAUGGGCCGUUCCAGUUCCUCAAACCAAACCCUUGGAGAGACAUGCUGUUGACAAAUCUUUGAAUUUAUAUGUACUAGCAAAAUCCAGUGUGACAAUACAGGAUGAGUUAAAUGCCAAUGACACUGCCAAAGAAAAUGGUGUCUCCAUGCAUGAAAGUGAAAUAGGAAGGCAACGGUAUACAGAAAACAGUUGCAAAGGAGAAGGGAAUGGCUCUGAGUGUGCAGAAUUAGGAGGAAAGAAUUCUUACACACAUUCCACGUUAGCAGAUGAAGAG---AAUAUUGAGAAUGGGAAUGGGGGCACAGGAAACCUAGACACAUAUGGUUAUGAUGCGAUACAUGGAAAUGAGAAUAACAUCACAACAAGUGGCAUUAGGGGAAAAGUAAACGUCCUUGACAAUGUUGGAGCAGCAACUGUGAGCAAUGUUAAUGGAAACACUGAUAAGAAUAUAAUCAAUUGGGAUGUAGGAGAUACAAGUCAUAGUGAGAAUGUCACUGUUGUCCCUGAAGAUGGAAAUCAAGUAGCUGGAAACAAUAAUAGUACAGGCCAUGUGGAUGAAAUAAAUGGAAAUUCCUGUGGGAAUGAGGGUAACACAAAUGAAGUAACACCUCAGGGAGAAGGUGGGAUAAAUGAAAACAAGGAGGCUGUGGCAACUCCAGGGAGAAGUGGAACUGACAAUGGACAAGGUACUAGCCUGGGUGAUUCUGAGGGGGGUCCUAGCGGGAGUGGAGCAGAAGAAGAUGAAGACAAGGAGGGCUCUGGUGACGAAGAUGAAGAAACAGGGGAUGGAAAAGAGGGUGCCGACAAUAACAAUGGCCAGGAAGUUCAGGGUAAUGGAAAAGAAGAUGGCAAUGACAAUAGCACAGGUCAAAAUUCCAUCAGUAUUGAAGAUGGUGACCCUGAAGAUCAAGAAAACACCGCCAAGAGUGAAGAAGAUUCUGACGGUAUUCCAGAAGGCAAUGAUGAUAAAAGCAUAAAGAAUACCAAAGAACUCAAUCACAGAGAAAGCAAAAAUGUGAACAAGGGAGUCACUGAAGUAGCAGAGCAGAGUGCUGUUGGAAAGAGCCAAGAUAAGGGAAUAGAAAUUGAAGUUCCCAGCAAUAGCAACAGAAAUAAUAUUGCCAAAGAAGCUGGGAAAGUCAAUGAAGAUAAAGAGAGUAAAAGACAACAUGGAACUAUCAUGGGCAAAGGAAAUGUCAAGACACAAGGAGAGGCUGGUAACAUACAAGGACCAGGCCAGAAAUCAGAACCUGGAAAUAAGGCUGGACACAGCAAAAUUGGCGGUGAGAGUAAUAGUGAUGGAUAUGACAGUUACGAUUUUGAUGAUGAGUCCAUGCAAGGAGAUGACCCCAACAGUAGCAAUGAGUCCAAUGGCAAUGAUGAUGCCAAUUCUGAGAGUGAAAAUGACAGCAGUAGCCGAGGAGACGAUUCUUAUACCUCUGAUGAAUCAACAGAUAAUGGCAAUGACAGUGAUUCA
>Trichechus_manatus_latirostris_XM_004390142 PREDICTED: Trichechus manatus latirostris dentin sialophosphoprotein (DSPP), mRNA
AUGAAGAUAAUUAUGUACUUUUGCAUUUGGGCAGCAGCAUGGGCCAUUCCAGUUCCUCAAACCAAACCCUUGGAGAGACAUGCUGUUGAUCAAUCUUUGAAUUUAUAUGUACUAGCAAAAUCCAGUGUGCCAAUACAGGAUGAGUUAAAUGCCAAUGACACCACCAAAGAAAAUGGUGUCCCCAUGCAUGAAAGUGAAAGAGGAAGGCAACAGUAUACAGAAAACAGUUGCAAAGGAGAGGGGAAUGGCUCUGAGUGUGCAGAAAUAGGAGGAAAGAGUUCUUACACACAUUCCAUGUUAGCAGAUGCAGCA---AAUAUCGAGGAUGAGAAUGGGGGCACAGAAAAACCAGAAACAUACGGUCAUGAUGCGAUACAUGGAAAUGAAGAUAACAUCACAGUAAGUGGCAUCGGAGGAAAAGUAAACAUCAUUGACAACGUUGGAGCAGCAACUGUGAGCAAUGUUAAUGGAAAUACUGAUAAGAAUAUAAUAAAUGGGGAUGUAGGAGAUCCAAGCCAGAGUGAGAAUGCCACUGUUGUCCCUGAAGAUGGAAAUCAAGUAGCUGGAAGCAAUAAUAGUACAGACCACGAGGAUGCAAUAAAUGGGAAUUCCUGGGGAAAUGAGAGCAAUACAAAUGAAAUAACACCUCAGAGGGAAGGUGAGAUACAUGGGAAUAAGGAGGCUGCAGCAACUCCAGGGCGAAGAGGAACUGACAAUGGAGAAGGUACUGGCCUGAGUGAUUCUGAUGGGAGUCCUAGCGGGAAUGGAGCAGAAGAAGAUGAAGACAAGGGCUCUGGUGAU---GAAGAUGAAGACACGGGGGAUGGAAAUGAGGGUGCCGAUAACAGCAAUGGCCAGGAAGGUCAGGGUAAUGGAAAAGAAGACGGCAAUGACAAUAGAGUAGGUCAAAAUUCAAUCAGUACUGAAGAUGAUGACCCUGAAGAUAAAGAAAACACCUCCAAGAGUGAGGAGGAUUCUGACGGUAUUCCAGAAAACAACGAUGACAAAAGAAUAAAGAACAUCAAAGAACUCAAUCACAAAGAAAGUAAAAGUGUGGACAAUGGAAUCACUGCAGAAUCAGAGCCAAGCACUGCUGGGAAGAGCAAAGAUAAGGGAAUAGAAAUUAAAGGCCCCAGCAGUAGCAACAGAAAUAAUAUUGCCAGAGAAGCUGGGAAAGUCAACGAAGAUAAAGAGAGUAAAAGACAACAUGGAACGAUCAUGGGCAAAGGAAAUGUCAAGACACAAGGAGAGGCUGACAACAUACAAGGACCAGGCCAGAAAUCAGAACCUGGAAAUAAGGUUGGACACAGCGAAACUGGCAGUGACAGUAAUAGUAAUGGAUAUGACAGUUAUGAAUUUGAUGAUGAGUCCAUGCAAGGAGAUGACCCCAAUAGCAGUGAUGAGUCUAAUGGCAAUGAUGAUGCCAAUUCUGAGAGUGACAAUAACAGCAGGAGUCGAGGAGAUGCUUCUUAUAACUCUGAUGAAUCAACUGAUAAUGACAAUGACAGUGACUCA
>Mus_musculus_NM_010080 Mus musculus dentin sialophosphoprotein (Dspp), mRNA
AUGAAGAUAAUUAUAUAUAUAUGCAUUUGGGCAACUGCCUGGGCCAUUCCGGUUCCCCAGUUAGUACCACUGGAAAGAGACAUUGUUGAAAACUCUGUGGCUGUGCCUCUUCUAACACAUCCAGGAACUGCAGCACAGAAUGAGUUAUCUAUCAACAGCACCACUAGCAACAGCAACGACUCCCCAGAUGGCAGUGAGAUAGGAGAGCAGGUACUUAGCGAGGAUGGUUACAAAAGAGAUGGGAAUGGCUCCGAGUCAAUACAUGUAGGAGGGAAGGAUUUUCCUACUCAGCCCAUUUUAGUAAACGAACAGGGGAACACUGCUGAAGAACACAAUGACAUA---------GAAACAUACGGUCAUGAUGGGGUACAUGCGAGAGGAGAGAACAGCACAGCAAAUGGCAUCAGGAGCCAGGUAGGCAUCGUUGAAAAUGCGGAGGAAGCA---GAGAGCAGUGUCCACGGACAGGCUGGUCAGAAUACAAAAUCUGGAGGUGCUAGUGAUGUAAGCCAGAAUGGAGAUGCGACCCUUGUCCAGGAAAAUGAGCCUCCAGAAGCUAGCAUCAAGAAUAGCACCAACCAUGAGGCUGGAAUACACGGGAGUGGGGUUGCU------------ACACAUGAAACGACGCCUCAGAGAGAAGGGCUGGGGAGUGAGAACCAGGGGACUGAGGUGACACCAAGC---------------AUCGGGGAAGAUGCAGGUUUGGAUGAUACUGAUGGGAGUCCUAGCGGGAACGGGGUAGAGGAGGAUGAAGAUACAGGCUCUGGUGAUGGUGAGGGUGCAGAAGCAGGAGAUGGAAGGGAGAGCCAUGAUGGCACUAAGGGCCAGGGGGGCCAAUCUCAUGGG---------GGAAACACUGACCACAGAGGUCAGAGUUCAGUUAGUACUGAAGAUGAUGAUUCUAAAGAACAAGAAAACAGCAGU------GAGGAA---------GGUGUUGAAGAAGGCGACAGUACCCAGGCAACGCAGGACAACCAAAAGCUCAGCCCCAAAGACACCCGAGAUGCAGAGGGUGGGAUCAUCAGCCAGUCAGAAGCAUGUCCUUCUGGGAAGAGCCAAGAUCAGGGAAUAGAAACUGAAGGUCCCAACAAAGGCAACAAAAGUAUUAUUACCAAAGAAUCUGGGAAACUCAGUGGAAGUAAAGAUAGCAAUGGACACCAAGGAGUGGAGCUGGACAAAAGGAAUAGCCCAAAGCAAGGGGAGUCUGACAAGCCUCAAGGCACUGCUGAGAAAUCAGCUGCCCACAGUAACCUGGGACACAGCAGGAUAGGUAGCAGCAGCAAUAGUGAUGGGCAUGACAGUUACGAGUUCGAUGACGAGUCCAUGCAAGGAGAUGAUCCCAAGAGCAGCGACGAAUCUAACGGAAGUGACGACACUAACUCUGAAAGCGCCAAUGAGAGUGGCAGCCGUGGAGAUGCUUCUUACACAUCUGAUGAAUCAAGUGAUGAUGACAAUGACAGUGACUCA
>Oryctolagus_cuniculus_XM_008267875 PREDICTED: Oryctolagus cuniculus dentin sialophosphoprotein (DSPP), mRNA
AUGAAGAUAAUUAUAUAUCUUUGCAUUUGGGCAGUGGCAUGGGCCAUUCCAGUUCCUGAAAUUAAACCAUUGGAAAGACACACUGUUGAUAAAUAUGUAGGUUUACAUCUUCUUGCAACACCAAAAGUGCCUAUACAGCAUGAGUUAAAUGCCAAUGACACCUUCAGAGAAAGUGAUAUUCCCCUGAAUGAAAGUGAAAGAGGAAGACAAGAGUAUAUCAAAGACAGUUACAAAGGAGAAGGGAAUGGCUCUGAGUGGGCAGAACUAGGAGUGAAGAAUUCUUCCACAGAUUCCACUUUAGCUGAUGAAGAUGGGAAUAUUGGGAAUCAAAAUGAAGGCACAGAAAAGCCAGAGAUUUAUGUUAGUGAUGAGAUAUAUGGAAAUGAAGUUAACAACACAGCAAAUGGCAUUAGGGGACAAGUUAGCAUUGUUGACAAUGCUGGAACAGCAAAUGAGAGUGAUAUUAAUGGAAGUACUGAUAAGAACACACAAAAUGGGGACAUUGGAGAUGCAAGUCAAAAUGAAAAUUCCACUGUAAUCCCAGAAAAUGGA------------------AAUAACAGUACACAUAAUGAGGAUAAAAUAAAUGGGAAUUCCUUAGGUAAUGAGGGUGACACAAGUGCAAUAACACCUCCUGGAGAAGGUAAGAGAAAUGGGGAUACUGAGGCUGAGGUAACACCAGGC---------------AAUGGAGAAGAUGCUGGCCUGGAAAAUUCUGAUGGGGCUCCUAGUGGAAAUGGAGAAGAUGAAGAUGAAGGCCAGGGCUCUGGCAAUGGUGGAGAUGAAGAAACAGGGAAUGGAAGAGAGGGCAGUGGUAACAGCAAGGACCAGAAAAGUCAGGGUCAUGGCAAUGAAGGUGAAAAUGAUAAUGGCACAGGUCAAAAUUCAAGCAGCACUGAAGACAAUGGCCUUGAGGACAAAGAAAACACUUCCAGGAGUGAGGAGGGCUCAGAUGGUUGC------------------CAAAGAGUAGAGGACACCCAGAAAUUCAAUCAUGGAGAAAGCAAAGGGCUGGAAAAUGGAGUCAUGAAGGAAUCAGAACCAAGCACUGCUGGGAAGGGCCAAGUUAAGGGGAUAGAAAUCAAAACUCCCAGCAGUGCCAUCAGAAAUAACAUUACAAAAGAAGCUGGGAAAGUCCACGAAGACAGAGAAAGUAAAAGACAACAUGGAAUGAUCAUGAACAAAGGGAAUGUCAAGACACAUGGAGACAUUAAUAGCAUACAAGAACCCGGUCAGAAAUUGGUACCUGGAAGUAAAAUGGAACCCAGCAAACCAGGUAGUACCAGCAACAGUGAUGGGUAUGACAGUUAUGAUUUUGAUGAUGAAUCCAUGCAAGGAGAUGAUCCCAAUAGCAGUGAUGAGUCUAAUGGCAGUGAUGAUGCUAAUUCAGAAGGUGAUAAUGAUAACAAUAGUCAAGGGGAUACUUCCAAUAACUUUGAUGAAUCACAAAAUAAAGACAAUGACAGUGACUCU
>Tupaia_chinensis_XM_006143262 PREDICTED: Tupaia chinensis dentin sialophosphoprotein (DSPP), mRNA
AUGAAGAUAAUUAUAUAUUUUUGCAUUUGGGCAGCAGCUUGGGCCAUCCCAGUUCCUCAACUCCAACCAUCUGAGAGGCAUGCUGUUGAAAAGUCUGUGAUCUUACACGUUCUAGCAAAAUCAAAACUGCUAGUACAGGAUGAGUUAAAUGCCAAUGACACUGCUGAAGAGAGUCGUGUCCCCAUGCAUGAAAGUAAAAGAGGAAGGCAACAGUACACCAAAGAUGGCUACAAAGGAGAAGGCAAUGGCUCCGAGUGGGCAGAAGUAGGAGGAGAGAGGCCUUCUACACAUUCUACGCUAACAAAUGAAGAGGGGACUGUUGAGGAUCAGCCUGGAGGCACGGGAGCACCAGAACCAUAUGGUCAUGAUGGGAUACACGGAGAAGAUGACAACACCACAGCAAAUGGGAUCAGGGGACAAGUGAGCAUCACCAGCAGUGCUGGAGCAGCAAGUGGGAGCAGUAAUAUCGGGGACAGUGAUAAGGAUACAAAAGUUGGGGACGGUGGCCAUGCAAGUCAGAAUGAGGAUGCCACUGUUAUCCAAGAAGAUGGAACUCAAGUAGCUGGGGGCAGGAACACCACAGACCAUGAGGAGGAAGUAAAUGGAAAUUCCUCUGGAAAUGAAGGUGAUACAAAUGCUGUAACACCUCAGCAAGAAAGCGAGGGAAAUGGGAAUAGGGAAUCUGAGGGAAUACCAGGC---------------AAUGGAGAAGAGGCUGGACUGGAUAAUUCUGAUGGGAAUCCUAGUGGAAAUGGAGCAGGUGAGGAUGAAGACCAAGGCUCUGGUGAUGAUGAAGGUGAAGAAGUAGAGAAUGGAGAAGAGGGCAGUGAUCACAACAAGGGCCAGGGGGGUCAAGGCCAUGGGAAUGAAGAUGACAAUGACAACAGCAUAGGUCACAAUUCAAUUAGUAGUGAAGAUGAUGAUCCUGAAGACAGAGAAACCUUCUCCAGGAGUGAGGAAGAUUCUGAUGGUACUCCAGAAGACCAUGGUGGCCAAACAAUAGAGGAUGCCCAGAAACCCAAUCUUAGUGAAAGCAAAGAUGUGAAAACUGGAAUCAUCAGAGAAUCGGAGCAGAGUGCUAUUAGAAGGAGCCAGGAUAAGGGACUAGAAAUGGAAGGCCCUGGCGGUGGUAACAGAAAUAAUAUUACCAAAGAAGCCAGGAAGGUCCAUGAAGGUAAAGAGAGCACAGGACAACAUGGAGUGAUCAUGGCCCAAGGACACGUCAAGACGCAGGGAGAAGUUAACGGUACACCGGGACCUGGUCAGAAAUUAGCACUUGGAAAUGAAGUCGGACGCAGGCAAACAGGCAGUGACAGCAACAGUGAUGGCUAUGAUAGUUAUGAUUUUGAUGAUGACUCUGUGCAAGGAGAUGACCCCCAGAGCAGCGAUGAGUCUAAUGGCAGUGACAAUGGUGAUUCAGAAAGUGACAAUGACAGCAGUAGCCAUGGAAAUGCUUCUUAUAACUCUGAUGAAUCACAUGAUAAUGGUGAUGACAGUGACUCA
>Homo_sapiens_NM_014208 Homo sapiens dentin sialophosphoprotein (DSPP), mRNA
AUGAAGAUAAUUACAUAUUUUUGCAUUUGGGCAGUAGCAUGGGCCAUUCCAGUUCCUCAAAGCAAACCACUGGAGAGACAU---GUCGAAAAAUCCAUGAAUUUGCAUCUCCUAGCAAGAUCAAAUGUGUCAGUACAGGAUGAGUUAAAUGCCAGUGGAACCAUCAAAGAAAGUGGUGUCCUGGUGCAUGAAGGUGAUAGAGGAAGGCAAGAGAAUACCCAAGAUGGUCACAAGGGAGAAGGGAAUGGCUCUAAGUGGGCAGAAGUAGGAGGGAAGAGUUUUUCUACAUAUUCCACAUUAGCAAACGAAGAGGGGAAUAUUGAGGGCUGGAAUGGGGACACAGGAAAAGCAGAAACAUAUGGUCAUGAUGGAAUACAUGGGAAAGAAGAAAACAUCACAGCAAAUGGCAUCCAGGGACAAGUAAGCAUCAUUGACAAUGCUGGAGCCACAAACAGAAGCAACACUAAUGGAAAUACUGAUAAGAAUACCCAAAAUGGGGAUGUUGGCGAUGCAGGUCACAAUGAGGAUGUCGCUGUUGUCCAAGAAGAUGGACCUCAAGUAGCUGGAAGCAAUAACAGUACAGACAAUGAGGAUGAAAUAAUUGAGAAUUCCUGUAGAAACGAGGGUAAUACAAGUGAAAUAACACCUCAGAUCAACAGCAAGAGAAAUGGGACUAAGGAAGCUGAGGUAACACCAGGC---------------ACUGGAGAAGAUGCUGGCCUGGAUAAUUCCGAUGGGAGUCCUAGUGGGAAUGGAGCAGAUGAGGAUGAAGACGAGGGUUCUGGUGAUGAUGAAGAUGAAGAAGCAGGGAAUGGAAAAGACAGUAGUAAUAACAGCAAGGGCCAGGAGGGCCAGGACCAUGGGAAAGAAGAUGAUCAUGAUAGUAGCAUAGGUCAAAAUUCAGAUAGUAAAGAAUAUUAUGACCCUGAAGGCAAAGAAAAGACCUCCAAGAGUGAGGAGAAUUCUGCUGGUAUUCCAGAAGACAAUGGCAGCCAAAGAAUAGAGGACACCCAGAAGCUCAACCAUAGAGAAAGCAAACGCGUAGAAAAUAGAAUCACCAAAGAAUCAGAGACACAUGCUGUUGGGAAGAGCCAAGAUAAGGGAAUAGAAAUCAAGGGUCCCAGCAGUGGCAACAGA---AAUAUUACCAAAGAAGUUGGGAAAGGCAACGAAGGUAAAGAGGAUAAAGGACAACAUGGAAUGAUCUUGGGCAAAGGCAAUGUCAAGACACAAGGAGAGGUUGUCAACAUAGAAGGACCUGGCCAAAAAUCAGAACCAGGAAAUAAAGUUGGACACAGCAAUACAGGUAGUGACAGCAAUAGUGAUGGAUAUGACAGUUAUGAUUUUGAUGAUAAGUCCAUGCAAGGAGAUGAUCCCAAUAGCAGUGAUGAAUCUAAUGGCAAUGAUGAUGCUAAUUCAGAAAGUGACAAUAACAGCAGUAGCCGAGGAGAUGCUUCUUAUAACUCUGAUGAAUCAAAAGAUAAUGGCAAUGGCAGUGACUCA
>Galeopterus_variegatus_XM_008582978 PREDICTED: Galeopterus variegatus dentin sialophosphoprotein (DSPP), mRNA
AUGAAGAUAAUUAUAUAUUUUUGCAUUUGGGCAGCAGCAUGGGCCAUUCCAGUUCCUCAAAUCAAACCAUUGGAGAGACAUGCUGUUGAAAAGUCUGUGAAUUUACAUCUUAUAGCAAAAUCAAAAGUGCCACUACAGGAAGAGUUAAAUGCCAGUGACACCGCCAAAGAAAGUGGUGCCCCCAGGCAUGGAAGUGAAAGAGGAAGGCAACAGCAUGCCGGAGACAGUGACAAAGGAGCAGGGAAUGGCUCUGAGUGGGCAGAA---GGAGGGAAGCGUUCU---CCACAUUCCACAUUAGCAAACAAAGAGGGGGAUAUUGAGGAUUGGAAUGGGGGUACAGGAAAACCAGAAACAUAUGGUCAUGAUGGGAUAUGUGGAAAAGAAAGUAAUGCUACAGAAAAUGGCAUCAGGCAACACGUAAGCAUCAUCAGCGAUGCUGAAGCAUCAGAUGGGGGCAAUAUUGAUGGAAAUACUGAUGAGAAUACAGAAAAUGGGGAUGUCGGAGAUGCAAGUCAGAAUGCGGGUGCCACUGUUGUCCUGGAAGAUGGACCUCCAGUAGAUGGGAGCACUAAUGGCACAGACCACAGGGAUGAGAUAAGUGGGAAUUCCUGGAGAAAGGAGAGUGAUACAAGUGAAAUGACACGUCAGACAGAAGGGGAGAGAAAGGGGAAUGAGGCAGCUGAGGCAACACCAGGC---------------AAUGGAGAAGGUCCUGGCCUGGAUAAUUCUCAUGGGAGUCCCAGCGGGGAUGGAGCAGACGAGCAUGAAGACCAGGGCUCUGGUGAUGAUGAAGGUGAAGAAGCAGGGAAUGGAAAAGAGGGUGGUGAUAACAGCAAUGGCCGGGAAGGUCAAGGUCAUGGAAAAGAAGAUGACGAUGACAAUAGCAUUGGUCAAAAUUCUAUUAGUGCUGAAGAUGAUGACCCUGAAGGCGAAGAAAACACACCCAAAAGUGAGGAGGAUUCUGACGGCGUUCCAGAGGACAGAGGUAGCCAGAGAACAGAGGACACCCAGAAUCCCAAUCACAGAGAAAGCAAAGGUGUGGGAGACGGGAUCACCAAAGAAUCGGAGCCAAGUGCUGUUGGAAAGAGCCAAGACGAGGGAAUAGAAGUCAAAGGUCCCAGCAGCGGUAACAGAAAUAAUGUUACCAAAGAAGCUGGGAAAGUCAAUGAAGAUAGAGAGAGUAAAGGA---CAUGGAAUGAUCACGGGCAAAGGAAAUGUAAAGACACGAGGAGAGGUUGACAACACACAAGGACCUGGCCAGAAAUCAGAACCUGGAAGCAAAGUUGGACACAGCAGAACAGGUAGUAACAGCAACAGUGACGGAUAUGACAGUUAUGAUUUGGAUGAUGAAUCCAUGCAAGGAGAUGAUCCCAAUAGCACUGAUGAGUCUAAUGGCAAUGAUGAUGCUAAUUCAGGUAGUGACAAUGACAGCAGUAGUCGAGGAGAUACUUCUUAUAACUCUGAUGAAUCAAAAGGUAAUGGCAAUGACAGUGACUCA
>Dama_dama_XM_061145174 PREDICTED: Dama dama dentin sialophosphoprotein (DSPP), mRNA
AUGAAGAUCAUUGUAUAUUUUUGCAUUUGGGCAGUAGCAUGGGCCAUUCCAGUUCCUCAAAUCAAGCCGUUGGAGAGACAUGCUGUUGACAAAACUGUGAAUUUAAAUCUUCUAGCAAAAUCAAAAGUGCCAAUACAGGAUGCAUUAAAUGCCAAUGAUACCACCAAAGAAAGUGCUGGCCUCAUGCAUGAAAAUGAACGAGGAAGGCAACAGGAUACCAAGGAUGGUUACAAAGGAGAUAGGAAUGGUUCUGAGUGGGCAGAGCUGGGAGGGAAAAGUUCUUCUACAGGUUCCACAUUAGUAAAUGAAAAGGGGAAUACAGAGGAUCUAAAGGGGGGCACAGGAAAACCAGAAACAUAUGAUCAUGAUGGGAUCCAAGGACAAGAAGAUAGCACCAGUGCAAACGGUCUCAGGGGACAAGUAAGCAUCAUCCAAGAUGCUGGAGCAGCAAAUGGGAGCCAUAUUGAUGGGAUUACUGAGAACAAUUCCCAAAAUGUGGGUGUUGAAAAUACAAGUCAAAGUGAGGACGCCACUGUUGUCCAGGAAGAUGGACAUCAAGUAGCUGGAAGCAGUAACAGUACAGGUCAGGAGGAUGAAAUCAAAGGGAAUAUCUGUAGAAACGGGGCUGACACAAGUGAAACAACACCUCAGAGAGAAGGCGAGAGAAAUGGGAAUGAGGAGGCAGGGGUAUUGCCAGUGGGAAGUGGAGCUGGCAACGGAGAAGAUGUUGGUUUGGAUAAUUUUGAAGGAAGUCCUAGUGGGAAUGGAGCAGAUGAAGGUGAAGACAAGGGCUCUGGUGAUGAUGGAGGUGAAGAAACAGGGAAUGGAGAAAAGGGUAGUGAUCCCAGCAAGGGCCAGGAGGGUCAGUCUCAUGGAGAAGAGGAUGAUGAGGACAAUAGCUUAGGUAAAAAUUCAGUUAGUAGUGAAGAUGAUGGCCCUGGGGACAAUGAAAACAUCUCCAAGAGUGAGGAAGAUUCUGCCGGUAUUCCAGAAGACAAUGAUAGCCAGAAAACAGAGGACACUCAGAAACCCAGUCACGGAGAGAACAAAGCUAUGGAAAAUAGAAUCACCGAAAAGUCAGAGCCACCUGCUAUUGGGAAGGGCCAAGAUAAGGGAAUGGAAAUGGAAAGUCCUAGCAGUGGGCACAGAAACAAUGUUACCAAAGAAGCUGGGAAAGUUAAUGAAGAUAAAGAGAGUAAAGGCCAGCAUGGGAUGAUUGUGGGCAAAGGAAAUGUCAAGACACGA---GAGAUUGACAUUAUACAAGGAGCUGGCCAGAAACUGGAACCUGGAAAUAAGCUUGGACCCAGCAAAACACACAGUGACAGUAACAGUGAUGGAUAUGACAGUUACGAGUUUGAUGAUGAAUCCAUGCAAGGAGAUGACCCCAACAGCAGUGAUGAGUCUAAUGGCAGUGAUGAUGCCAAUUCUGAAGGUGAUAAUAAUCACGGUAGCCAAGGAGAUACUUCUUAUAACUCUGAUGAAUCAAAUGAUCAUGGCAAUGACAGUGGCUCA
>Molossus_molossus_XM_036262656 PREDICTED: Molossus molossus dentin sialophosphoprotein (LOC118630670), mRNA
AUGAAGAUAGUCAUAUAUUUUUGCUUUUGGGCAGCAGCAUGGGCUAUUCCGGUUCCUCAAGUCAAGCCAUUGGAGAGAUGUGCUGUUGGCAAACCUGUGAAUUUAAAUCUUCCAGCAAAAUCAAAAGUGUCAAUACAGGAUGAGUUAAAUGUUAAUGACACCGCCAAAGAAAAUGGUGUCCCCAGGCAUGAAGAUGAAAUGGGAAGGCAACAGUAUACCAAAGAUGGUUAUAAAGUAGAGAGAGAUGGUCCUGAGUGGGCAGAAGUAGGAGGAAAACGUUCUUCUGCACAUUCCAUGUUCGUAGAUGAAGAGGGAAAUCCUGAGGAUCCGAACGGGGGCACAGGAAAUCCAGAAACAUAUGGUCAUGAUGGGAUAUAUGGAAAAGAAGAUAGCACCACAGCCAGUGGUAUCAGGAGACAAGUAAGCACCACUGACAAUACCGGAGCAGCAGAUGGGAGCAAUAUUAAUGGAAAUAUUGAUGAGAAUUUAAAAAACGGGGAUGCUGGAGGUGCAGGUCAGAGUGAGAAUACCACUGUUGUUGAAGAAGAUGAACAUCAAAUAUCUGGAAGCAGUAAUAGUACAGGCCAAGAGGAUGAAGCAAAUGGGAAUUCCUGUGGAAAUGAGGGUAAUACCACUGAAAUAAUACCUCAGAAAGAAGGUGAGAGAAAUGGUCACGAGGAGGCAGGGGUAACACCAGGGGAAAGUGGAGCGGGCAAUAGAGAAGACCCUGGCCUAGAUAAUUCUGAUGGGAGUCCUAGUGGGGAUGGAGCAGGUGAGGAUGAAGACAAGGGCUCUGGGGAUAAUGAAGGUGAAGAAACAGGAAAUGGACAAGAGGGCACUGAUGACAGCAAGGGCCAGGAGGGUCAGGGUCCUGGAAAAGAAGAUGACAACGAUAAUAGCUUAGGUCAAAAUUCAAUUAGUAGUGAAGACAAUGACCCUGAAGAAAAGGAAAAUGCCUCCAAGAGUGAGGAGGAUUCCGAUAGUAUUCCAGAAGAAAAUGAUAGCCAAAGAACAGAGGACAUGGGAAAACCCAGUCACAGAGGAAACAAUGGUAUGGAUAAUGGAAUCACCAGAGAAUCAGAGCCAAGUACUAAUGAGAAGAGCCCAGACAAGGAAAUAGAAGUUGAAGGUUCUAGCAGUGGAAACAGAACCAAUAUUGCCAAAGAAGCUGUGAAAGUCAACAGAGAUAAAGAGAGUAAAGGGCAACAUGGAAUGGUUGUGGGCAACGGAAAUGUCAAGACACAAGGAGAGGUUGACCACAAGCAAGAACUGGGCCAGAAAUCAGAACCUGAAAAUAAGGUUGGACAUGACCAAACAGGUAGUGACAGUAACAGCGAUGUGUAUGAUAGUUACGAGUUUGAUGAUGAAUCUUUGCAAGGAGAUGAUCCCAACAGCAGCGAUGAGUCCAAUGGCAGUGAUGAUGCCAAUUCGGAAGGUGACAAUAACAGCAGUAACGGAGGAGAUGCAUCUUAUAACUCUGAUGAAUCAAAAGAUAAUGACAAUGACAGUGACUCA
>Talpa_occidentalis_XM_037530674 PREDICTED: Talpa occidentalis dentin sialophosphoprotein (DSPP), mRNA
AUGAAGAUUAUUAUAUAUUUUUGCAUUUGGGCGGCAGCAUGGGCCAUUCCAGUUCCUCAAAUCAAGACAUUGGAGAGACAUCCUGUUGACAAAUCUAUGAAUUUAAAUCUUCUAGCAAAAUCAAAUGUGCCAAUACAGGAUGAGGUAAAUGUCAACGACACUACAAAAGAAAGU---GUCCCUAUACUUGACAGUGAUAGAGAAAAGCAACAGUAUAUUAAAAAUGGCUACAGACAAGGGAGAAAUGGCUUGGAGUGGGUAGAAGUAGGAGAGAAAGGUUCUUCCACAAAUUCUAUGUUAGCAAAUGAAGUGGGGAAUACUGAGCAUCAAAAUGGGGGCACAGAAAAUCCAGAAACAUAUGGCCAUGAUGGGAUACAGAGACAAGAAGAAAGUACCGCAGCAAAUAGCAUCAGGGGACAAAUAAGAGUCACCAACACUGAUAGAGCAGCAAAUGGGAACAAUAUUAAUGGAAAUACAGACAAGAAUUCAAAAAAUGGGGAUGCUGGAGACAUAAGUAAGAGCGAGGAUGCCAGUGUUGUCCCA---GAUGUUCCUCAAGUAGCUGGAAGCAGUAACAGUACAGAGCCUGAGGAUGAAGUAAAUGAGAAUUUCUGUAGAAAUGAGGGUAAUACGAGUGCAGUAACACCUCAGAGAGAAGGUGAGGGAAAUGGGAAUGAGGAGACAGGGGUAACACCAGGGGGAAGUGGAGCUGGCAAUAGAGAAGAUGCUGGACUGGAUAAUUCUGAUGGAAGUCCUAGUGGGGAUGGAGCCGGUGAGGAUGAAGACAAGGGCUCUGGUGAUAAUGAAGGUGAGGAAACAGGGAAUGGAAAAGAAGGCUCUGAUAAUGGCAGGGGCCAGGAUGGGCAG------GGGCAUGAAGAAAACAAUGACAACAGUUUAGGUCAAAAUUCAAUUAGUAGUGAAGAUGACGACCUUCAGGACAAAGAACAAGCCUCCAGAAGUGAGGAGGAUUCUGCCAGUAUUCCAGAGGACAAUGGUGGUCAAAGAACAGCAGACACUCCCCAGCCCAGUCACAGAGAAAACCCAGCUUUGGAUAACGGACUCACCCAAGAAUUAGAGCCAAGUGCUAUUGGGAAGAGCCAAGAUAAGGGAAUAGAAAUCAAAGAUCCCAGCAGUGGCAACAGAAACAAUAUUACCAAAGAAGCUGGGAAAGUCAACGUAGAUGAGGAGAGUAAAGGACAGCUUGGACUGACUGCUGGCAAAGGAAAUGUUAAGACGCAAGGAGAGGCUGACAACAUGCAAGGACCUGGUCAGAAAACAGAACCUGGAAACAUGGCAGGACACAGCAAAGCAGGUAGUGCCAGUAGUAGUAAUGGAUAUGACAGUUAUGAAUUUGAUGAUGAAUCCAUGCAAGGAGAUGAUCCCAAUAGCAGUGAUGAGUCUAAUGGCCAUGAUGAUGUCCCUUCUGAAAGUGACAGUGACAGCAGUAGCAGAGGAGAUGCUUCUUAUAACUCUGAUGAAUCAAAAGAUAAUGGCAAUGAUAGUGACUCA
>Equus_caballus_XM_023636882 PREDICTED: Equus caballus dentin sialophosphoprotein (DSPP), mRNA
AUGAAGAUAAUUGUAUGUUUUUGCAUUUGGGCGGCAGCAUGGGCCAUUCCAGUUCCUCAAAUCAAGCCAUUGGAGAGACAUGCUGUUGAUAAAUCUGUGAAUUUAAAUCUUCCAGAAAAAUUGAAACCGCCAAUACAGGAUGAAUUAAAUGUCAAUCAUACCACCAAAGAAAGUGGUGUACCUGUGCAUGAAAAUGAAAGAGGAGAGCCACAGUAUACCAAAGACAGUUACGAAGGAGAGAGAAAUGGCUCUGAGUGGGCAGAAGUAGGAAGGAAAAGCUCUUCUACACAUUCUAUGUUAGUAAAUGAAGAGGGGAAUGCUGGGGAUCAGAAUGCGGGCACAGGAAACCCAGAAACAUAUGGUCAUGAUGGGAUACAAGGAGAAGAAGAGGGCACCACAGCAAAUGGCAUCAGGGGACGAGUAAGCAUCAUUGACAAUGCUGGGACGGCAAAUGGGAGCAAUAUCAGUGAAAAUACUGGUAAGAAUUCAACAAAUGGGGAUAUUGGAGACGCAAGUCAGAGUGAGGAUGCCACUUUUGUCCAAGAAGAUGGACAUCAAGUAGCCGGAAACAGUAACAGCACAGGCCAUGAGGAUGGAAUAAGUGGGAAUUCCUGUGGAAAUGAGGGUGAUACAGGUGAAAUAACCCCUCAGAGAGAAGGUGAGACAAUUGGGAAUGAGGAGGCAGGGGUAACACCUUGGGGAAGUGGAGCUGGCAAUAGUGAAGAUGCUGGCCUGGAUAAUUCUGAUGGGAGUUCUAGUGGGAAUGGAGCAGAUGAGGAUGAAGACAAGGGCUCUGGUGAUAAUGAAGAUGAAGAAACAGAGAAUGGGAAAGAGGGCACUGAUAGCGGCAGCGGCCAAGAGGCUGAGGUUCAUGGAGAAGACGAUGACAGUGACAAUAGCUUAGGUCAAAAUUCAAUUAGUAGUGAAGAUGAUGCCCCUGAAGGCAAAGAAAAUACCUCCAAGAGUGAGGAGGCUUCUGAUGGUAUUCCAGAAGACAAUGAUAGCCCAGUAAUAGAGGACACUCAAAAACCCAACCACAGAGAAAACAAAGUUGUGGAAAAUGCACUCACUGAAGCAUCACAGCCAAGUGCCAUUGGGAAGAGCCAAGAUAAGGGAAUAGAAAUUGAAGGUUCCAGAGGUGACAACAGAAACAAUAUUACCAAAGAAGGUGGGAAAGUCAACGAAGAUAAAGAGAGUAAAAGACAACAUGGAAUGAUCGUAAGCAAAGGAAAUGUCAAGACACAAGGAGAGGUUGACACCAUACAAGGACCUGGUGAGAAAUUAGAAGCCGGAAAUAAGGUUGGACACAGCAAAACAGGUAGUGACAGUAAUAGCGAUGGACAUGACAGUUAUGAGUUAGAUGAUGAAUCCAUGCAAGGAGAUGAUCCCAAUAGCAGUGAUGAGUCUGAGGACAAUGGUGAUGACAAUUCUGAAGAUGACAAUAACAGCAGUAGCCGAGGAGAUGCUUCUCAUGACUCUGAUGAAUCAAAAGAUAAUGGCAAUGACAGUGACUCA
>Panthera_onca_XM_060655962 PREDICTED: Panthera onca dentin sialophosphoprotein (DSPP), mRNA
AUGAAGAUAAUUAUAUAUUUUUGCAUUUGGUCAGCAGCAUGGGCCAUUCCAGUUCCUCAAAUCAAGCCACUGGAGAGACAUGCUGUUGACAAAUCUGUGAAUGUAAAACUUCUAGAGAAAGCAAAAGUGCCAAUACAGGAUGAGUUAAAUGUCAAUGACACCAACAAAGAAGGUAGUGUCCCC---CAUGAAAAUGAAAGAGGAAGGCAACAGUAUGCUGAAGAUGGUUACAAAGGAGAAAAAAAUGGCUCUGAGUGGGCAGAAGUAGGAGGGAAAAGUUCCUCUACACAUUCCAUGUUAGUAAAUGAAGAGGGGAAUAUUGAAGAUCAAAAUGGGGUCACAGGAAAACCAGAAACAUAUGGUUAUGAUGGGAUACAUGGAAAAGAAGGUAGCACCACAGCAAAUGGCAUUGGGGGACAAGUAAGCAUUCUCGACAAUGCUGGAAUUGUAAAUGGGACCAAUGUUAAUAGAAAAACUGAUAAGAAUUCAAACAAUGGAGAUGUUGGAGAUGCAAGUCAGAGUCAGGAUGCCACUGUUGUCCAAGAAGAUGGACAUCAAAUAGAUGGAAGCAAUAACAGUACAGCCCAUGAGGAUGAAAUAAAUAGGAAUUCCUGUGGAAAUGAAGGUAAUACAAGUGAAAUAACACCUCAGAGAGAAGGUGAGAGAAAUGGGAAUCAGGAA---GGAGUAACACCAGGGGGAAGUGGAGCUGGCAAUGGAGAAGAUGCUGGUCUGGUUAAUUCUGAAGGGAGUCCUAGUGGGAAUGGAGCAGAGGAGGAUGAAGACAAAGGCUCUGGUGAUGAUGAAGGUGAAGAAACCGGGAAUGGAAAAGAGGACACUGGUAACAGCAAGGGCCAAGAGGGUCAGCCUCAUGGAAAAGAAGAU---AAUGAUAAUAGCUUAGGUCAAAAUUCAAUUAGUAGUGAAGAUGAUGACCCUGAAGACAAAGAAAACACUUCCAAGAGUGAGGAGGAUUCUGAUGGUAUUCCCAAAAAUAAAGAUAGCCAAAUAAUAGAAGACAUGCAAAUACCCAAUCACAGAGAAAACAAAGCUGUGGAAAAGAAAAUCACUGAUGAAUCAGAGCCAAGUGCUAUUGGGAAGAGCCAAGAUAAGGGAAUAGAAAUUGAAGGUCCCAAUAGUGGCAACAGAAACAAUAUUACCAAAGAAGCUGGGAAAGUUAGUGAAGCUAAAGAGGGUAAAAGACAACAUGUAAUGGUCAUGGGCAAAGGAAACGUCAAGACACCAGGAGAGAUUGACAACAUACAAGGACCUGGUCAGAAAUCAGAACCCGGAAAUAAGGUUGCACACAGCAAAACAGGUAGUGAGAGUACUAGUGAUGGAUAUGACAGUUAUGAGUUUGAUGAUGAAUCCAUGCAAGGAGACGAUCCCAACAGCAGUGAUGAGUCUAAUGAUAAUGAUGAUGUCAAUUCUGAAGGUGACAAUAACAGUGAUAGCCGAGGAGAUCCUGGUUAUGACUCUGAUGAAUCAAAAGAUAAUGGCAAUGACAGUGACUCA


###DSPP Pangolins
>Gracilinanus_agilis_XM_044681616 PREDICTED: Gracilinanus agilis dentin sialophosphoprotein (LOC123252222), mRNA
---------------------------------------------------GUUUCUCAGAGCAGACUCCAAGAGAAAUAUGCUUUUAAUAAAUCUGUGGAUUUAGAUUGUCCAGGAAAACCAGAAGUGACCAAACAGGAUCAGAUAACUGUC------------------------------------------GAAAAAAGCAUGCAACUAAAUAAAAACAGAAGUAGCAAAGGAGAGGAGGAAGUUAUUAAGAAUGCAGAGACAGGAGAAAAGGGAUAUUAUGCCAGUCCCAAAUUAGCUAAAGGAGAG------------------CAUGGAGAAAAAAUCUAUCCAGAAACAUUAGACAGAGAU---------GGGAAUGGAGAUAAUGACACAAUAAAUGGU------------------AGCAUUUAUAAGGCAGGA---------------------AAUGAAACCACUACUAGAAAUGUCAAAGAAGAGAAUGUUACCCACACAAAUCAAAUUGAAGUUACUAAUGUCCAAGAAGAAAAU---------------------AGCAAGAGUAGAGGUAAUGAAGAUGAAGGAAAUGGAAACACCGAUAAAAAUGCGGAUGGUCUAAAUGAAAAAACUCCUUACAGA---GGAGAUGGGAAUGGAGAUAAUCAAACCAAGGCUCCAACAGGAAAAGGUGAAACUAAAAAUGGAGAAGAUGAAAGCUGGAAUGAUAUCGGUGGUGGUGCUAGUGGCAAUGGAGCUGAUACCUAUGAUGAAAAUGGUUCUGGUGAUGAUGAGGGAGAAAAAGCAGAGGAGAGAGAUGAAAGC---------------------------CAGGAUAAUGGAAAUGAAUAUGACAGUGAUAAUAGCUUAAGCAAAGCUUCA---------AAUGAAGAUGAAACUGGAGACAAUGACAAUACUUCAAAGAGUGAUGAAAAUCAUGAU------------------------AAUACUGUGGAAGUUACCAUGGAGCUG---------------AAAGGUGGUAAAAGUGGAUUAAAUGAAGAAUCAGGUCCUAUCAGUAUUAACAAAGUCCAAGAAAAGCAGGUAGAAAACAAUGGGACCAACAACGACAGUGGUUUGGAAACUACUAAAGAAACUGAGAAAAUAAAUGAUGCUUUUAGAAUUAAA------GAUGACAUUAUUUCUGACAAAGGAUAUGGUGAUAUGGCAGGGAAGUUUAACAAU------GGAAACAACUUGAAAAUUAAACUUGGAGGCAAAGGUGGACCCAGCAACACUGGCAGUGAAAGCAAUAGUGAUGGCUAUGAUAGCUAUGAUUUUGACAAUGAAUCUAUGCAAAGAGAUGACCCUGAUAGCACUAAU------------------GAUGCCAAAUCUGAAAGUGAGGAUAUCAGUAAUAGUAAGAGCACUGAUUCUAAUGAACCUGAUGAAUCAAUUGGUGAUAGCAAUGGCAGUGACUCA
>Dromiciops_gliroides_XM_043972350 PREDICTED: Dromiciops gliroides dentin sialophosphoprotein (LOC122732267), mRNA
AUGAAGACUAUCGUAAUUUUCUUCAUCUUGGCAACAGCAGAGGCCAUUCCGGUUUCUCAGAUCAGACCCCAGGAGAAAUAUACUUUUAAUAGACUUGUGGAUUUAAAUUGUCCAGGAAAAGCAGAAGUGACCCAACAGGAUCAAAUAACUGUU------------------------------------------AGGAAGGAUGCCCAACUAUAUAAAAAUGGCAGUAGCAAAGGAGAAGAGGAUGCUAUUGAGAAUACAAAGAUAGGAGAAAAGGAAUCUUAUGCCAGUCCUGGAUUAGCUAAAGGAGAGAGAGAUUUUAGCAAUAGGCAUGGGGAAAUAAUGUAUCCAGAAACAUUAGAGAGAGAU---------GGGAAUGGAGAAAAUGACACAACAAAUGGG------------------AUCAUUUACAAGGCAGGA---------------------AAUGAAACCAUCAGUGGAAAUGCCAAAGAAGGGAAUGCUACCAACACAAAUCAAAUUGAAAUGGUCAAUAUUCAA---------------------------------------------------------------------------------------------------------------------GGAGAUGGGAUUGGGAAUAAUCAAACUGAGGCUCCAACAGAAAAAAGUGAAGCUAAACAUGGAGAAGAGGAAAGCUGGAAUGAUAUCGAUGGUGGUGCUAGUGGUAAUGGAGUUGGUACCUUUGAAGACAAUGGUUCUGGUGAUGAUGAGGGAGAAGAAGCAGAGGACAGAAAUGAAAGC---------------------------CAGGAAAACGGAAAUGAAGAUGACAGUGAUAAUAGUUUAAGCAAAAAUUCA---------GAAGAAGAUGACACUGGAGACAAAGAUAAUAUAUCAAAGAAUGAUGAAGAUCAU---------------------------AAUACAGUAGAAGCUUCCACAGAGCUG---------------AAAGGUGGGAAAAAUGGAUUCAUUGAAGAAUCAGGUCCCAAUGACAUUGACAGAGACCAAGAAAAG---GUAGAAAACAAUGGACCCAACAGCAGCAAUGGUAUGGAAACGACUAAAGAAGCUGAGAAAGUAAAUGAUACUCUUCAAAGUAAAGGA---GAUGACAUUAUUUUAAACAAAGGAUCCCACGAUAUGCCAGUGAAAGUUGACAAU------GGAAAUAUCCCGAAAUCAAAACUUGGAGGC---------------AACACUGGCAGUGAAAGCAGUAGUGAUGGAUAUGAUAGCUAUGAUUUUGACAAUGAAUCUAUGCAAGGAGAUGACCCUAAUAGCAGUAAC------------------GAUGUCAAGUCUGAAAGUGAGGAUAUCAGUAACAGUGACGGCAAUGAUUCUAACGAACCUGAUGAAUCGAUUGGUGAUAGCAAUGGUAGCAACUCA
>Antechinus_flavipes_XM_051966715 PREDICTED: Antechinus flavipes dentin sialophosphoprotein (DSPP), mRNA
---------------------------------------------------GUUUCUCAGAUCAGACCCCAAGAGAAGUAUGCUUUUGAUAGAUCUGUGGACUUAAACUGUUCGGGAAAAUCAGAAGUAACCAAACAGGAUCAGAUAAUUGUC------------------------------------------GAGACAGGGACACGUCUAUAUAAAAAUGGCAGUAGCAAAGGACAAGAGAAUGCUAUUGAGAAUGCAAAAAUAGGAGAAAGGGGAUCUUCUACCAGUUCUGGAUUAGAUAAAGGAGAGAGAGGUGAUGGAGAUAGAUAUGAGGUGAUAACAUAUCCAGGAACAUUAGUGAGAGAU---------GGGAAUGCAGAAAAUGGCACAACAAAUAGC------------------AUCAUUUACAAGGCAGGA---------------------AAUGGAAGCACUAGUGAAAAUGUCAAAGAAGGAAAUGUUACCUACACGAACCAAACUGAAAUUAUCAAUGUUCAGCAAGAGAAC---------------------AACAAGAAUCGAAGCAAUGAAGAUGAAGGAAAUGAAAACAUUGAUAAAAAUGAGGGUGGUCUAAAUGGAAAAAUUCCUAACAGA---GGAGAUGGGAAUGGGAGUAAUCAAACUGAGUCUCCAACAGAAAAAAGUGAAGCUAAAAAUGGAGAAGAUGAAAGCUGGAAUGAUACUGAUGGUGGUGCUAGUGGCAAUGGAGCUGAUACCUUUGAAGGUAAUGGUUCUGGUGAUGAUGAAGGAGAAAAAACAGAGGAGAAAAAUGAAAGC---------------------------CAAGAAAAUGGAAAUGAAGAUGACAGUGAUAAUAGCUUAAGCAAAAAUUCA---------GAAGAUGAUGACACUGGAGACAAAGAUAAUGCUUCAAACAGUGAUGAAGAUCAUGAU------------------------AACACAGUAGAAACUACUGUGGAGCUG---------------AGAGGUGGUAAAAAUGGAUUCAAUGAAGACUCAGGACCCAAUGACAUUAAUAGAGUCCAAGAAAAG---GUAGAAAACAAUGGGACCAACAACAGUAAUGGUAUGGAAGCUACUAAAGAAACUGAGAAAGUAAAUGAUGCUCUUAAAAGUAAAGGA---GAUGGC---AUUUCUGACAAAGGAUCCCAUGGUGUGGCAGGGAAAGUUGACAAU------GGAAACAACCUGAAAACAAAACUAGGAGGAAAAAUCGGACACAGAAACAUUGGCAGUGAAAGCAAUAGUGAUGGAUAUGAUAGCUAUGAUUUUGACAAUGAAUCUAUGCAAGGAGAUGAUCCUAAUAGCAAUAAU------------------GAAGCCAAGUCUGAAAGUGAGGAUAUCAGUAAUAGUGAGGGCAAUGAUUCUAAUGAAUCUGAUGAAUCAGCUGGUGAUAGUAAUGGUAGUGACUCA
>Phascolarctos_cinereus_XM_020988263 PREDICTED: Phascolarctos cinereus dentin sialophosphoprotein (DSPP), mRNA
AUGAAGGCUAUCUUAUUUUUCUUCAUCUUGGCAACAGCAGAGGCCAUUCCGGUUUCUCAGAUCAGACCCCAAGAGAGAUAUGAUUUUGAUGGAUCAAAGGAUUUAAAUUGUCCAGGAACACCAGGAGUGACCAAACAGGAUCAGAUAGUUGUC------------------------------------------GAGAAGGGUGCACAACUAUAUAAAAAUGGCAGUAGCAAAGGAGAAGGGGAUGCUGUUGAGAAUGCAAAGACAGGAGAAAAGGGGUCUUAUUCCAGUCUUAUAUUAGCCAAAGGAGAGAGAGAUAUUGGAGAUGGGCAUGGGGAAAAAGUGUAUCCAGAAACGUUAGCGAGAGAC---------AGGAAUGGAGAAAAUGAUACAACAAAUGGU------------------AUCAUUUACAAGGCAGGA---------------------AAUGAAACCACUAGUGGAAAUGUCAAGGAAGAGAAUGUUACCAACACAAACCAAACUGAAAUUAUCGAUGUUCAGCAAGAGAAU---------------------AACAAGAAUAGAAGCAAUGAAGAUGAAGGAAAUGUAAACAUUGAUAAAAAUGAGGGUGGUCUAAAUGAAGAAACUCCUUACAGA---GGAGAUGGAAAUGGGAGUAAUCAAACUGAGGAUCCAACAGAAAAAAGCAAAACUACAAAUGGAGAAGAUGAAAACUGGAAUGAUAUUGAUGGUGGUGCUAGUGGUAAUGGAGCUGACACCUUUGAAGGGAAUGGUUCUGGUGAUGAUGAGGGAGAAAAAGCAGAGGAAAGAAAUGAAAGC---------------------------GAGGAAAAUGGAAAUGAAGAUGACAGUGAUAAUAACUUAAGCAAAAAUACA---------GAAGAGGAUGACACUGCAGACAAAGAUAAUACUUCAAAGAGUGAUGAAGAUCAUGAU------------------------AAUACAGUAGAAGCUACCAUGGAGCUG---------------AAAGGUAGUAAAAAUGGAUUAAAUGAAGUACCAGGUACCAAUGACAUUGGCAGAGACCAAGAAAAGCAGGUAGAAAACAAUGGAACCACCAACAUCAAUGGUAUGGAAACUACUAAAGAAGCUGAAAAAGUAAAUGAUGCUCUUAGAAGUAAAGGA---AAUGACGUUAUUUCUGACAAAGGAUCCCAUGAUGUGGCAGGGAAGGUUGACAAU------GGAAAGAACCUGAAAACAAAACUUGGUGGCAAAGCUGGACCCAGCAACACUGGCAGUGAAAGCAAUAGCGAUGGAUAUGAUAGCUAUGAUUUUGACAAUGAAUCUAUGCAAGGAGAUGACCCUAAUAGCAGUAAC------------------GAUGCCAAGUCUGAAAGCGAGGAUAUCAGUAAAAGUGAGGGCAAUGAUUCUGAUGAACCUGAAGAAUCAAAUGGUGAUAACAAUGGUAGUGACUCA
>Elephantulus_edwardii_XM_006885315 PREDICTED: Elephantulus edwardii dentin sialophosphoprotein (DSPP), mRNA
AUGAAGAUAAUUCUAUAUUUUUGCAUUUGGACAGCAGCCUGGGCUAUUCCAGUUCCUCAAACCAAACCAUUGGAGAAACAGGUUGCCGACAAAUCUUCGAAUGUAUAUGCAAUAACAAAAUCCAAUACAUCAAUACAGGAUGAGUUAAAUGCCAAUGUCAUCACUAGAGAAAAUGGUGUCCCCAUACGUGAAAGUGAAAGAGGAAGACAACAGUCUAUAGUAAAUGGUUGUAAAGAAGAGGGGGAUGGCUUUGAGUGUGCAGAAUUAGGGAGAAAUAUCUCCUCUACACACCCCAUGCCAGUGGAUAUAGAGGGUAUUGUUAAGGAUGGGAAUGCAGCCACAAGAGAACCGGAAACAUAUGGUUAUGAUGCAAUACAUGGAAAUGAAGAUAACAUCACAUUAAAUGGCAUCAGGGGAAAAGUAAACAUUAUUGAUAAUGCUGGAGCAACAACUGUGAGUGAUAUGAAUGGAAAUACUGAU---AGUACAAACCAUGGCGAUAUAGGAUAUACAAGUCAGAGUGGCGAUACCACUCUUGUCUCUGAAGAUGGAAAUCAAAUGCCUGGAAACAAUAAUAGUACAGACCCUGAGGAUGAAAUGAAUGGGAAUUCUUGUGGUAAUGAGAAUAACACAAAUGAAACAACACCUCAGACAGAAGGUGAGAUAAAUAGGAAUAAGCAGGCUGAUAUAACUCCCGGGAGAAAUGGAACCAGCAAUGGAAACGAUACUGGCCUAGAUGAUUCCGAUGGGAGUCCCAGUGGGAAUGGAGCAGAUUAUGAUGAAGACAAGGGCUCCGGUGAU---GAAGAUGAAGAAACAGCAGAUGGGAAAGCAGGUUCCAAUAAUAGCAAUGAGGAGGAAGGGCAGGGUAAUGACAAAGAAGAUAGCCAUGACGAUAGUGAAAGUCAAAAUUCAGUUAGUACUGAAGAAGAUGACCCUGGAGAUAAAGCUAACAGUUCCAAUAGUGAUGAAGAUUCUCAUAGUAUUCCAGAAAACUAUGGUGUCCAAAGACUAGAAAGCACUAAAGAAUUCAAUCACAUAGGAAGUAAAAGGGCGGAAAAUGGAAUCCCUGAAGAAUCAGCUCCAAGUGCUGUUGGGAAAAGCCAAGAUAAGGGAUUAGAAACUGGAAGUCUCAGCAGUGGCUACAUAAAUAAUAUUACCACAGAUGUUGGGAAAGUAAAUGAAGAU---------AAAGCACAAUAUGGACUGAUCAUGGUUAAAGAAAAUGUCAAGACCCAAGGAGAGAGUAACAACAUACAAGGACCAGGCCAGGAAUCAGAACCUGGAAGUAAGGUUGGACACAGCAAAACUGGCAGUGACAGUAAUAGUGAUGGGUCUGACAGUUAUGGUUUUGAUGAUGAGCUCAUGCAAGGUGAUGAUCCCAAUAGCAGUGAU---------------GAUGGUGCUAAUUCUGAGAAUGAUAAUAAUAGCAAUAGUCAAGGAGAUGCUUCUGAGAACUCUGAUGAAUCAGAAGAU------AAUGACAGUGACUCC
>Echinops_telfairi_XM_004703421 PREDICTED: Echinops telfairi dentin sialophosphoprotein (LOC101649488), mRNA
AUGAAGAUAAUAAUAUAUUUUUGCAUUUGGGCAGCAGCGUGGGCCAUUCCAGUUCCUCAAACUAAACCUUUGGAGAGAAAUGCUGUUGACAAAUCUUUGAAUUUAUAUGCACUAGCAAAAUCAAAUGUGCCAAUACAGGGUGAUUUUAAUGCCAAUGACACCAUCAAUGAAAAUGGUGUCCCUGUGCACGAAAGGGAAAGAGGAACACAACCGUAUAACAAAAAGAGUUGCAAUGGAGAGACUCCUGGAUCUGAGUGUCUAGAAGUAGUAGGAAAGGGUUCUUACACACACUCUGUGCUAUCAAAUGAAGAGGUGAACACUGGGGAUGGAAAUGGGGACACAGGAAAGCCUGAAACAUACGGUUAUGAUGCAAUAUAUGGAAAUGAUGACAGCGCCACAUUAAAUGGCAUCAGAGGAAAAGUAAACAUCAUUGAUGGUGCUGGAGCAGUAACUGUGAGCAACAGUAAUGGAAAUACUGCUGAG------AAAAGUGGAGAUAUAGGAUAUACCACUCAGUGUGAGGGUACCACUGUUAGCCCUGAAGAUGGAAAUCAAAUGGCUGGAAGCAAUAAUAGUACAGACUAUGAGGAUGAAAUAAACGUGAAUUCCUGUGGAAACGAGGGACACACAGAUGGAGUGACACCUCAGCAAGAAGGAGAGAUCAAUGGGAAUAAGGAAGCUGAGGUCACUCUAGGGACAAGUGGAACGAGCAAUGGAGAAGAUACUGGCUUGGAUGGUUCUGAUGGGAGUCCUAGUGGGAAUGGAGCAGAUGAAGAUGAAGACCAGGGCUCUGGAGAU---GAAGAUGAAGAAACGGAACAUGGAAAAGAGGGUGCUGAUAAUAGCAAUGGCCAGAACGGUCAGGACAAUGGAAACGAAGAUGGCACUGACAAUAGUUUAGAUCAAAAUUCAAUUAGUACUGAAGAUGAUGAU------GAUGCUUCUAACCUCUCCAAGAGUGAGGAAGAGGCUGGCAGUAUUUCAGAAGAAAACGAUCAUCAAAGAAUAGAGAACACCAAAGAACUCAAUCACAGAGAAAGCAAGAAUGUGGAAAAUGGAGUCCCUGAAGAAUCACAGCCAAGCGCUGUUGUAAAGAGUCAAGUUAAGGAAAUAGACAUUGGAGGUCCUAGCAAUAACAAUAGAAAUAAUAUUACC------------------AACGAUGAGAAAGAGAGUAAAGGACAACCUGGAGUGGUCAUCGGCAAAGGAAAUGUCAGGACCCAUGGAGAAGCUGACAGCAUGCAAUUACCAGGCCAGAUAUCAGAAUCUGGAAAUAAGGUUGGACACAGCGAAAUCGGCAGUGACAGUAAUAGUGAUGGAUCUGACAGUUAUGCUUUUGAUGAUGAGUCCAUGCAAGGAGAUGACCCCAAUAGCAGUGAUGAGUCUAAUGGCAAUGAUAAUGCCAAUUCUGAGAGUGACAAUAACAACAGUAGUCAAGGAGAUGCUUCUGAAAAUUCUGAUGAAUCAGAAGAUAAUGGCAAUGACAAUGAGAGU
>Elephas_maximus_indicus_XM_049885281 PREDICTED: Elephas maximus indicus dentin sialophosphoprotein (DSPP), mRNA
AUGAAGAUAAUUAUAUAUUUUUGCAUUUGGGCAGCAGCAUGGGCCGUUCCAGUUCCUCAAACCAAACCCUUGGAGAGACAUGCUGUUGACAAAUCUUUGAAUUUAUAUGUACUAGCAAAAUCCAGUGUGACAAUACAGGAUGAGUUAAAUGCCAAUGACACUGCCAAAGAAAAUGGUGUCUCCAUGCAUGAAAGUGAAAUAGGAAGGCAACGGUAUACAGAAAACAGUUGCAAAGGAGAAGGGAAUGGCUCUGAGUGUGCAGAAUUAGGAGGAAAGAAUUCUUACACACAUUCCACGUUAGCAGAUGAAGAG---AAUAUUGAGAAUGGGAAUGGGGGCACAGGAAACCUAGACACAUAUGGUUAUGAUGCGAUACAUGGAAAUGAGAAUAACAUCACAACAAGUGGCAUUAGGGGAAAAGUAAACGUCCUUGACAAUGUUGGAGCAGCAACUGUGAGCAAUGUUAAUGGAAACACUGAUAAGAAUAUAAUCAAUUGGGAUGUAGGAGAUACAAGUCAUAGUGAGAAUGUCACUGUUGUCCCUGAAGAUGGAAAUCAAGUAGCUGGAAACAAUAAUAGUACAGGCCAUGUGGAUGAAAUAAAUGGAAAUUCCUGUGGGAAUGAGGGUAACACAAAUGAAGUAACACCUCAGGGAGAAGGUGGGAUAAAUGAAAACAAGGAGGCUGUGGCAACUCCAGGGAGAAGUGGAACUGACAAUGGACAAGGUACUAGCCUGGGUGAUUCUGAGGGGGGUCCUAGCGGGAGUGGAGCAGAAGAAGAUGAAGACAAGGAGGGCUCUGGUGACGAAGAUGAAGAAACAGGGGAUGGAAAAGAGGGUGCCGACAAUAACAAUGGCCAGGAAGUUCAGGGUAAUGGAAAAGAAGAUGGCAAUGACAAUAGCACAGGUCAAAAUUCCAUCAGUAUUGAAGAUGGUGACCCUGAAGAUCAAGAAAACACCGCCAAGAGUGAAGAAGAUUCUGACGGUAUUCCAGAAGGCAAUGAUGAUAAAAGCAUAAAGAAUACCAAAGAACUCAAUCACAGAGAAAGCAAAAAUGUGAACAAGGGAGUCACUGAAGUAGCAGAGCAGAGUGCUGUUGGAAAGAGCCAAGAUAAGGGAAUAGAAAUUGAAGUUCCCAGCAAUAGCAACAGAAAUAAUAUUGCCAAAGAAGCUGGGAAAGUCAAUGAAGAUAAAGAGAGUAAAAGACAACAUGGAACUAUCAUGGGCAAAGGAAAUGUCAAGACACAAGGAGAGGCUGGUAACAUACAAGGACCAGGCCAGAAAUCAGAACCUGGAAAUAAGGCUGGACACAGCAAAAUUGGCGGUGAGAGUAAUAGUGAUGGAUAUGACAGUUACGAUUUUGAUGAUGAGUCCAUGCAAGGAGAUGACCCCAACAGUAGCAAUGAGUCCAAUGGCAAUGAUGAUGCCAAUUCUGAGAGUGAAAAUGACAGCAGUAGCCGAGGAGACGAUUCUUAUACCUCUGAUGAAUCAACAGAUAAUGGCAAUGACAGUGAUUCA
>Trichechus_manatus_latirostris_XM_004390142 PREDICTED: Trichechus manatus latirostris dentin sialophosphoprotein (DSPP), mRNA
AUGAAGAUAAUUAUGUACUUUUGCAUUUGGGCAGCAGCAUGGGCCAUUCCAGUUCCUCAAACCAAACCCUUGGAGAGACAUGCUGUUGAUCAAUCUUUGAAUUUAUAUGUACUAGCAAAAUCCAGUGUGCCAAUACAGGAUGAGUUAAAUGCCAAUGACACCACCAAAGAAAAUGGUGUCCCCAUGCAUGAAAGUGAAAGAGGAAGGCAACAGUAUACAGAAAACAGUUGCAAAGGAGAGGGGAAUGGCUCUGAGUGUGCAGAAAUAGGAGGAAAGAGUUCUUACACACAUUCCAUGUUAGCAGAUGCAGCA---AAUAUCGAGGAUGAGAAUGGGGGCACAGAAAAACCAGAAACAUACGGUCAUGAUGCGAUACAUGGAAAUGAAGAUAACAUCACAGUAAGUGGCAUCGGAGGAAAAGUAAACAUCAUUGACAACGUUGGAGCAGCAACUGUGAGCAAUGUUAAUGGAAAUACUGAUAAGAAUAUAAUAAAUGGGGAUGUAGGAGAUCCAAGCCAGAGUGAGAAUGCCACUGUUGUCCCUGAAGAUGGAAAUCAAGUAGCUGGAAGCAAUAAUAGUACAGACCACGAGGAUGCAAUAAAUGGGAAUUCCUGGGGAAAUGAGAGCAAUACAAAUGAAAUAACACCUCAGAGGGAAGGUGAGAUACAUGGGAAUAAGGAGGCUGCAGCAACUCCAGGGCGAAGAGGAACUGACAAUGGAGAAGGUACUGGCCUGAGUGAUUCUGAUGGGAGUCCUAGCGGGAAUGGAGCAGAAGAAGAUGAAGACAAGGGCUCUGGUGAU---GAAGAUGAAGACACGGGGGAUGGAAAUGAGGGUGCCGAUAACAGCAAUGGCCAGGAAGGUCAGGGUAAUGGAAAAGAAGACGGCAAUGACAAUAGAGUAGGUCAAAAUUCAAUCAGUACUGAAGAUGAUGACCCUGAAGAUAAAGAAAACACCUCCAAGAGUGAGGAGGAUUCUGACGGUAUUCCAGAAAACAACGAUGACAAAAGAAUAAAGAACAUCAAAGAACUCAAUCACAAAGAAAGUAAAAGUGUGGACAAUGGAAUCACUGCAGAAUCAGAGCCAAGCACUGCUGGGAAGAGCAAAGAUAAGGGAAUAGAAAUUAAAGGCCCCAGCAGUAGCAACAGAAAUAAUAUUGCCAGAGAAGCUGGGAAAGUCAACGAAGAUAAAGAGAGUAAAAGACAACAUGGAACGAUCAUGGGCAAAGGAAAUGUCAAGACACAAGGAGAGGCUGACAACAUACAAGGACCAGGCCAGAAAUCAGAACCUGGAAAUAAGGUUGGACACAGCGAAACUGGCAGUGACAGUAAUAGUAAUGGAUAUGACAGUUAUGAAUUUGAUGAUGAGUCCAUGCAAGGAGAUGACCCCAAUAGCAGUGAUGAGUCUAAUGGCAAUGAUGAUGCCAAUUCUGAGAGUGACAAUAACAGCAGGAGUCGAGGAGAUGCUUCUUAUAACUCUGAUGAAUCAACUGAUAAUGACAAUGACAGUGACUCA
>Mus_musculus_NM_010080 Mus musculus dentin sialophosphoprotein (Dspp), mRNA
AUGAAGAUAAUUAUAUAUAUAUGCAUUUGGGCAACUGCCUGGGCCAUUCCGGUUCCCCAGUUAGUACCACUGGAAAGAGACAUUGUUGAAAACUCUGUGGCUGUGCCUCUUCUAACACAUCCAGGAACUGCAGCACAGAAUGAGUUAUCUAUCAACAGCACCACUAGCAACAGCAACGACUCCCCAGAUGGCAGUGAGAUAGGAGAGCAGGUACUUAGCGAGGAUGGUUACAAAAGAGAUGGGAAUGGCUCCGAGUCAAUACAUGUAGGAGGGAAGGAUUUUCCUACUCAGCCCAUUUUAGUAAACGAACAGGGGAACACUGCUGAAGAACACAAUGACAUA---------GAAACAUACGGUCAUGAUGGGGUACAUGCGAGAGGAGAGAACAGCACAGCAAAUGGCAUCAGGAGCCAGGUAGGCAUCGUUGAAAAUGCGGAGGAAGCA---GAGAGCAGUGUCCACGGACAGGCUGGUCAGAAUACAAAAUCUGGAGGUGCUAGUGAUGUAAGCCAGAAUGGAGAUGCGACCCUUGUCCAGGAAAAUGAGCCUCCAGAAGCUAGCAUCAAGAAUAGCACCAACCAUGAGGCUGGAAUACACGGGAGUGGGGUUGCU------------ACACAUGAAACGACGCCUCAGAGAGAAGGGCUGGGGAGUGAGAACCAGGGGACUGAGGUGACACCAAGC---------------AUCGGGGAAGAUGCAGGUUUGGAUGAUACUGAUGGGAGUCCUAGCGGGAACGGGGUAGAGGAGGAUGAAGAUACAGGCUCUGGUGAUGGUGAGGGUGCAGAAGCAGGAGAUGGAAGGGAGAGCCAUGAUGGCACUAAGGGCCAGGGGGGCCAAUCUCAUGGG---------GGAAACACUGACCACAGAGGUCAGAGUUCAGUUAGUACUGAAGAUGAUGAUUCUAAAGAACAAGAAAACAGCAGU------GAGGAA---------GGUGUUGAAGAAGGCGACAGUACCCAGGCAACGCAGGACAACCAAAAGCUCAGCCCCAAAGACACCCGAGAUGCAGAGGGUGGGAUCAUCAGCCAGUCAGAAGCAUGUCCUUCUGGGAAGAGCCAAGAUCAGGGAAUAGAAACUGAAGGUCCCAACAAAGGCAACAAAAGUAUUAUUACCAAAGAAUCUGGGAAACUCAGUGGAAGUAAAGAUAGCAAUGGACACCAAGGAGUGGAGCUGGACAAAAGGAAUAGCCCAAAGCAAGGGGAGUCUGACAAGCCUCAAGGCACUGCUGAGAAAUCAGCUGCCCACAGUAACCUGGGACACAGCAGGAUAGGUAGCAGCAGCAAUAGUGAUGGGCAUGACAGUUACGAGUUCGAUGACGAGUCCAUGCAAGGAGAUGAUCCCAAGAGCAGCGACGAAUCUAACGGAAGUGACGACACUAACUCUGAAAGCGCCAAUGAGAGUGGCAGCCGUGGAGAUGCUUCUUACACAUCUGAUGAAUCAAGUGAUGAUGACAAUGACAGUGACUCA
>Oryctolagus_cuniculus_XM_008267875 PREDICTED: Oryctolagus cuniculus dentin sialophosphoprotein (DSPP), mRNA
AUGAAGAUAAUUAUAUAUCUUUGCAUUUGGGCAGUGGCAUGGGCCAUUCCAGUUCCUGAAAUUAAACCAUUGGAAAGACACACUGUUGAUAAAUAUGUAGGUUUACAUCUUCUUGCAACACCAAAAGUGCCUAUACAGCAUGAGUUAAAUGCCAAUGACACCUUCAGAGAAAGUGAUAUUCCCCUGAAUGAAAGUGAAAGAGGAAGACAAGAGUAUAUCAAAGACAGUUACAAAGGAGAAGGGAAUGGCUCUGAGUGGGCAGAACUAGGAGUGAAGAAUUCUUCCACAGAUUCCACUUUAGCUGAUGAAGAUGGGAAUAUUGGGAAUCAAAAUGAAGGCACAGAAAAGCCAGAGAUUUAUGUUAGUGAUGAGAUAUAUGGAAAUGAAGUUAACAACACAGCAAAUGGCAUUAGGGGACAAGUUAGCAUUGUUGACAAUGCUGGAACAGCAAAUGAGAGUGAUAUUAAUGGAAGUACUGAUAAGAACACACAAAAUGGGGACAUUGGAGAUGCAAGUCAAAAUGAAAAUUCCACUGUAAUCCCAGAAAAUGGA------------------AAUAACAGUACACAUAAUGAGGAUAAAAUAAAUGGGAAUUCCUUAGGUAAUGAGGGUGACACAAGUGCAAUAACACCUCCUGGAGAAGGUAAGAGAAAUGGGGAUACUGAGGCUGAGGUAACACCAGGC---------------AAUGGAGAAGAUGCUGGCCUGGAAAAUUCUGAUGGGGCUCCUAGUGGAAAUGGAGAAGAUGAAGAUGAAGGCCAGGGCUCUGGCAAUGGUGGAGAUGAAGAAACAGGGAAUGGAAGAGAGGGCAGUGGUAACAGCAAGGACCAGAAAAGUCAGGGUCAUGGCAAUGAAGGUGAAAAUGAUAAUGGCACAGGUCAAAAUUCAAGCAGCACUGAAGACAAUGGCCUUGAGGACAAAGAAAACACUUCCAGGAGUGAGGAGGGCUCAGAUGGUUGC------------------CAAAGAGUAGAGGACACCCAGAAAUUCAAUCAUGGAGAAAGCAAAGGGCUGGAAAAUGGAGUCAUGAAGGAAUCAGAACCAAGCACUGCUGGGAAGGGCCAAGUUAAGGGGAUAGAAAUCAAAACUCCCAGCAGUGCCAUCAGAAAUAACAUUACAAAAGAAGCUGGGAAAGUCCACGAAGACAGAGAAAGUAAAAGACAACAUGGAAUGAUCAUGAACAAAGGGAAUGUCAAGACACAUGGAGACAUUAAUAGCAUACAAGAACCCGGUCAGAAAUUGGUACCUGGAAGUAAAAUGGAACCCAGCAAACCAGGUAGUACCAGCAACAGUGAUGGGUAUGACAGUUAUGAUUUUGAUGAUGAAUCCAUGCAAGGAGAUGAUCCCAAUAGCAGUGAUGAGUCUAAUGGCAGUGAUGAUGCUAAUUCAGAAGGUGAUAAUGAUAACAAUAGUCAAGGGGAUACUUCCAAUAACUUUGAUGAAUCACAAAAUAAAGACAAUGACAGUGACUCU
>Tupaia_chinensis_XM_006143262 PREDICTED: Tupaia chinensis dentin sialophosphoprotein (DSPP), mRNA
AUGAAGAUAAUUAUAUAUUUUUGCAUUUGGGCAGCAGCUUGGGCCAUCCCAGUUCCUCAACUCCAACCAUCUGAGAGGCAUGCUGUUGAAAAGUCUGUGAUCUUACACGUUCUAGCAAAAUCAAAACUGCUAGUACAGGAUGAGUUAAAUGCCAAUGACACUGCUGAAGAGAGUCGUGUCCCCAUGCAUGAAAGUAAAAGAGGAAGGCAACAGUACACCAAAGAUGGCUACAAAGGAGAAGGCAAUGGCUCCGAGUGGGCAGAAGUAGGAGGAGAGAGGCCUUCUACACAUUCUACGCUAACAAAUGAAGAGGGGACUGUUGAGGAUCAGCCUGGAGGCACGGGAGCACCAGAACCAUAUGGUCAUGAUGGGAUACACGGAGAAGAUGACAACACCACAGCAAAUGGGAUCAGGGGACAAGUGAGCAUCACCAGCAGUGCUGGAGCAGCAAGUGGGAGCAGUAAUAUCGGGGACAGUGAUAAGGAUACAAAAGUUGGGGACGGUGGCCAUGCAAGUCAGAAUGAGGAUGCCACUGUUAUCCAAGAAGAUGGAACUCAAGUAGCUGGGGGCAGGAACACCACAGACCAUGAGGAGGAAGUAAAUGGAAAUUCCUCUGGAAAUGAAGGUGAUACAAAUGCUGUAACACCUCAGCAAGAAAGCGAGGGAAAUGGGAAUAGGGAAUCUGAGGGAAUACCAGGC---------------AAUGGAGAAGAGGCUGGACUGGAUAAUUCUGAUGGGAAUCCUAGUGGAAAUGGAGCAGGUGAGGAUGAAGACCAAGGCUCUGGUGAUGAUGAAGGUGAAGAAGUAGAGAAUGGAGAAGAGGGCAGUGAUCACAACAAGGGCCAGGGGGGUCAAGGCCAUGGGAAUGAAGAUGACAAUGACAACAGCAUAGGUCACAAUUCAAUUAGUAGUGAAGAUGAUGAUCCUGAAGACAGAGAAACCUUCUCCAGGAGUGAGGAAGAUUCUGAUGGUACUCCAGAAGACCAUGGUGGCCAAACAAUAGAGGAUGCCCAGAAACCCAAUCUUAGUGAAAGCAAAGAUGUGAAAACUGGAAUCAUCAGAGAAUCGGAGCAGAGUGCUAUUAGAAGGAGCCAGGAUAAGGGACUAGAAAUGGAAGGCCCUGGCGGUGGUAACAGAAAUAAUAUUACCAAAGAAGCCAGGAAGGUCCAUGAAGGUAAAGAGAGCACAGGACAACAUGGAGUGAUCAUGGCCCAAGGACACGUCAAGACGCAGGGAGAAGUUAACGGUACACCGGGACCUGGUCAGAAAUUAGCACUUGGAAAUGAAGUCGGACGCAGGCAAACAGGCAGUGACAGCAACAGUGAUGGCUAUGAUAGUUAUGAUUUUGAUGAUGACUCUGUGCAAGGAGAUGACCCCCAGAGCAGCGAUGAGUCUAAUGGCAGUGACAAUGGUGAUUCAGAAAGUGACAAUGACAGCAGUAGCCAUGGAAAUGCUUCUUAUAACUCUGAUGAAUCACAUGAUAAUGGUGAUGACAGUGACUCA
>Homo_sapiens_NM_014208 Homo sapiens dentin sialophosphoprotein (DSPP), mRNA
AUGAAGAUAAUUACAUAUUUUUGCAUUUGGGCAGUAGCAUGGGCCAUUCCAGUUCCUCAAAGCAAACCACUGGAGAGACAU---GUCGAAAAAUCCAUGAAUUUGCAUCUCCUAGCAAGAUCAAAUGUGUCAGUACAGGAUGAGUUAAAUGCCAGUGGAACCAUCAAAGAAAGUGGUGUCCUGGUGCAUGAAGGUGAUAGAGGAAGGCAAGAGAAUACCCAAGAUGGUCACAAGGGAGAAGGGAAUGGCUCUAAGUGGGCAGAAGUAGGAGGGAAGAGUUUUUCUACAUAUUCCACAUUAGCAAACGAAGAGGGGAAUAUUGAGGGCUGGAAUGGGGACACAGGAAAAGCAGAAACAUAUGGUCAUGAUGGAAUACAUGGGAAAGAAGAAAACAUCACAGCAAAUGGCAUCCAGGGACAAGUAAGCAUCAUUGACAAUGCUGGAGCCACAAACAGAAGCAACACUAAUGGAAAUACUGAUAAGAAUACCCAAAAUGGGGAUGUUGGCGAUGCAGGUCACAAUGAGGAUGUCGCUGUUGUCCAAGAAGAUGGACCUCAAGUAGCUGGAAGCAAUAACAGUACAGACAAUGAGGAUGAAAUAAUUGAGAAUUCCUGUAGAAACGAGGGUAAUACAAGUGAAAUAACACCUCAGAUCAACAGCAAGAGAAAUGGGACUAAGGAAGCUGAGGUAACACCAGGC---------------ACUGGAGAAGAUGCUGGCCUGGAUAAUUCCGAUGGGAGUCCUAGUGGGAAUGGAGCAGAUGAGGAUGAAGACGAGGGUUCUGGUGAUGAUGAAGAUGAAGAAGCAGGGAAUGGAAAAGACAGUAGUAAUAACAGCAAGGGCCAGGAGGGCCAGGACCAUGGGAAAGAAGAUGAUCAUGAUAGUAGCAUAGGUCAAAAUUCAGAUAGUAAAGAAUAUUAUGACCCUGAAGGCAAAGAAAAGACCUCCAAGAGUGAGGAGAAUUCUGCUGGUAUUCCAGAAGACAAUGGCAGCCAAAGAAUAGAGGACACCCAGAAGCUCAACCAUAGAGAAAGCAAACGCGUAGAAAAUAGAAUCACCAAAGAAUCAGAGACACAUGCUGUUGGGAAGAGCCAAGAUAAGGGAAUAGAAAUCAAGGGUCCCAGCAGUGGCAACAGA---AAUAUUACCAAAGAAGUUGGGAAAGGCAACGAAGGUAAAGAGGAUAAAGGACAACAUGGAAUGAUCUUGGGCAAAGGCAAUGUCAAGACACAAGGAGAGGUUGUCAACAUAGAAGGACCUGGCCAAAAAUCAGAACCAGGAAAUAAAGUUGGACACAGCAAUACAGGUAGUGACAGCAAUAGUGAUGGAUAUGACAGUUAUGAUUUUGAUGAUAAGUCCAUGCAAGGAGAUGAUCCCAAUAGCAGUGAUGAAUCUAAUGGCAAUGAUGAUGCUAAUUCAGAAAGUGACAAUAACAGCAGUAGCCGAGGAGAUGCUUCUUAUAACUCUGAUGAAUCAAAAGAUAAUGGCAAUGGCAGUGACUCA
>Galeopterus_variegatus_XM_008582978 PREDICTED: Galeopterus variegatus dentin sialophosphoprotein (DSPP), mRNA
AUGAAGAUAAUUAUAUAUUUUUGCAUUUGGGCAGCAGCAUGGGCCAUUCCAGUUCCUCAAAUCAAACCAUUGGAGAGACAUGCUGUUGAAAAGUCUGUGAAUUUACAUCUUAUAGCAAAAUCAAAAGUGCCACUACAGGAAGAGUUAAAUGCCAGUGACACCGCCAAAGAAAGUGGUGCCCCCAGGCAUGGAAGUGAAAGAGGAAGGCAACAGCAUGCCGGAGACAGUGACAAAGGAGCAGGGAAUGGCUCUGAGUGGGCAGAA---GGAGGGAAGCGUUCU---CCACAUUCCACAUUAGCAAACAAAGAGGGGGAUAUUGAGGAUUGGAAUGGGGGUACAGGAAAACCAGAAACAUAUGGUCAUGAUGGGAUAUGUGGAAAAGAAAGUAAUGCUACAGAAAAUGGCAUCAGGCAACACGUAAGCAUCAUCAGCGAUGCUGAAGCAUCAGAUGGGGGCAAUAUUGAUGGAAAUACUGAUGAGAAUACAGAAAAUGGGGAUGUCGGAGAUGCAAGUCAGAAUGCGGGUGCCACUGUUGUCCUGGAAGAUGGACCUCCAGUAGAUGGGAGCACUAAUGGCACAGACCACAGGGAUGAGAUAAGUGGGAAUUCCUGGAGAAAGGAGAGUGAUACAAGUGAAAUGACACGUCAGACAGAAGGGGAGAGAAAGGGGAAUGAGGCAGCUGAGGCAACACCAGGC---------------AAUGGAGAAGGUCCUGGCCUGGAUAAUUCUCAUGGGAGUCCCAGCGGGGAUGGAGCAGACGAGCAUGAAGACCAGGGCUCUGGUGAUGAUGAAGGUGAAGAAGCAGGGAAUGGAAAAGAGGGUGGUGAUAACAGCAAUGGCCGGGAAGGUCAAGGUCAUGGAAAAGAAGAUGACGAUGACAAUAGCAUUGGUCAAAAUUCUAUUAGUGCUGAAGAUGAUGACCCUGAAGGCGAAGAAAACACACCCAAAAGUGAGGAGGAUUCUGACGGCGUUCCAGAGGACAGAGGUAGCCAGAGAACAGAGGACACCCAGAAUCCCAAUCACAGAGAAAGCAAAGGUGUGGGAGACGGGAUCACCAAAGAAUCGGAGCCAAGUGCUGUUGGAAAGAGCCAAGACGAGGGAAUAGAAGUCAAAGGUCCCAGCAGCGGUAACAGAAAUAAUGUUACCAAAGAAGCUGGGAAAGUCAAUGAAGAUAGAGAGAGUAAAGGA---CAUGGAAUGAUCACGGGCAAAGGAAAUGUAAAGACACGAGGAGAGGUUGACAACACACAAGGACCUGGCCAGAAAUCAGAACCUGGAAGCAAAGUUGGACACAGCAGAACAGGUAGUAACAGCAACAGUGACGGAUAUGACAGUUAUGAUUUGGAUGAUGAAUCCAUGCAAGGAGAUGAUCCCAAUAGCACUGAUGAGUCUAAUGGCAAUGAUGAUGCUAAUUCAGGUAGUGACAAUGACAGCAGUAGUCGAGGAGAUACUUCUUAUAACUCUGAUGAAUCAAAAGGUAAUGGCAAUGACAGUGACUCA
>Dama_dama_XM_061145174 PREDICTED: Dama dama dentin sialophosphoprotein (DSPP), mRNA
AUGAAGAUCAUUGUAUAUUUUUGCAUUUGGGCAGUAGCAUGGGCCAUUCCAGUUCCUCAAAUCAAGCCGUUGGAGAGACAUGCUGUUGACAAAACUGUGAAUUUAAAUCUUCUAGCAAAAUCAAAAGUGCCAAUACAGGAUGCAUUAAAUGCCAAUGAUACCACCAAAGAAAGUGCUGGCCUCAUGCAUGAAAAUGAACGAGGAAGGCAACAGGAUACCAAGGAUGGUUACAAAGGAGAUAGGAAUGGUUCUGAGUGGGCAGAGCUGGGAGGGAAAAGUUCUUCUACAGGUUCCACAUUAGUAAAUGAAAAGGGGAAUACAGAGGAUCUAAAGGGGGGCACAGGAAAACCAGAAACAUAUGAUCAUGAUGGGAUCCAAGGACAAGAAGAUAGCACCAGUGCAAACGGUCUCAGGGGACAAGUAAGCAUCAUCCAAGAUGCUGGAGCAGCAAAUGGGAGCCAUAUUGAUGGGAUUACUGAGAACAAUUCCCAAAAUGUGGGUGUUGAAAAUACAAGUCAAAGUGAGGACGCCACUGUUGUCCAGGAAGAUGGACAUCAAGUAGCUGGAAGCAGUAACAGUACAGGUCAGGAGGAUGAAAUCAAAGGGAAUAUCUGUAGAAACGGGGCUGACACAAGUGAAACAACACCUCAGAGAGAAGGCGAGAGAAAUGGGAAUGAGGAGGCAGGGGUAUUGCCAGUGGGAAGUGGAGCUGGCAACGGAGAAGAUGUUGGUUUGGAUAAUUUUGAAGGAAGUCCUAGUGGGAAUGGAGCAGAUGAAGGUGAAGACAAGGGCUCUGGUGAUGAUGGAGGUGAAGAAACAGGGAAUGGAGAAAAGGGUAGUGAUCCCAGCAAGGGCCAGGAGGGUCAGUCUCAUGGAGAAGAGGAUGAUGAGGACAAUAGCUUAGGUAAAAAUUCAGUUAGUAGUGAAGAUGAUGGCCCUGGGGACAAUGAAAACAUCUCCAAGAGUGAGGAAGAUUCUGCCGGUAUUCCAGAAGACAAUGAUAGCCAGAAAACAGAGGACACUCAGAAACCCAGUCACGGAGAGAACAAAGCUAUGGAAAAUAGAAUCACCGAAAAGUCAGAGCCACCUGCUAUUGGGAAGGGCCAAGAUAAGGGAAUGGAAAUGGAAAGUCCUAGCAGUGGGCACAGAAACAAUGUUACCAAAGAAGCUGGGAAAGUUAAUGAAGAUAAAGAGAGUAAAGGCCAGCAUGGGAUGAUUGUGGGCAAAGGAAAUGUCAAGACACGA---GAGAUUGACAUUAUACAAGGAGCUGGCCAGAAACUGGAACCUGGAAAUAAGCUUGGACCCAGCAAAACACACAGUGACAGUAACAGUGAUGGAUAUGACAGUUACGAGUUUGAUGAUGAAUCCAUGCAAGGAGAUGACCCCAACAGCAGUGAUGAGUCUAAUGGCAGUGAUGAUGCCAAUUCUGAAGGUGAUAAUAAUCACGGUAGCCAAGGAGAUACUUCUUAUAACUCUGAUGAAUCAAAUGAUCAUGGCAAUGACAGUGGCUCA
>Molossus_molossus_XM_036262656 PREDICTED: Molossus molossus dentin sialophosphoprotein (LOC118630670), mRNA
AUGAAGAUAGUCAUAUAUUUUUGCUUUUGGGCAGCAGCAUGGGCUAUUCCGGUUCCUCAAGUCAAGCCAUUGGAGAGAUGUGCUGUUGGCAAACCUGUGAAUUUAAAUCUUCCAGCAAAAUCAAAAGUGUCAAUACAGGAUGAGUUAAAUGUUAAUGACACCGCCAAAGAAAAUGGUGUCCCCAGGCAUGAAGAUGAAAUGGGAAGGCAACAGUAUACCAAAGAUGGUUAUAAAGUAGAGAGAGAUGGUCCUGAGUGGGCAGAAGUAGGAGGAAAACGUUCUUCUGCACAUUCCAUGUUCGUAGAUGAAGAGGGAAAUCCUGAGGAUCCGAACGGGGGCACAGGAAAUCCAGAAACAUAUGGUCAUGAUGGGAUAUAUGGAAAAGAAGAUAGCACCACAGCCAGUGGUAUCAGGAGACAAGUAAGCACCACUGACAAUACCGGAGCAGCAGAUGGGAGCAAUAUUAAUGGAAAUAUUGAUGAGAAUUUAAAAAACGGGGAUGCUGGAGGUGCAGGUCAGAGUGAGAAUACCACUGUUGUUGAAGAAGAUGAACAUCAAAUAUCUGGAAGCAGUAAUAGUACAGGCCAAGAGGAUGAAGCAAAUGGGAAUUCCUGUGGAAAUGAGGGUAAUACCACUGAAAUAAUACCUCAGAAAGAAGGUGAGAGAAAUGGUCACGAGGAGGCAGGGGUAACACCAGGGGAAAGUGGAGCGGGCAAUAGAGAAGACCCUGGCCUAGAUAAUUCUGAUGGGAGUCCUAGUGGGGAUGGAGCAGGUGAGGAUGAAGACAAGGGCUCUGGGGAUAAUGAAGGUGAAGAAACAGGAAAUGGACAAGAGGGCACUGAUGACAGCAAGGGCCAGGAGGGUCAGGGUCCUGGAAAAGAAGAUGACAACGAUAAUAGCUUAGGUCAAAAUUCAAUUAGUAGUGAAGACAAUGACCCUGAAGAAAAGGAAAAUGCCUCCAAGAGUGAGGAGGAUUCCGAUAGUAUUCCAGAAGAAAAUGAUAGCCAAAGAACAGAGGACAUGGGAAAACCCAGUCACAGAGGAAACAAUGGUAUGGAUAAUGGAAUCACCAGAGAAUCAGAGCCAAGUACUAAUGAGAAGAGCCCAGACAAGGAAAUAGAAGUUGAAGGUUCUAGCAGUGGAAACAGAACCAAUAUUGCCAAAGAAGCUGUGAAAGUCAACAGAGAUAAAGAGAGUAAAGGGCAACAUGGAAUGGUUGUGGGCAACGGAAAUGUCAAGACACAAGGAGAGGUUGACCACAAGCAAGAACUGGGCCAGAAAUCAGAACCUGAAAAUAAGGUUGGACAUGACCAAACAGGUAGUGACAGUAACAGCGAUGUGUAUGAUAGUUACGAGUUUGAUGAUGAAUCUUUGCAAGGAGAUGAUCCCAACAGCAGCGAUGAGUCCAAUGGCAGUGAUGAUGCCAAUUCGGAAGGUGACAAUAACAGCAGUAACGGAGGAGAUGCAUCUUAUAACUCUGAUGAAUCAAAAGAUAAUGACAAUGACAGUGACUCA
>Talpa_occidentalis_XM_037530674 PREDICTED: Talpa occidentalis dentin sialophosphoprotein (DSPP), mRNA
AUGAAGAUUAUUAUAUAUUUUUGCAUUUGGGCGGCAGCAUGGGCCAUUCCAGUUCCUCAAAUCAAGACAUUGGAGAGACAUCCUGUUGACAAAUCUAUGAAUUUAAAUCUUCUAGCAAAAUCAAAUGUGCCAAUACAGGAUGAGGUAAAUGUCAACGACACUACAAAAGAAAGU---GUCCCUAUACUUGACAGUGAUAGAGAAAAGCAACAGUAUAUUAAAAAUGGCUACAGACAAGGGAGAAAUGGCUUGGAGUGGGUAGAAGUAGGAGAGAAAGGUUCUUCCACAAAUUCUAUGUUAGCAAAUGAAGUGGGGAAUACUGAGCAUCAAAAUGGGGGCACAGAAAAUCCAGAAACAUAUGGCCAUGAUGGGAUACAGAGACAAGAAGAAAGUACCGCAGCAAAUAGCAUCAGGGGACAAAUAAGAGUCACCAACACUGAUAGAGCAGCAAAUGGGAACAAUAUUAAUGGAAAUACAGACAAGAAUUCAAAAAAUGGGGAUGCUGGAGACAUAAGUAAGAGCGAGGAUGCCAGUGUUGUCCCA---GAUGUUCCUCAAGUAGCUGGAAGCAGUAACAGUACAGAGCCUGAGGAUGAAGUAAAUGAGAAUUUCUGUAGAAAUGAGGGUAAUACGAGUGCAGUAACACCUCAGAGAGAAGGUGAGGGAAAUGGGAAUGAGGAGACAGGGGUAACACCAGGGGGAAGUGGAGCUGGCAAUAGAGAAGAUGCUGGACUGGAUAAUUCUGAUGGAAGUCCUAGUGGGGAUGGAGCCGGUGAGGAUGAAGACAAGGGCUCUGGUGAUAAUGAAGGUGAGGAAACAGGGAAUGGAAAAGAAGGCUCUGAUAAUGGCAGGGGCCAGGAUGGGCAG------GGGCAUGAAGAAAACAAUGACAACAGUUUAGGUCAAAAUUCAAUUAGUAGUGAAGAUGACGACCUUCAGGACAAAGAACAAGCCUCCAGAAGUGAGGAGGAUUCUGCCAGUAUUCCAGAGGACAAUGGUGGUCAAAGAACAGCAGACACUCCCCAGCCCAGUCACAGAGAAAACCCAGCUUUGGAUAACGGACUCACCCAAGAAUUAGAGCCAAGUGCUAUUGGGAAGAGCCAAGAUAAGGGAAUAGAAAUCAAAGAUCCCAGCAGUGGCAACAGAAACAAUAUUACCAAAGAAGCUGGGAAAGUCAACGUAGAUGAGGAGAGUAAAGGACAGCUUGGACUGACUGCUGGCAAAGGAAAUGUUAAGACGCAAGGAGAGGCUGACAACAUGCAAGGACCUGGUCAGAAAACAGAACCUGGAAACAUGGCAGGACACAGCAAAGCAGGUAGUGCCAGUAGUAGUAAUGGAUAUGACAGUUAUGAAUUUGAUGAUGAAUCCAUGCAAGGAGAUGAUCCCAAUAGCAGUGAUGAGUCUAAUGGCCAUGAUGAUGUCCCUUCUGAAAGUGACAGUGACAGCAGUAGCAGAGGAGAUGCUUCUUAUAACUCUGAUGAAUCAAAAGAUAAUGGCAAUGAUAGUGACUCA
>Equus_caballus_XM_023636882 PREDICTED: Equus caballus dentin sialophosphoprotein (DSPP), mRNA
AUGAAGAUAAUUGUAUGUUUUUGCAUUUGGGCGGCAGCAUGGGCCAUUCCAGUUCCUCAAAUCAAGCCAUUGGAGAGACAUGCUGUUGAUAAAUCUGUGAAUUUAAAUCUUCCAGAAAAAUUGAAACCGCCAAUACAGGAUGAAUUAAAUGUCAAUCAUACCACCAAAGAAAGUGGUGUACCUGUGCAUGAAAAUGAAAGAGGAGAGCCACAGUAUACCAAAGACAGUUACGAAGGAGAGAGAAAUGGCUCUGAGUGGGCAGAAGUAGGAAGGAAAAGCUCUUCUACACAUUCUAUGUUAGUAAAUGAAGAGGGGAAUGCUGGGGAUCAGAAUGCGGGCACAGGAAACCCAGAAACAUAUGGUCAUGAUGGGAUACAAGGAGAAGAAGAGGGCACCACAGCAAAUGGCAUCAGGGGACGAGUAAGCAUCAUUGACAAUGCUGGGACGGCAAAUGGGAGCAAUAUCAGUGAAAAUACUGGUAAGAAUUCAACAAAUGGGGAUAUUGGAGACGCAAGUCAGAGUGAGGAUGCCACUUUUGUCCAAGAAGAUGGACAUCAAGUAGCCGGAAACAGUAACAGCACAGGCCAUGAGGAUGGAAUAAGUGGGAAUUCCUGUGGAAAUGAGGGUGAUACAGGUGAAAUAACCCCUCAGAGAGAAGGUGAGACAAUUGGGAAUGAGGAGGCAGGGGUAACACCUUGGGGAAGUGGAGCUGGCAAUAGUGAAGAUGCUGGCCUGGAUAAUUCUGAUGGGAGUUCUAGUGGGAAUGGAGCAGAUGAGGAUGAAGACAAGGGCUCUGGUGAUAAUGAAGAUGAAGAAACAGAGAAUGGGAAAGAGGGCACUGAUAGCGGCAGCGGCCAAGAGGCUGAGGUUCAUGGAGAAGACGAUGACAGUGACAAUAGCUUAGGUCAAAAUUCAAUUAGUAGUGAAGAUGAUGCCCCUGAAGGCAAAGAAAAUACCUCCAAGAGUGAGGAGGCUUCUGAUGGUAUUCCAGAAGACAAUGAUAGCCCAGUAAUAGAGGACACUCAAAAACCCAACCACAGAGAAAACAAAGUUGUGGAAAAUGCACUCACUGAAGCAUCACAGCCAAGUGCCAUUGGGAAGAGCCAAGAUAAGGGAAUAGAAAUUGAAGGUUCCAGAGGUGACAACAGAAACAAUAUUACCAAAGAAGGUGGGAAAGUCAACGAAGAUAAAGAGAGUAAAAGACAACAUGGAAUGAUCGUAAGCAAAGGAAAUGUCAAGACACAAGGAGAGGUUGACACCAUACAAGGACCUGGUGAGAAAUUAGAAGCCGGAAAUAAGGUUGGACACAGCAAAACAGGUAGUGACAGUAAUAGCGAUGGACAUGACAGUUAUGAGUUAGAUGAUGAAUCCAUGCAAGGAGAUGAUCCCAAUAGCAGUGAUGAGUCUGAGGACAAUGGUGAUGACAAUUCUGAAGAUGACAAUAACAGCAGUAGCCGAGGAGAUGCUUCUCAUGACUCUGAUGAAUCAAAAGAUAAUGGCAAUGACAGUGACUCA
>Panthera_onca_XM_060655962 PREDICTED: Panthera onca dentin sialophosphoprotein (DSPP), mRNA
AUGAAGAUAAUUAUAUAUUUUUGCAUUUGGUCAGCAGCAUGGGCCAUUCCAGUUCCUCAAAUCAAGCCACUGGAGAGACAUGCUGUUGACAAAUCUGUGAAUGUAAAACUUCUAGAGAAAGCAAAAGUGCCAAUACAGGAUGAGUUAAAUGUCAAUGACACCAACAAAGAAGGUAGUGUCCCC---CAUGAAAAUGAAAGAGGAAGGCAACAGUAUGCUGAAGAUGGUUACAAAGGAGAAAAAAAUGGCUCUGAGUGGGCAGAAGUAGGAGGGAAAAGUUCCUCUACACAUUCCAUGUUAGUAAAUGAAGAGGGGAAUAUUGAAGAUCAAAAUGGGGUCACAGGAAAACCAGAAACAUAUGGUUAUGAUGGGAUACAUGGAAAAGAAGGUAGCACCACAGCAAAUGGCAUUGGGGGACAAGUAAGCAUUCUCGACAAUGCUGGAAUUGUAAAUGGGACCAAUGUUAAUAGAAAAACUGAUAAGAAUUCAAACAAUGGAGAUGUUGGAGAUGCAAGUCAGAGUCAGGAUGCCACUGUUGUCCAAGAAGAUGGACAUCAAAUAGAUGGAAGCAAUAACAGUACAGCCCAUGAGGAUGAAAUAAAUAGGAAUUCCUGUGGAAAUGAAGGUAAUACAAGUGAAAUAACACCUCAGAGAGAAGGUGAGAGAAAUGGGAAUCAGGAA---GGAGUAACACCAGGGGGAAGUGGAGCUGGCAAUGGAGAAGAUGCUGGUCUGGUUAAUUCUGAAGGGAGUCCUAGUGGGAAUGGAGCAGAGGAGGAUGAAGACAAAGGCUCUGGUGAUGAUGAAGGUGAAGAAACCGGGAAUGGAAAAGAGGACACUGGUAACAGCAAGGGCCAAGAGGGUCAGCCUCAUGGAAAAGAAGAU---AAUGAUAAUAGCUUAGGUCAAAAUUCAAUUAGUAGUGAAGAUGAUGACCCUGAAGACAAAGAAAACACUUCCAAGAGUGAGGAGGAUUCUGAUGGUAUUCCCAAAAAUAAAGAUAGCCAAAUAAUAGAAGACAUGCAAAUACCCAAUCACAGAGAAAACAAAGCUGUGGAAAAGAAAAUCACUGAUGAAUCAGAGCCAAGUGCUAUUGGGAAGAGCCAAGAUAAGGGAAUAGAAAUUGAAGGUCCCAAUAGUGGCAACAGAAACAAUAUUACCAAAGAAGCUGGGAAAGUUAGUGAAGCUAAAGAGGGUAAAAGACAACAUGUAAUGGUCAUGGGCAAAGGAAACGUCAAGACACCAGGAGAGAUUGACAACAUACAAGGACCUGGUCAGAAAUCAGAACCCGGAAAUAAGGUUGCACACAGCAAAACAGGUAGUGAGAGUACUAGUGAUGGAUAUGACAGUUAUGAGUUUGAUGAUGAAUCCAUGCAAGGAGACGAUCCCAACAGCAGUGAUGAGUCUAAUGAUAAUGAUGAUGUCAAUUCUGAAGGUGACAAUAACAGUGAUAGCCGAGGAGAUCCUGGUUAUGACUCUGAUGAAUCAAAAGAUAAUGGCAAUGACAGUGACUCA
>Phataginus_tricuspis_SOZM021935087 Phataginus tricuspis isolate BS60 ScNnEE3_1935417;HRSCAF=2116599, whole genome shotgun sequence
ATGAAGATAATTGCATGTTTTTGCATTTTGGCATCAGAATCGGCCATTCCAGTTCCTCAAATCAAGCCATTGGAGAGATATGTTATTGACAAATCT---AATTTAAATCTTCTAGTAAAATTGGAAGTGCCAATACAGGATGAGTTAAATGTCAGTAATGCCACCATTAAAAGTGGGGTCCTCATGCAT---AACAAAAGAGGAAGGCAACAGTATACTAAAGACAGTTACATGGGAGACAGAAATGGCTCCGAGGGGCTGGAAGTAGGAGGGAAAAGCTCTTCTACACATTCCATGTTAGCAGATGAAGAGGCGAATGCTGAGGATCAGAATGGGGCCCCAGGAAAACCAGTAACATATGGTCGTGTTGGAATACGTGGGAAAGAAGACACCACCACAGCCTATGGCATCATGGGACAAGGGAGCACCAGCGACAGTGCTGGGACAGCAAATGGGAGTGGTAGTAATGGGCCTACTGAGAAGATCCCAGAAAGTGGGGATGCTGGAGATGCAAGTCAGAGTGAG---GCCTCTACTGTC---GATGGTGGACATCAACCAGCTGGAAGCAGTGACAGCACAGGTCACGAGGACAAAATAGATGGGCATTCCTGCAGAAATGATGGTGCCACTAGTGACGTAACACCTCAGAGAGAAGGTGAGAGCCCTGGGAATGAGGAGGCAGGGGGAACACCAGGGGGAACCGGAGCTGGAAATAGAGAAGGTGCTGGCCTGGATCGTCCTGATGGGAGTCCCTGTAGGAATGGAGCAGGTGGGGAGGAAGACCAGGGCCCTGGT---GATGAAGGTGAAGAAACAGGGAGTGGGAAAGAGGACGCTGATAACCGAAAGGGC---GGGGATCCGCCTCAGCGAGAAGGAGATGACGATGACAATAGCTTAGGTCAAAATTCAATCAGTAGTGAAGACGATGACTCTGAAGAC------AACACCCCCGAGAGCGAGGAGGGTTCTGACCGTGTTCCAGAAGACAATGGGAGCCAAAGGGCAGAGGACACTCAA---CCCAGTCACAGAGAAAACACAGCTGTGCAGAAGGGGATCACTGAAGAATCAGTGCCAGGTTCTATAGGAAAAAGCCAAGATAAGGGAATAGAAATAGAGGGTCCCAGCAGTGGAAGCAGAATCAGTATTACCAAAGAAGCTGGGAAAGTCAATGAAGATAAAGAGAGTGAAAGACACTATGGAATGATCACTGGCACAGGAAACATCAGGACCCAAGAAGAGGTTGACAACATGCAAGGACCTAGCGAGAAATCAGAACCTGGAAATGAGGCTGCGCACAGCAAAGCAGGTAGTGACAGTAACAGTGATGGGTGTGACTGTTATGAGCTTGACGGC---TCCACACAAGGTGATGGTCCCACCAGCCGTGGTGACTCTAATGGCAATGGTGGTGCCAATTCTGAAGGTGACAGTAACAGCAGTGGCCGAGGAGATACTTCTTATAACTCTGATGAATTGAAA------------------------
>Smutsia_gigantea_scf7180000064866_(reversed) scf7180000064866
---------------------------------------------------GTTCCTCAAATCAAACCATTGGAAAGATATGTTATTGACAAATAT---AATTTAAATCTCCTAGTAAAATTGGAAGTGCCAATACAGGATGAGTTAAATGGCAGTGATGACACCATTGAAAGTGGGGTCCTCATGCAT---AACAAAAGAGGAAGGCAGCAGTATACTAAAGACAGTTACATGGGAGACAGAAATGGCTCTGAGGGGCTGGAAGTAGGAGGGAAAATCTCTTCTACACATTCCATGTTAGCAGATGAAGAGGGGAATGCTGAGGATCAGAATGGGGCCCCAGGAAAACCAGTGACATATGGTCGTGATGGAATACGTGGGAAAGAAGACACCACCACAGCCTATGGCATCATGGGACAAGGGAGCACCAGCGACAGTGCTGGGACAGCAAATGGGAGTGGTAGTAATGGACCTACTGAGAAGATTCCAGAAAATGGGGATGCTGGAGATGCAAGTCAGAGTGAG---GCCACTACTGTC---GATGGTGGACATCAACTGGCTGGAAGCAGTACCAGCACAGGTCATGAGGATGAAATAAATGGGCATTCCTGCAGAAATGATGGTGCCACAAGTGAGATAACACCTCAGAGAGAAGGTGAGAGCCCAGGGAATGAGGAGGCAGGGGTCACACTGGGGGCAACTGGAGCTGGA---AGAGAAGGTGCTGGCCTGGGTCATCCTGATGGGGGTCCCGGTAGGAATGGAGCAGGTGCGGAGGAAGACCAGGGCCCTGGT---GACGAAGGCGAAGAAACAGGGAGTGGGAAAGAGGACGCTGATAACCGAAAGGGC---GGGGATCCACCTCAGGGAGAAGGAGATGATGATGACAATAGCTTAGGTCAAAATTTAATCAGTAGTGAAGACGATGACTCTGAAGAC------AACACCCCCGAGAGTGAGGAGTGTTCTGACCGTGTTCCAGAAGACAATGGGAGCCAAAGGGCAGAGGACACTCAA---CCCAATCACAGAGAAAACGCAGCTGTGCTAAAGGGGATCACTGAAGAATCAGTGCCAGGTTCTATAGGAAAAAGCCAAGATAAGGGAATAGAAATAGAGGGTCCCAGCAGTGGAAGCAGAATCAGTATTACCAAAGAAGCTGGGAAAGTCAATGAGGATAAAGAGAGTGAAAGACACTATGGAATGATCACAGGCACAGGAAACATCAGGACACAAGAAGAGGTTGACAACATGCAAGGACCTAGCCAGAAATCAGAACCTGGAAACGAGGCTGGGCACGGCAAAGCAGGTAGTGACAGTAACAGTGATGGGTGTGACTGTTATGAGCTTGACGGC---TCCACACAAGGTGATGGTCCCACCAGCCATGGTGACTCTAATGGCAATGGTGGTGCCAATTCTGAAGGTGACAGTAACAGCAGTGGC---GGAGATACTTCTTGTAACTCTGATAAATTGAAA------------------------

###ENAM Aardvark
>Gracilinanus_agilis_XM_044681151 PREDICTED: Gracilinanus agilis enamelin (ENAM), mRNA
------------------------------------------------------------------------------------------------------------------------------------------------------------------------------------------------------------------------------------------------------------------------------------AUGCCAAUGUGGCCCCAGCCACCACCAAAUGCAUGGCUUCCCCAGAAUCCCAUGCCACCAAACUUACCAAGACCACAGAUCAAGGCAGGGGAAGGCCAGGCAACCCCAAGACCCAGCCAGCCACUACCAACAAAACCA------------------AAGCAGCCCCCAGAAGGCCCCCCUCGGCCUAAAGAAGAGGAUCAACAGCCUCCACAAUACCCGUCAUUUGGCAAUGGGAUGUUUCCUUUUCAUCAGCCACCCUGGCAUAUUCCACAGCGUAUGCCUCCAGGGUAUGGACGUCCACCAGUCAGCAAUGAGGAAGGAGGGAAUCCUUUUUUUGGCUAUUUUGGAUAUCAUGGAUUUGGAGGACGACCCCCAUAUUAUUCAGAAGAGAUGUUCGAACAAGACUUUGAAAAGCCCAAAGAGGAAGAUCCACCCAAAGUGGAGAGUACCACCGCAGCCCCUCUAGCUAACUCCACAGUUCCUGAGAACAAUUCAACUCAACCAACCGUACCUGUCUCAGGAGGGAGUCAAGGUGGAAAUGAGACCAGCACAACAGGGAAGGAAGCUGAAGUGCAGAACCCU------------------------GGGAUCAAGUUGGCUCCUGCUGUUAAUGUCUCUGGCCAUGAUGGACCAGGAAGCCAGGUUCCCCCUGGCCCAUAUCAGCCAAAUAUUCUUGAAAACUCUCCAAAUCCUAAUUUAAGAGGUUUUCCCAUCAGCAGACAAUGGAGUCAAACAAGCUUCCCUGCAGGACCUAGACUGACGGUGCCUUUUUAUAGAAAUUAUCCUAAUCAAAGGAGUUACCAAUGGCCCAAUUUAGCUUAUGUAAGCAAGCAAAUAGUUCGCCCAGGAAACACAGCUUACCAAAAAGCUUAUCCUUCCAUUUCUAAGAGCAAUUCUCCUAAUCAUGUAUCUAAUCCAGCAAAUAACAGAAGAAAACCCCAGGGUCCAACCAAACAACCUGAAGAAAUAAAUGGUGGGUUAGCAGGUCCCAAGCUUGGCACUGCCCAUAAAGAGGAGCAGAUUCAAAACCCCAAAGAGAAUCCAGUGACCCAGAGAGAAAGAAUAACCUUUCCUACAAGGGAUCCAACCAGCACCUGGAGAAACCCACAAGGUUAUGAAACCAACAAAUCAAAUUAUAAAUUAACUCCUCCAGAGGGCAGCCCUCCAGUACCAAGUAUCAAUUCUGUUGACCAACAUGAAAAU---UAUUACCCAAGGGUAGAUUCCAGGAGAUUCCCA---------------GUACAAGCAUCAACUUUUCCCAAGGGGAUGGUUUCAGAACCAAGAAAAGGUCCAUCUGAUUCUGAAAUUAAUCCACCGGAAAUGAAACACGGAACCCAUCAG---------ACUGAGGAAGGUCCGUACCCUCCAAAAGAAUCCUUUUUUCUGGGAAGCAACAUAUGGAACCCCCGAAAAGGAUCUCUAAUUUUUGAGGAUGAACCUACAAGGCAGGAAGGAUCUUUACUUUAUGCAGCCCUUGGAGCAAGAGGAAAUGUCCCCUACCCUGAAUAUGCUCCCUAUGAUCCUCAGAGGAGCUCUCCUUAUGCCAAAAGUAAUAUGUGGGAUGAAGGAGAUGAGUUUCCUGGCACUUUCAGA---CCAGGAAAUCCAUCACAUUCCCUGAAUUCUCCU---CAGAGACAUCCAUCAACUGACAAUGAAGAGGAUCCAGUUGACCCAAUGGGUGAUGAGUUUUACCGGGGACCUGAUGCAUGGGGU---------------------------------------------------------------------------AAAGAAUACCUUCAACAUUCCACAGAUAACCUAGUAAGACAAAGA---------UCUUAUGGUGAAUAUUAUCCCUGGCACGCAGAAGAGCAUUUCCCACCUUACAACAUUGCUCCUCCUCUAACACCACCAAGAGAAAACAGUGGGUAUUAUCCUCCUAACACCUUUGAACAAGAAGAGAGUACACCAUCUCCAUCUUGGGGGUCAUGGGACCAAAAGAAUUAUGUCCCAGCAAAUAAAGGAAGAAUACCUUAUUAUAAAAGAUAUUUCUGGGAUCAAGCCACCAAUUUACACAAAUCUGCAGCAAGUGCAGCGGAACAGAGAGAACAUCAAGCCCACUCCAGUAGUUUUCCAGCUGGGCUUAGAGGAAGCCUAACAUACCAAGAAGCAGAGAAUCUGAACUAUGAC---CACAAUAACAGGAUAAAUACUCCUGAAAAGGGACAGCUUCCCGUCACUGACUCUGUGAUUCAAAACAACCUAAUAUAUCAAGAAGAAGUAAAUUCAUAU------AGCCAAAGAAGUCCCUGCUGUGCUGGUGAACCUCCAGGACCCAGAGAAAGUCCUCUCAUUCCACUAGAUUACUCUCCACCCUUUGGUCUUGUUUCAGGCGAUGAUGGAGAAAGAAAUCCCACAACUACCGAGGGCAGUCACACUAAGCAUGCUAGGCACAUCAUCUACCCCACAGACAUCCAACCCAACCAAAGAAAUAGUUCAGAGAAAAAUCCAUCCGAGAAAGGAGCAAAUCCAGACCCUUUCAGGGAUGACACAGCCAUGUUGAAAAAAAGCUUACCCUGUUCUAAAAAA------------------------------UUUUCUGAAGCUGACUCCCUCCAA------AACAUGCCCUGCCGCAAAAGUAACCUUAGA---GAAGGGAACAACGUUCUUGCAAAAAUCUUGGGAGCCAACCAGUUCAAUGAAAGAACCAGUAACCUUAUUCCUGAGGAACUU------GAGGCUCCUGAAGAAAAUCUCAGGCCAGAAAACAUCCAAAGUGAAGGGGGAGGAAGUGAGGGUCGCGUGAAACAGAAAGGAGUGCCUAAUAUCCAAAAGGUGCCAUGCCUCCACUCUAAACUAAAGGACCAUCUCCUUUCCAGCACAGGUGCUCCGCUUGGCAAGAGGAGACCAGGCCCGUCAGCUGGAGAGCCAGCCAUGGUCUCUGCCCAGCCC---ACACUGACUGGACUGACAGCUAAAGAGCAGCUUAGUGGUACAAAUAUUGACCCACUUGUUGCCUCAGAG------------------------------------------------CUUCAGGACUGCCUGCUGCUCCAG
>Antechinus_flavipes_XM_051966722 PREDICTED: Antechinus flavipes enamelin (ENAM), mRNA
AUGUUGCUGCUUCAGGGCAAUCAUGGAGCAUUUUCUCCUGAACUAGAUGAUGUGGUACCAAGGGGAAAGAUGAAGACUCUCCUGAUGUUUCUCAGUCUGUUCGGUUGUUCCAUUGCUAUGCCUAUGCAUAUGCCUCGCAUGGGUGGAUUUGGCAGUAAGAGCGAAGAGAUGAUGCGAUAUGGACAGUACAACUUCAUGAACACACCACAGAUGGCACACCUCGGUCCUCUGUAUGGAUACAACAUACGACUUGCCCAGCAGUUUCCACAGCUCCAGAUGCCAGUGUGGCCCCAGCCACCACCAAACACAUGGCUUCCCCAGCAGCCCAUGCCGCCAAAUAUACCAAGACCACAGAUGAAGGCUGGGGAGGGCCAAGAAACUUCAACGCCCAGUCAGCCACUGCCAACAAAACCG------------------AAGAAGCCCCCUGAGAGUCCUCCUCGGCCAAAAGAAGAGGAUGAACAGCCUCCACACUAUCCCCCAUUUGGUAAUGGAAUGUUUCCUUUUCACCAACCACCCUGGCAAUAUCCACAGCGUAUUCCCCCAGGAUUUGGACGUCCACCAGUUAGCAAUGAGGAAGGUGGGAAUCCUUAUUUUGGCUAUUUUGGGUAUCACGGAUUUGGAGGGCGAAACCCAUAUUAUUCAGAAGAGAUGUUUGAACAAGAUUUUGAACAACCGAAAGAGGAAGAUCCACCCAAAGUGGAGAGCACGACCUCAGCCCCUCCUGCUAACACCACAGUCCUGGAGAAUAAUUCGACUCAACCAACUGUACCCAGCCCAGGAGGGAGUCAAGGUGGGAAUGAUACCAGCCCAACAGGAAAAGAAGCUCAAGCUCAGAACCCUGGGAACAACCAAGGAGUAUAUCCUGGAGUUAACUUGACUCCUACUGUUAAUGCCUCAGGUUAUGAUGUACCAGGAAACCAGAUUCCUCAGGUCUCAAAUCAGCCAAAUGUUUUUGAAAACUCUCCAAAUCCUAAUUUUAGAAGUUUCCCUGUGAACAGACAAUGGAGCCAAACAGGACUCCCUUUGGGGCCUAGAAUUAAUGGCCCUUUUUAUAGAAAUUAUCCCAAUCAACGGAUUUAUCCAUGGCAUAAUUUAGCCUAUGUAAGCAAACAAAUAGCUCGCCCAGGAAACACAGCUUACCGAAAAGUUUAUCCUGCCAUUUCUAAGAACAAUUCUCCCAAUCAUGUAUCAAAUGCAGCAAAUAACAGGAAAAAACCCCAGAGCCCAACCAAAAACCCUGAAGAAACAAAUGGUGGGUCAGCAGAUCCCACGCAUGACACUGUCCAUAGAGAUGAGCAGACUCAAAACCCAAGAGAGAAUCCAGUGACCCAGAAAGAAAGAACAACCUUUCCAACAAGAAUUCCCACCAGUACCUGGAGAAACUCACAGGCUUAUGAAACUAACAAAUCAAAUUAUAAAUUACCUCCUCAAGAGGGCAACUCUCCACUACCAAGUGUCAAUUCAGUUGACCAACAUGAAAAUUCUUAUUAUCCAAGAAUCGAUUCCAGGAGAUUUCCA---------------AUACAAACACCCAAUUUUCCUAAGGGAAUCAUUUCAGAACCAAGAAAAGAGCCAUCUGAUGCUGAAAUUAACCCACCAGAAAUGAAACAAGGAACCCACCAGUCUACAUAUGCUGAGGAAGGCCCCUAUCUUCCAAGAGAACCCUUUUUUCCUGCAGCUAACACAUGGAACCCCCAACAAGGAGCUCCAGUUUUUGAGGAUGAACCUCUGAGGCAGGAAGGACCUUUACUUUAUCCAGCCCUUGGAGUAAGAGGAAAUAUUCCCUACCCUGAAUACAUUCCCUAUGAUCCCAGAGGGAACUCUCCUUAUGCUAGAGGUAGUAUGUGGGACGAGCGAGAUGACUUUCCCGGUACUUUCAGA---GCAGGAAACCCAUCGUACUCCCCGAACACUCCU---CAGAGACGUCCAUCAACUAAUAAUGAGGAUGAUCCAAUUGACCAAACGGGUGAUGAGAUUUACCGGGGGCCCAAUGCAUGGGGG---------------------------------------------------------------------------AAGGACUACCCCCAACAUUCCACAGAUAAUUUAUUGAAACAAAGA---------CCUCAUGGUGAAUAUUAUCCCUGGCACCCA---GAACAUGUUCCAUCAUACAAUAUGGCUCCUCCCCUAACCCCACCAAGAGAAAACAAUGGGUAUUAUCCUGCUAAUGCCUUUGAACAGGAAGAG------------------------UCUUGGGAUCAAAAGAAUUAUGUCCCAGCACAGAAAGAAAGAGUGCCAUAUUACAGUAGAAAUUUCUGGGGUCUGGCCACCAGUUUACACAAAUCCACAGCAAAUUCCCUGAGUCAAAGAGAAGAUCAGCCCCUCUCCAGCAAUUUUCCAGUUGGGCUUAGAGGAAACCCAACGUACCAAGAAGGAGAAAGCCUCAACUAUGGC---CAAAUUAACAGGGUAAAUUUAUCAGAGAAGGGACAGCUUGCUGUCACAGAAUCUAUGAUUCCCAACAGCCCAAUAAAUCAAGAAGAAGUAAAUUCAUAU------AGCCAAAGAUAUCCCUGCUGCGCUGGUGAUCCAGCAGGGUUCAAAGAUAGCCCUCUUGUACCACUGGACUACUUUCCACCCUUCGGUCUUGUCUCAGGA---------GAAAGAAAUUCAUUUUAUGCAGAAGGCAGUCAUACUAAGCAUGCUAGACAUAUCAUCUAUCCCCCAGGCAUCCAAUCCAACCAACGAAAUAGUUCAGAGAAAAAUCUACCUGAAAAAGAAGAAAAUCCAGAUGCCUUCAGGGAUGAUACCGUCACCUUGAAAAAAAACACUCCGUGUUCUAAAAGGAACGAAGUAGAACAGACGGGAAGUAGGGUUUUUUCUGAAGCUGACUCCCUCCAA------AACACACCCUGCCGCAAAAGUAACUUCAGAGGCGAUGGAAACAAUGUCCUGGCAAAAAUCUUUGGCACAGGCCAGUUCAAUGAAAGAACAAAUAAUCUUAUUCCUGAGGAGCUC------GAGGCUCCUAAAGAAAGCCCCAGGCCAGAAAACAUCCAAAGUGAAGGGGGAGGAAAUGAGGGUCGUGUGAAACAGAAAGGAGUGCCGAUUAUCCAACAGGUACCAUGUCUCCACUCCAAACUGGAAAAGCAUUUCCCUUCCAGUACGGGUCCUCCACUUGACAAGAGAAGACCAGACCCAUCAGAGGGAGAGCCAGAAAUGGUCUCUGCCCAGCCC---ACAUUGAAUGGAUUGGCAGCCAGGGAGCAACUUAGUGGUACCAAUAUUGACCCAUUCAUCUCCUCGGAG------------------------------------------------AUGCCAGACUGCCUACUGCUUCAG
>Dromiciops_gliroides_XM_043972357 PREDICTED: Dromiciops gliroides enamelin (ENAM), mRNA
------------------------------------------------------------------------------------------------------------------------------------------------------------------------------------------------------------------------------------------------------------------------------------------------------------------------------------------------------------------------------------------------------------------------------------------------------------------------------------------------------------------------------AUGUUUCCUUUUCACCAGCCACCCUGGCAGUUUCCACAGCGUGUGCCCCCGGGGUAUGGACGUCCACCAGUCAGCAAUGAGGAAGGCGGGAAUCCUUAUUUUGGCUAUUUUGGAUAUCAAGGAUUUGGAGGGCGGCCCCCAUAUUAUUCAGAAGAGAUGUUUGAACAAGAUUUUGAAAAGCCCAAAGAGGAGGAUCCACCCAAAGUGGAGAGCACAACUUCAGCUCCCCCAGCCAAUGUCACAGUCCCUGAGAACAAUUCAACUCAACCAACUGUACCUAGCCCAGGAGGGAAUCAAGGGGGAAAUGAGACCAGCCCAACAGGGAAAGAAGCUCAAGAUCAGAACCCUGGGAAUAACCAAGGAGUACAUCCUGGGAUUAACUUGGCUCCUACUGUUAAUGUCUCAGGCCAUGAGGGACCAGGAGUUCAGGUCCCCCAGAUCCCAAAUCAGCCAAAUGUUUUUGAAAAUUCUCCAAACCCUAAUUUUCGAGGUUUUCCUGUGAGCAGACAAUGGAGCCAAACAGGACUCCCUUCAGUACCUAGACUGAAUGGCCCUUUUUAUAGAAAUUAUCCAAAUCAAAGGACCUACCAAUGGCAUAAUUUAGCCUAUGUAAGCAAACAAAUUGCUCGCCCAGGAAACACAGCUUACCGAAAAGUUGAUCCUUCCAUUUCUAAAAGCAAUUCUCCCAAUCAUGUAUCGAAUCCAGUAAAUAACAGAAGAAAACCCCAAGGUCCAACCAAACACCCUGAAGAAACAAAUGGUGGGUCAGCAGAUCCCAAUCAUGGCACUGUCCAUAAUGAUGAGCAGACUCAAAACCCAAAAGAGAAUCCAAUGACCCAGAGAGAAAGAACAACCUUUCCUACAACGGUUCCAACCAGCACCUGGAGAAACUCACAAGGUUAUGAAACUAACAAAUCAAAUUAUAAAAUACCUCCUCCAGAGGGCAACCCCCCAGUACCAAGUGUCAAUUCAGUUGACCAACAUGAAAAUUCUUAUUAUCCAAGAGUAGAUUCCAGGAGAUUUCCA---------------AUUCAAACAUCAAAUUUUCCCAAGGGAAUGUUUUCUGAACCAAGAAAGGGUCCAUCUGAUACUGUAAUUAACCCACCAGAAACAAAAUCUGGAACCCACCACCCUACAUAUACUGAGGAAGGCCCCUAUCCUCCAAGAGAGUCCUUUUUUCCUGGAAGCAAUACAUGGAACCCCCAACAAAGAUCUCCAAUUUUUGAGGACGAGCCUAUGAAGCAAGAAGAACCUUUACUUUAUCCAGCCUUUGAAGUAAGAGGAAAUGUCCCCUACCCUGAAUACCUUCCCUAUGAUCCCCGGGGGAACUCUCCUUAUUCUAGAGGUAAUGUGUGGGAUGAGCAAGAUGACUUUCCUGGUACUUCCAGG---CCAGGAAACCCAUCACCUCCCCUGAAUAACCCU---CAGAGACAUCCAUCAACUUAUAAUGAAGAAGAUCCAAUUGACCCAACAGGUGAUGAGUUUUACCGAGGACCUGAUGCAUGGGGG---------------------------------------------------------------------------AAGGGAUACCUCCAACAGUCCACAAAUAACUUACCAAGACAAAGA---------CCUUAUAGUGAAUAUUAUCCCUGGCACCCAGAAGAGCAUGUUCCAUCUUAUAACAUGGCUCCUCCUCUAACACCACCAGGAGAAAACAAUGGGUAUUAUCCUCCUAAUGCCUUUGAACAGGAAGAGAGUAUACCAUCUCCAUCUUGGGGAUCGUGGGACCAAAAGAAUUAUGUCCCAGCAAAGAGAGGAAGAACGCCAUAUUACAGUAGAAAUUCCUGGGGUCUAGCCACCAAUUCACACAAAUCCACAGCAAGUGUCCUGAGUCAAAGAGAAAAUCGACUCCCCUCCAGCAGCUUUCCAUCUGGGCUUAGAGGAAACCCAACAUACCAAGAAGCAGAGAGCCUCAACUAUGAC---CAAAUUAACAGGGUAAAUUUACCCGAGAAGGGACAGCUUGCUGUCCCAGAAUCUGUGACUCAAAUCAGUCCAAUAAAUCAAGGAGAAGCAAAUUCACAU------AGACAAAGAAACCUCUGCUGUGCUGGUGACCCCACAGGGCUCAAAGCCAGCCCCCUUUUGCCACUGGACUACUCUCCACCCUUUGGUCUCAUUUCAGGGGAACAUGGAGAGAGAAAUGCAGUAUAUACCGAGAGCAGUCACACUAAGCACGCUAGGCACAUCAACUACCCCAUAGGCAUCCAAUCCAAUCAAGGAAACAAUUCGGAGAAAAAUCUACCUGAGAAAGGCGAGAAUCCAGAUCCUUUCAGGGAUGACACAGUCAUGUUGAAAAAAAGCAUGCCGUGUUCCAAAAGGAGUGAAGUAGGCCAGGUAGGAAGUGUGGCUUUUUCUGAAGCCGACUCCUUGCAA------AACACGCCCUGCCGCAAAGGUAUCCUUCGAGGAGAUGGGAACAACGUCCUGGCAAAAAUCUUUGGCACAGACCAGUUCAAUGAAAGAACCAGUAACCUUAUUCCUGAGGAGCUC------GAGGCUCCUGAAGAAAGCCCCAAGCCAGAAAACAUCCAGAGUGAAGGGGGAAGAAGUGAGGGUCGCACGAAGCAGAAAGGGGUGCCUAGUGUCCAACAUGUGCCAUGCCUCCACUCCAAACUAGAAAAGCACGUCACUUCCAACACGGGAACUCCGCUUGGCAAGAGAAGACUAGGUGCAGCGGAUGGAGAGCCAGCAGUGAGCUCUGCCCAGCCC---UCACUGCCUGGACUGGCAACCGGGGAGCAGCUUAGUGGUCCUGAUAUGAACCCACUCAUCUCCUCAGAG------------------------------------------------AUGCCAGACUGCCUGCUGCUUCAG
>Phascolarctos_cinereus_XM_020988268 PREDICTED: Phascolarctos cinereus enamelin (ENAM), mRNA
AUGUUGCUGCUUUGGAGCAAUCACGGAGUAUUUUCUCCUGAACUAGAUGAUGUGGUACCAAAGAGAAAGAUGAAGACGCUCCUGGUGUUUCUCAGUCUGUUCAGUUGUUCCAUCGCUAUGCCUAUGCAUAUGCCUCGCAUGGGUGGAUUUGGCAGUAAGAGUGAAGAGAUGAUGCGAUAUGGACAUUAUAACUUCAUGCACAUGCCACACAUGGCACACCUCAGUCCUCUGUAUGGAUACAACAUACGGCUUGCCCAGCAGUUUCCACAGUUCCAGAUGCCAAUGUGGCCCCAGCUACCACCAAACACAUGGCUUCCCCAGAGUCCCAUACCACCAAACAUACCAAGACCACAGAUGAAGGCAGGGGAAGGCCGGGAAACCCCAACACCCAACCAGCCACCGCCAACAAAGCCA------------CCUUCGAAGAAGUCCCCUGAGGGCCCCCCUCGGCCGAAAGAAGAGGAUGAACAUCCUCCACAAUAUCCACCAUAUGGUAAUGGGAUGUUUCCUUUCCAGCAGCCACCAUGGCAGUUUCCACAGCGAGUGCCUCCGGGGUUUGGACGUCCACCAGGCAGCAAUGAGGAAGGUGGGAACCCUUAUUUUGGCUAUUUUGGAUAUCACGGAUUUGGAGGGCGACCCCCGUAUUAUUCAGAAGAGAUGUUUGAACAAGAUUAUGAAAAGCCCAAAGAGGAGGAUCCACCCAAAGUGGAGAGCACCACCUCGGCCCCUCCCCCAAACACCACCACCCUUGAGACCAAUUCAACUCAACCAACUGUGCCUAGCCCAGGAGGCAGUCAAGGUGGAAAUGAGACCAGCCCAACAGGGAAUGAUGCUCAAGCUCAGAGCCCUGGGAACAACCAAGGAGUACAUCCCGGGGUUCAUUCGGCUCCCACUGUUAAUAUCUCAGUUCCUGAUGCACCAGGAAGCCAGAUCCCCCAGCUCCCAAGUCAGCCAAAUGUUUUCGAAAACUCUCCAAACCCUAAUUUUAGAGGCUUUCCUGUGGGCAGACAAUGGACCCAAAUAGGACUCCCUUCAGGACCUAGAAUGAGUAUCCCAUUUUAUAGAAGUUAUCCCAAUCAAAGGAACUACCAAUGGCAUAAUUUGGCCUAUAUAAGCAAACAAAUAGCUGGCCCAGGAAACACAGCUUACCAAAAAGCUUAUCCUUCCAUUUCUAAGAGCAAUUCUCCCAAUUAUGUAUCAAAUCUAGUAAAUAAUGGGCAAAACCCCCAGAGUCCAACCAAAGAGCCUGAAGAAACAAAUGGUGUGUCAGCAGAUGCCAAGCAUGUCACUGCCCAUGGAGAUGAGCAGACUCAAAACCCAAAAGAGAAUCCAACGACCCAGACAGAAAGGACAACCUUUCCGACAAGGGUCCCAACCAGCACCUGGAGAAACUCAGAAGGUUAUGAGACUAACAAGUCAAAUUACAAAUUACCUCCUCCAGAGGGCAGCCCUCCAAUACCAAGUGUCAAUUCAGUUGACCAACAUGAAAAUUCUUAUUAUCCAAGAGUAGAUUCCAGGAAAUUCCCA---------------AUACAAACAUCAAAUUUUCCCAAGGGAGUGGUUUCAGAACCAAGAAAAGAUCCAUCUGAUACUGAAAUUAACCCACCAGAAAUGAAACAUGGAACCCACCACCCUACAUAUACUGAGGAUGUACCCUAUCCUCCAAGAGAAUCCUUUUUUCCUGGAAGCAACACAUGGAACCCCCAACAAGGAUCUCCAAUUUUUGAGGAUGAAACUAUGAGGCAGGAAGGCUCUUUACUUUAUCCAGCCCUUGGAGUAAGAGGAAACAUCCCCUACCCUGAAUAUACCCCCUACAAUCCCCAAAGGAACAAGGCUUUUGCUAAAGGUAACACAUGGAAUGAAAGAGGUGACUUUCCUGGUACUUUCAGG---CCAGGAAACCCAUCAUACACCCUGAGUCCUCCU---CAGAGACAUCCAUCAACUUACAACGAAGAGGAUCCAAUUGACCCAACAGGGGAUGAGUUUUACCAGGGACCUGAUGCAUGGGGG---------------------------------------------------------------------------AAGGAAUACCUCCAGCAUUCCACAAAUAACUUACCAAGACAAAGA---------ACUUAUGGUGAAUAUUAUCCCUGGCACCCAGAAGAACGUGUUCCAUCUUACAACAUGGCUCCUCCUCUAACACCUCCGGGAGAAAAAAGUGGGUAUUAUCCUUCUAAUGCCUUUGAACAGGAAGAGAGUAUGCCAUCUCCAUCCUGGGGGUCAUGGGACCAAAAGAUUUAUAUCUCAGCAAAGAAAGGAAGGGUGCCAUAUUACAGUGGAAAUUCCUGGGGUCGGGCCACCAGUUUACACAAAUCCACAGCAAGUGUCCUGAGUCAAACAGACAGUCGACCCCUCUCCAGCAGCUUUCCAGUUGGGCUUAGCGGAAACCCAACAUAUCAAGAAGCAGAAAGCAUCAACUAUGAC---CAAAUUAACAGGGUAAAUGUACCCGAGAAUGGACAGUUUAUGGUCACGGAAUCUGUGAUUCAAAACAACCCAAUAAAUCAAGGAGAAGAAAGUCCCUAU------AGCCAAAGACAUCCCUGCUGUGCUGGCAACCCCAUAGGGCUCAAAGACAGCCCUCUUCUACCGCUAGACUACUCUCCACCCUUUGGUCUUGUUUCAGGGGAGCAUGGAGAAAGAAAUCCAGUGUAUGCAGAGGGCAGUCACACGAAGCAUGCUAGGCACAUCAUCUACCCCCCAGGUAUCCAAUCCAACCAGCGAAACAGUUCAGAGAAAAAUCUGCCCGAGGAAGAAGAGAAUGCAGAUCCCUUCAGGGACGACACAGUCACAUUGAAAAGAAGCUCACCAUGUUCCAAGAGGAGUGAAGUAGGCCAGAUGGAAAGUGUGGCUUUUUCUGAAGCCGACUCCCUAAAA------AACACACCAUGCCGCAAAAGUAUCUUCAGAGGAGAUGGGAACAAUGUCCUGGCAAAAAUCUUUGGCUCUGACCAGUUCAAUGAAAGAAACGAUAACCUUAUUCCUGAGGAACUU------GGGGCUCCUGAAGACAGGCCCAAGCCAGAAAACAUCCAAAGUGAGGGGGCAGGAAGUGAGGGUCGCAUGAAGCAGAAAGGAGUGCCGAGCAUCCAACAGGUGCCAUGCCUCCACUCGGCGCUAGAAAAGCAUCUCCCUUCCAGCACGGGUCCUCCGUUUGGCAAGGGAAGAGCAGGCCUGUCGAAUGGAGAGCCAGCACUGGUCUCUGCCCAGCCC---ACACUGACUGGAUCGGAAGCCAGGGAACAGCUUGGUGACACUAAUAUCGACCCACUCAUUCCCUCCGAG------------------------------------------------GUGCCAGACUGCCUGCUGCUUCAG
>Lepus_europaeus_XM_062198927 PREDICTED: Lepus europaeus enamelin (ENAM), mRNA
AUGUUGCUGCUUUGGUGCAGGAAUGGAGCCUCUUUUCCUGAGCUAGAUAACUUGGUACCAAGUGGAAAAAUGAAGAUUCUCCUGACCUUUCUAGGUCUGCUUGGUAAUGCCAUGGCUAUGCCCAUGCACAUGCCCCGAAUGCCUGGAUUUAGCAGUAAAAGUGAGGAGAUGAUGCGGUAUGGUCCAUUCCCCUUUAUGAACUACCCACACAUGUCACCAAUGGGCCCU---UAUGGAAAUGGUUUCCAAUUCCCUCAGCAGUUCCCACCGUACCAGAUGCCUAUGUGGCCUCAACCACCACCUAACAUGUGGCUCCCACCAAAA---------CCCGCAGGAUUCAGACGCCAGAGCAAUACUGACCAAGCCCAAGAGACCCAGAAACCCAACGAGCCUCAGACAAAAACACCACCAGAACAGCAGCCUGUAAACCAGCCACCU---ACCCCAACUCCAGCCAAAGAGGAAACCCAGCCAACUCAGACAUUCCCACCAUUCAACAAUGGACUAUUUCCCUAUCAACAACCACCAUGGCCAUUUCCACAGAGGAUGCCACCAGGUUAUGGACGU------CUCAGCAAUGAAGAAGGUGGGAAUCCUUUCUUUGGAUUUUUUGGAUAUCAUGGCUUUGGGGGCCGCCCCCCUUAUUACUCAGAAGAGAUGUAUGAU---GACAUUGAAAAACCCAAAGAAGAAGAUCCCCCUAAAGCAGAAAGUCCAGCCACAGAAACUUCAACAAAUGCAACAGUAAAUGAGACUAAUUCUACCCAACCAAAC---------GCUGGAGGGAGUCAGGGCGGAAAUGACACCAGUCCAGUAGGAAACGGUGCCCCAGGGCAGAACACUGGGAGCAAUCCUACAGCUCAGAAUGGAGUCAACCCAUCCCCUGCAGUUAAUACUUCAGGCCAGGGAGCACCCAGAAGUCAAUUCCCAUGGAGACCAAGUCAGCCAAAUAUUUAUGAAAAUUAUCCAAAUCACAACACCCGAAAUUUUCCUUCAGAAAGACAAUGGCAUCACACUGGUACUGCUGUGGGGCACAGACCAAAUGGGCCUUUUUACCGAAAUCAACAGGUUCAAAGAGGUACUCAAUGGAAUUCUUUUGCUUGGGAAAGCAAACAAGCCACACAGCCAGGAAAUCCAACUUAUCGCAAAACUUUCCAUUCCACUACCAGAGGCUAUUAUACUAAUUAUGCAGGAAAUCCAGCAAACUUUAGAAGAAGGCCUCAGGGACCAAAUAAAAAUGUUAUGGGAACCAAUGUUGCCUCAUUGGGUCCCAAACAAGGUAGUGUCGGCCGCAAUGAAAAAAUCCAGACUCCAAAGGAGAAGUCAAUAGGUCAAAAAGAAAGGACUGUUGUUCCCACAAAGGAUACAACUGGCCCCUGGAAAAACUCUCAGUCUUAUGGAGUGAAUAAACCAAAUUAUAAACUGCCUUGGUCUGAGGGUAACAUUCAAGGCCCAAAUUUUAAUUCUAUGGGUCAACAAGAAAAUUCUUAUAACCCAAGAGGAGAUUCCAGAAGAAUCCCAAAUUCUGGUGUACAAAUCCAAAGCCAGAAUUUGCCCAAAGGGAUUGUUUUAGAGCCAAAAAGAACUCCAUAUCAGCCACAUACUAAUCAGCCAGAAUUAAAACACAGAAUUUAUCAGCCUGUAUACCCUAAAGAAAUCCCUACUUCUACAAGAGAACAUUUUCCUACUGGAAGAAAUACUUGGAAUCACCAAGAAAUCUCUCCACGCUUUAAGGAACAUCCUAGGUGGCAGGCAAAACGUUUA---------UCUCAUGGCUCUAGAGGAAAUGUUUUCUUCCAGAAAUAUAGCCCCUAUGAUCCCAGGGAAAAUCCGCCUUACCAUAGGAGCAAUACGUGGGGUGAGAUAGUUGAUUCUCCUAGUACUAUGCGGCAACCAGAAAAUCCACGGUACCCCAUGAAUACUCCAGACCAGGAGGAGACU------UAUAAUGAAGAGGACCCUAUAGAUCCAACUGGAGAUGAAAUUUUUCCAGGGCAAAGUACAUGGGGUGAGGAAGAGUUGAGCUUUAAAAGAGACCCAACAGUUAGGCAGUAUGGAGGUGGACAAUAUGCCUUAAAUCAGCCAAAGGAAAAUUUCCCCUAUCCAGCAGAUAAUCCAUCAAAACCUAGGGAGGAUUUUCCCUAUAACGAGUUUUACCCCUGGAACCCAGAUGAGAAUUUCCCAUCAUAUAAUACAGGUCCCACUGUAACCCCACCCAUGCAGAACAAGGGUUAUUAUACUACCAGUGCUGUUGGACAAGAAGAAAGCACUCUAUUUCCAUCAUGGAACUCCUGGGACUACAGUUUUCAAGCUCAAGAGCAGAAAGAAAAACAGCCAUAUUAUAACAGAAAUUACUGGGAUCAGGCAACAAAUUUACAGCAAACCCCAGCUAGUAUACCAGACCUGAAAGAGACUCAGCUCUAUUACACCAGUUCCCCAGCUGGGCUUCAGAAAAACCCAAAGUGGCAUGAAGAUGAGAAUUUGAAUUAUGGCAUGCAAAUCACUAGUUUAAAUUCACCAGACAGGGACUAUUUGGCUUAUUCAGAUUUAAUCACUCAAAAUUACCCAUCAAGUCAAAAAGAAAUACAUUUAUAUCACCAAAGUCAGCAGGGUCCCUGCUGUACUGGAGGCUCCACAGGGCCCAAGGACAACCCACUGUCUCUACAAGCCUACACAUCAUCCUAUGGUCUUGCGCCAGAGGAGAAACAAGACACCAAUCCUCUAGAUACAGAAAGUAGUCAUACCAAUAAUCCAAGCCCUAUUGUCUCCCCAACAAGCAUCCUGCCUGGCCAAAGAAACAGCUCAGAGAACAGACUUCCUGGAGAGAUCCAAAGCCCAAUUUCUUUCAGAGAUGAUGUGUCUACUCUAAGAAGGAAUAUACCAUGUUCUAUGAAGAAUCAACUGAGCCAA------------------------------UCCCCUCAGUCAAAGAAUACACCUUGUCUCAAAAAUGAUCUUGGAGGAGAUGGGAACAACAUUGUGAAACAAAUGUUUGAAGGCAAUCAGCUCAAUGAGAGAACUGUUGCCCUUACACCUGAGCAGCUCAUUAUGGGUACACCUGAUGAAGGUCCCAGGCCAGAAGGUAUCCAAAGUGAAGUCCAAGGAAAUGAGAGUGAAAAGCAGCAACAAAGACCACCAAGAAUCCUGCAUGUACCAUGCUUUGGCUCCAAAUUAGCAGACCAUCACUCUGUCAGCACUGGAACUCCCUCUACCAGUGGAAGACAAGACCCAAUUGAUGGGGAUCUAAUUAUGCCUACUGGAAAUCCUAGUACAUCAGUUGGGUUAGCUACUGGAGAACAGUUUAAACAUAUAAAUGUAAAUUCAUUUAAUGCAAAUGAACACACUCCAUAUGAAUCCUUUCAAACAGGAACCAAUCCACAAGACCAGGUACAAGACUGCUUAUUACUUCAG
>Sciurus_carolinensis_XM_047567449 PREDICTED: Sciurus carolinensis enamelin (Enam), transcript variant X1, mRNA
AUGUUGCUGCUUCAGUGCAGGGAUGGAGCCUCUUUUCCUAAGUUACAUAACUUGGUACCAAGUGGAAGAAUGAAGAUUCUCCUGGUCUUUCUAGGUCUGCUUGGACAUUCUACUGCUAUGCCAAUGCAUAUGCCCCGAAUGCCUGGAUUUAGCAGUAAAAGUGAAGAGAUGAUGCGUUUUGGUCAGUUCAACUUUAUGAACUCCCCACACAUGGCACAUAUGGGC---UUUUAUGGAAAUGGUAUGCAAAUCCCUCAGCCAUUCCCACAGUACCAGAUGCCCAUGUGGCCUCAGCCACCACCCAAUGCAUGG---------------------CCCCCAGCACCCAAACACCAGAGCAAGACUGAUCAAACCCAAGAGACACAGAAACCCAACCAAACUCAGCCAAAAAAGCCACCACAAAAACAACCUUUAAAGCAGCCACCACAAGCCACAACUCAAGGCAAAGAAGAAACCCAACCUCCUCAGGCAUUCCCACCAUUCGGCAAUGGACUAUUUCCCUAUGGCCAACCACCAUGGCCAAUUCCACAGAGGGUACCACCAGGUUAUGGACGUCCACCACUCAGCAAUGAAGAAGGAGGAAAUCCUUAUUUUGGAUAUUUUGGAUAUCAUGGCUUUGGGGGUCACCCUCCUUAUUAUUCAGAAGAGAUGUUUGAC---GAUAUUGAAAAACCCAAAGAAAAAGAUCCUCCUAAAACUGAGAGCCCGCCCACAGAACCCUCAGCUAAUUCAACAGUUACUGAGACUAAUUCUACCCAACUAAAU---------CCUGGAAGAAGUCAAGGUGGAAAUGACACCCACCCACCAGGAAAUAAUGCCCCUGGAUCCAACCCUGGGAGCAACCCUACAGCUCAAAAUGGUGUCCUUCCUCCCCCUUCAGUUAAUGUUUCAGGCCAGGGAGUGCCCAGAAGUCAAAUCCCAUGGAGACCAAGUCAGCCAAAUAUUUAUGAAAUGUAUCCAAAUCCUAACAUCCGAAAUUCUCCUACAGGAAGACAGUGGCAAUCCACUGGUACUGCCAUGGGACAGAGACAAUAUGGGCCUCUUUACCGAAAUCAACAAGUUCAAAGGGGUCCUCGGUGGAAUUCCUUUGCUUGGGAAGGCAAACAAGCAGCUCGUCCAGGACAUCCAACUUAUCGCAAAGCUUACCCUCCCACUUCUAGAGUCAAUUACCCCAAUUAUGCAGGAAAUCCAGCAAAUUUCAGAAGAAAGCCUCAGGCGCCAAAUAAACACCUAAUGGGAACCAGUGGUGUCCCAUUAGGCCCAAAACAGGCUACUGUUAGUCGCAACGAAAAAAUCCAAAAUCCAAAGGAAAAAUCAUUAGGUCAAAAAGAUAGAAUAGUCAGUCCUACAAAGGAUACAGCUGGUGCUUGGAAAACCUCUCAACAUCAUGGAAUUAAUAAACCAAAUUAUAAAUUACCUCGCCCUGAGGACAAUAUGCUAAGUCCAAAUUUUAAUUCUAUUGAUCAACGUGAAAAUUCUUAUUAUCCAAGAGGAGACUCCAGAAGAGCACCAAGUUCUGAUGUACAAACCCAAAGUCAGAAUUUGCCCAAAGGUAUUGCUUUAGAGCCAAGAAGAAUUCCAUAUGAAUCAGAAACUCAUCAGCCUGAAUUAAAGCACAGUACACAACAGCCUGUAUACCCUGAGGAAAUCCCCUCUACUACAAGAGAACAUUUUCCUACUAUAAGAAAUACUUGGAACAACAAAGAAAUCCCUCCACACUUUAAGGAAAGUCCUGGGAGGCAGGAAGAACAUUUGAUGCAUCCUUCCCAAGGCUCUAGAGGAAGUGUUUUCUACCGUGAAUAUAACCCCUAUUAUCCCAGGGGAAAUUUGCCAUACAUUAGAAGCAAUACCUGGGAUGAGAGAAUUGAUUCUCCCAACACUAUAAGGCAACCAGAAAAUCCACGGUACUCUAUGAAUACUCCAGUCCAGAAAGAGACAGUUCGUUAUAAUGAAGAGGACCCAAUUGAUCCAACUGGAGAUGAAUCUUUUCCAGGACGAAGUAAAUGGGGUGAGGAAGAGUUGAGCGUUAAAGGAAACCCAACAGUUAGGCUCUAUGAAGGAGAGCAAUAUCCUUCAAAUCAACCAAAGGAGUAUCUUCCUUAUUCCUUAGAUAAUCCAGCAAAACCCAGGGAAGAAUUUCCUUAUAGUGAAUUUUAUCCCUGGAGCGCAGAUGAGACUUUU---UCAUAUAAUCCAGGUCCCACUAUAUCACCACCUGUGGAAAACAGGGGCUAUUAUGGUAAUAAUGCUAUCGGAGAAGAAGAAAGCACUCUCUUUCCUUCAUGGAACUCCUGGGACCAGAGGAUUCAAACCCAAGGACAGAAAGAAAGAGAGUCAUAUUUUAACAGAAAUUUCUGGGAUCAGGCAACAAAUUCAUACAAA------GCUAGUCUACCAGAUCAGAGAGAGAACCAUCCCUAUUCCAGUAACUCCCCAGCUGGGCUUCAGAAAAAUCCAACAUGGCAUGAAGGUGAGAAUUUGAACUAUGACAUGCAAAUUACUAGUUUAAAUUCACCAGAGAAAGAACAUUUGGCUUUCCCAGACUUCAUUCCUCAAAGUUACCCAUCAGGACAAAAAGAAGCACAUUUAUUUCACCACAACCAAAGAGGUUCCUGCUGUGCUGGUGGCUCCAUGGGACACAAGGACAAUCCACUGGCUCUUCAAGAUUACACUCCAUCUUAUGGUCUUGCACCAGGGGAGAACCAAGACACCAACCCUGUGUACACAGAAAGUACUCAUACCAAGCAUACAAGGCCUAUUGUCACCCCAACAAGCAUUCUCCCUGUCGAAAGAAACAGCUCAGAGAAGAAUCUGCCUGGGGAAAGCCAAAACUCAAGUCCUUUUAGAGAUGAUGUGUCCACUCUGAGGAAGAACACACCAUGUUCUGUAAAGAAUCAACUGGGCCAAAUGGGAAUGAUGUCCUCUCCUGAAGCUAGCUCUCCUCAAUCAAAAAAUACACCUUGUCUCAAGAAUGAUCUU------GAUGGGAACAAUAUUCUGGAACAAAUUUUUGAAAGCAACCAGCUGAAUGAAAGAACAGUUGACCUUACUCCUGAGCAGCUUGUUAUUGGGACACCUGACGAAGGCCCCAAGCCUGAAAGCAUACAAAAUGAAGUCCAAGAAAAUGAGGAUGAGAGACAGCAACAAAGACCACCUAGCAUCAUUCGCUUACCCUGCUUUGGCUCCAAAUUAGCAAAACUUCACUCUGCCAGCCCUGGAACUCCGUCUAGUAAUGGAAGGCAAGGCCAAUUUGAUGGGGAUCUAACUAUACCUACUGAAAAUCCUAAUACAUUGGUUGGGUUAGCUACUGAGGAACCAUUUAAGAAUAUAAAUGUAGACCAACUUAAUGCAGAUGAACACACUCCAUUUGAAUCCUUUCAAAGAGGGACCAAUCCACAGGACCAUAUACAAGACUGCUUACUACUUCAG
>Galeopterus_variegatus_XM_008586432 PREDICTED: Galeopterus variegatus enamelin (ENAM), mRNA
AUGUUGCUGCUUCAAUGCAGGCAUGGAGCCUUUUUUCCUAUGCUACAUAACUUGAUACCAAAUGGAAAAAUGAAGAUUCUUCUGGUCUUUCUAGGUCUGCUUGGUAAUUCCGUUGCUAUGCCAAUGCACAUGCCCCGAAUGCAUGGAUUUAGCAGUAAAAGUGAGGAGAUGAUGCGGUACAGUCAAUUCAAUUUUAUGAACUCCCCACAUUUGGCACACCUGGGCCCCAUAUUUGGAAAUGGUUUGCAGCUCCCACAGCACUUCCUUCAGUACCAGAUACCCAUGUGGCCUCAGCCACCACCCAACACAUGGCACCCACAGAAA---------CCCUCAGGGUCCAAACGCAAGAGCAAGACCGACCAAGACCAAGAGACCCAGAAACCCGACCAGCCUCAGCCAAAAAAGCCACUGCAAAAGUGGCCUUUUAAG---CCACCACAUGCUCCAACUCAGCCCACAGAGGAAGCUCAGUCACCUCAGGCAUUCCCACCAUUCGGCAAUGGGCUAUUUCCCUAUCAACAACCACCAUGGCAAAUUCCACAUAGGGUACCACCAGGUUAUGGACGCCCACCAAUCAGCAAUGAAGAGGGGGGGAAUCCUUACUUUGGAUAUUUUGGAUUUCAUGGCUUUGGGGGUCGCCCUCCUUAUUACUCAGAAGAGAUGUUUGAACAAGAUUUUGAAAAACCUAAAGAAGAAGAUCCUCCUAAAGCAGAGAGUCCAGCCGCAGAACCCACAGCUAAUGCAACAGUUACUGAGACUAAUUCUACCCAACCAAAU---------CCUAGAGGGAGUCAGGGCAGAAAUGACACCAGCCCCACAGGAAAUGGCGCCCCUGGGCCGAACACAGGGAAUAGCCCUACCACUCAGAAUGGGGUCACCCAGUCCCCUGCAGCUAAUGCUUCAGGUCAGGGAGUACUGGGAAGUCAAAUUCCACAGAGACCAAGUCAGCCAAAUAUUCAUGAAAAUUAUCCAAAUCCUAACAUCCGAAAUUUUCCUUCAGGAAGAGAGUGGCAUCCCACUAGUACUGUCAUUGGGCACAGACAGUAUGGGCCUUUUUACCGAAAU---CAAGUUCAAAGGGGACUUGUAUGGAACUCCUUUACUUUGGAAGGUAGACAAGCAGCUCAGCCAGGAAAUCCAACUUAUAGCAAAGGUUAUUCUUUCACUCUGAGAGGCAAUUAUCCCAGUUAUGCAGGAAAUCCAGCAAUUUCCAGAAGAAAGCCUCAGGGGCCAAGUAAAAACCCUUCGGGAACCAGUGUUGCCCCAGUGAGUCCCAAACCUACUACUGGUAGCAAUGAUGAAAAAAUCCAAAAUCCAAGGGAGAAGCUGGUAGGUCAAAAAGAAAGAAUAGCCAUUCCUACAAAGGAUCCAAUCAGUCCCUUGAGAAACUCUCAACAUUACGGAGUUAAUAAAUCAAAUUAUAAACUGCCUCGCCCUGAGGGUAACAUCCAAGUCCCAAAUUUUAAUUCUAUUGAUCAACGUGAGCACUCUUAUUACCCAAGAGGGUAUUUCAGAAGAGUUCCAAAUUCUGAUGGACAAACCCAAAGCCAGAAUUUGCCCAAAGGGAUUGCUUUAGAGCCAAGAAGAAUCCCAUAUGAAUCAGAAACUAAGCAGCCAGCAUUAAAGCACGGUAGAUAUCAGCCUGUAUACCCUGAGGAAAACCCUUCUCCCACAGGAGAACAUUUUCCCACUGGAAGAAAUACUUGGAACCACCAAGAAAUCUCUCCACCUUUCAAAGAAGAUCCUGGGAGGCCGGAAGAACAUUCACCUCAUCCUUCCCAUGGCUCUAGAGGAAGUGUUUUCUACCAUGAAUAUAAUCCGUAUGAUCCCAGAGAAAAUUCACCAUAUCUUAGAAGCAAUACAUGGAAUGCAAGAGAUGAUUCUCCCAAUACAAUGGGGCAACCAGAAAAUCCACUGUACCCCACAAAUACUCCAGAUCAGAAAAAGACAGUCCCUUAUAUUGAAGAAGGCCCAAUUGAUCCAACUGGAAAUGAACUUUUCCCAGGACAAAAUAGAUGGGGUGAGGAAGAGUUGAGCUUUAAUGGAGGCCCAACAGUUAGGCACUAUGAAGGCGAGCAAUAUACCUCAAACCAACCAAAGGAAUAUCUUCCCUAUUCCUUAGAUAAUCCAUCAAAACCCAGGGAAGAUUUUCCUUAUAGUGAAUUUUACCCCUGGAGCCCAGAUGGGAAUUUUCCAUCAUAUGCUACAGCUCCUACUGUAUCACCACCUGAAGAGAGCAAGGGCUAUUACACUAAUAACGCUGUUGGACAAGAGGAAAGCACUCUCUUUCCUUCCUGGAACUCCUGG---------AUUCAAGCCCAAGGUCAGAAAGAAGUAAGGCCAUAUUUUAACAGAAAUUUCUGGGGUCAGACAACAAACUUACACAAAGGCCCAGCCAGUGCACCAGACCAAAAAGAGAACCAGCCCUAUCCCAGUAACUCCCCAGCUGGGCUUCAGAAAAAUCCAACAUGGCAUGAAGGUGAGAAUUUGAACUAUGACAUGCAAAUUACUAGGUUAAAUUCACCAGAGAGAGAGCAUUUAGCUUUCCCAGAAGUAAUUCCUCAAAGUUACCCAUCAGGUCAAAAAGAAGCACAUUUUUUUCACAUAAGCCACAGAGGUUCCUGCUGUGCUGGGGGUUCCACAGGGCCCAAGGACGAUCCACUGGCUCUACAAGACUACACUCCAUCUUAUAAUCUUGCACCAGGGGAGAACCAAGACACCAGCCCUCUGUAUACAGAAGAUAGUCAAACCAAGCAUGCAAGCUAUAUCAUCUCCCCAACAAGCAUCCUACCUGGUCAAAGAAACAGUUCCGAGAAGAGAGUGCCUGGGGAAAACCAAAACCCAAGUCCUUUUAGAGAUGAUGUGUCCACUCUGAGGAGGAACACACCAUGUUCUAUAAAGGACCCAGUGGGCCAAAGCGGAAUUAUGCCCUUUCCUGAAGCCAGUUCCCUCCAAUCAAAAAAUACACCUUGUCUCAAAAGCGAUCUUGGAAGAGAUGGGAACAAUGUUCUGGAACAAAUUUUUGAAGGCAACCAGCUCAAUGAAAGAAAUGUUGACCUUACUCCUGAGCAACUUGUUAUAGGAACACCUGAAGAAAGUGCCAAUCCAGAAGGCAUCCAAAGUGAAGUCCAAGGAAAUGAGCGUGAGAGACAGCAGCAAAGACCAUCUGGCGUACUGCAGUUACCAUGCUUCGGCUCCAAAUUGGCAAAGCAUCACUAUUCCAGCACUGGCACUCCAUCUGGCAAUGGAAGGCAAGGACCAUUUGAUGAGGAUCCAGUUAUGCCUACUGAAAAUCCUAACACAUUAGUUGAGUUAGCUACUGGGGAACAGUUUAAGAGUAUAAAUGCAGACCUGCUUAAUGCAGGUGAAGACACUCCAUUUGAAUCCCUUCAAAGAGGGACCAAUUCACAGAACCAGGUACAAGACUGCUUACUACUUCAG
>Tupaia_chinensis_XM_006142888 PREDICTED: Tupaia chinensis enamelin (ENAM), mRNA
AUGUUGCUGCUUCAGUGCAGGCAUGGAGCUUCUUCUCCUAAGCUAGAUAAUAUGGUACCAAAUGGAAAAAUGGAGAUUCUCCUUGUAUUUCUAGGUGUGCUUGGUAAUUCUGUUGCUCUGCCCAUGCACAUGCCCCGAAUGCAUGGAUUUAGCAGUAAAAGUGAGGAGAUGAUGCGGUACAAUCAAUUCAACUUUAUGAACUCUCCACAUCUCGCACAUCUGGGCCCCAUGUACGGAAAUGGUUUGCAACUCCCUCCACAGUUCCCACAGUAUCAGAUGCCCAUGUGGCCUCAGCCACCACCCAAAAUGUGGCCCCCACAGAAA---------CCUUCAGGACCCAAACGCCAGAGCAAGACUGACCAAGCCCAAGAGACCCAGAAACCCAACCAGUCUCCGCCAAAAAAGCCACCACAGAAGCGGCCUGUGAAGCAGCCACCAAGUGCCCCAACAGAGCCCAAAGAGGAAGCUCAGCCACCUCAGGUAUUCCCACCAUUUAACAGUGGGUUAUUUCCUUAUCAACAACCACCAUGGCAGAUUCCACAGAGAGUACCACCAGGUUAUGGACGCCCACCAAUCAGCAAUGAAGAAGGAGGAAAUCCUUACUUUGGAUAUUUUGGAUAUCAUGGCUUUGGGGGACGCCCUCCUUAUUAUUCUGAAGAGAUGUUUGAACAAGAUUUUGAAAAACCUAAAGAAAAAGAUCCUCCUAAAGCAGAGAGUCCAGCUACAGAGCCCACAGCUAAUUCAACAGUUACAGAGACUAAUUCUACCCAGCCAAAU---------CCCGGAGGGAGUCAGGGUGGAAAUGACACCAGUCCA------AACAGUGGCCCUGGACCAAACACUGGAAGCAACCCUACAGCUCAAAAUGGGGGCAUCACACCCCCUCCAGUUAAUACUUCACGCCAGGGAGUGUUGGGAAAUCAAAUCCCAUGGAGACCAAGUCAGCCAAAUAUUCAU---------CCAAAUCCUAACAUUAGAAAUUUUCCUUCUGGAAGACAAUGGCAUUCCACUGGUACCGCCAUGGGAAAUAGACAGACUAGGCCUUUUUACCGAAAUCAACAAGUUCAGAGGGGUCCUUCGUGGAAUUCCUUUGCUUUGGAAAGUAAACAAGCAGCUCACCCAAGAACUCCAACUUAUCGGAAAGCUUACUCUUCCAUUUCUAGAGGUAAUUAUGCCAACUAUGCAGGAAAUCCAGCAAAUCUCAGAAGGAAGCCUCAAGGGCCAAAUAAACACCCCAUGGGAACCAAUGUUGCCCCACUGGGUCCCAAACAUGGUACUGUUGGCCACAACGAAAAAAUCCAAAAUCCUAAGGAGAAGUCACCAGGUCAAAAAGAAAGAAUAGUUGUUCCUACAAAGGCUCCAACUGGCCCCUGGAGAAAUACUCAGAACUAUGGAGUUAAUAAACCAAAUUAUAAACUGCCUCACCCUGAGGAUAACACAGAAAUCCCAACUUUUAAUUCUAUUGAUCAACAUGUAAACUCCUAUUACCCAAGAGGAGAUUCAAAAAGAGUCCAAAAUUCUGAUGGACAAAUCCAAAACCAGAAUUUGCCCAAAGGCAUUGUUUUAGAGCCAAGAAGAAACCCAUAUGAAUCAGAAACUAAUCGGCCAGAAUUAAAACACAGUACAUAUCAGCCUGCAUACCCUGAAGAAAUCCCC---CCAGUAAAAGAACAUUUUCCUGCAGGAAGAAAUACUUGGAACCACCAAGAAAUCUCUCCACCCUUUAAGGAAGAUCCUGGGAGGCAGGAA---CAUUUGCCUCAUCCUUCCCAUGGCUCUAGAGGAAGUGUUUUCUACCCUGAAUACAACCCCUAUGAUCCUAGGGAAAGCUCACCAUUCCCUAGGAGCAAUACAUGGGAUGAUAGAAAUGUUUCUCCCAAUACUAUGGGGCAACCAGAAAAUCCACUAUACCCCAUGAAUACUCCAGACAUAAAAGAGACAGUCCCUUAUAAUGAAGAGGACCCAACUGAUCCAACUGGAGAUGAACCUUUUCCAGGACAGAAUAGAUGGGGUGAGGAAGAGUUGAGCUUUAAAGAAGGCCCUACAAUUAGGCACUAUGAAGGUGAGCAAUAUACACCAAAUCAACCAAAGGAAUACCUUCCUUAUUCUUUAGAUAAUCCAUCAAAACCUAGGGAAGAUUUUCCUUAUAGAGAAUUUUACCCCUGGAACCCAGAUGACAAUUUCCCAUCAUAUAACACAGCUCCCACACUCUCACCACCAGUGGAGAGCAGGGGCUAUUAUGCUAAUAAUGCUAUUGGACAAGAAGAAAGCACUCUGUUUCCUUCGUGGAACUCCUGGGACCGCAGAAUUCAAGACCAAAGGCAGAAAGAAGGAGGAUCAUAUUUUAACAGCAAUUUCUGGGAUCGGGCAACAAACUUACAUAAAGUUCCACCUAGUCCACCAGACCAGAAAGAGAACCAACGCUAUCCCAGUAACUCCCCAGCUGGGCUUCAGAAAAAUCCAACAUGGCAUGACGGUGAGGAUUUCAAGUAUGGCAUGCAAAUUACAAGGCUAAAUUCACCAGACAGAGAACAUUUGGCUUUCCCAGACUUAAUCCCUCAAAGUUACCCACCAAGUCAAAAAGAAGCACAUCUAUUUCACCUGACCCAGAGAGGUUCCUGCUGUACUGGUGGUUCCACAGGUCCCAAGGACAAUCCACUGGCUCUACAAGAUUACACUCCAUCCUAUGGCCUUGCCCCAGGGGAGAACCAGGACACCAGUCCUCAGUACACAGAAGGCAGUCAUACCAAGCAUGCAAGACAUGUCAUCUCCCCAACAAGCAUCCUACCUGGCCAAAGAAACAGCUCAGAGAAGAGAGUUCCUGGAGAAAGCCAAAACGCAAGUCCUUUUAGAGAUGAUGUGUCCACUCUGAGGAGGAACACACCAUGUUCUAUGAAGAAUCAGCAAGGCCAAAGGGGAGUUUUGCCCAUUCCUGAAGCCAGUACCCUUCAACCAAAGAAUAUACCUUGUCUCCAAAGUGAGCUUGGAGGAGAUGGAAAUAAUGUAAUGGAACAAAUUUUUGAAGGCAACCAGCUCAAUGAAAGAACUGUUGACCUUACUCCUGAGCAGCUUGUCAUUAGUACACCUGAUGAAGGCCUGAAACCAGAAGGCAUCCAAAGUGAGGGCCAAGGAAAUGAAGAUGAGCGGCACCAACAAAGACCAUCUAGCAUCCUGCAGUUACCAUGCUUUGGCUCCAAGAUAGCAAAGCCUCACUCUUCCAGCCCUGGAACUCUCUCUAGCAAUGGAAGGCAAGGCCCAUUUGAAGGGGAUCCAAUUAUGCCUACUGGAAAUCCUAACACAAUGGUUGAGUUAGUUACUGGGGAACAAUUUAAGAGUAUAAAUGCAGAUCCACUUAAUGCAGGUGAACACACUCCAUUUGAAUUCCUUCAAAGAGGAACCAAUCCACAGGACCAGGUACAAGACUGCUUACUACUUCAG
>Homo_sapiens_NM_031889 Homo sapiens enamelin (ENAM), transcript variant 1, mRNA
AUGUUGGUGCUUCGGUGCAGGCUUGGAACCUCUUUUCCUAAACUAGAUAACUUGGUACCAAAAGGCAAAAUGAAGAUUCUCCUGGUCUUUCUAGGGCUUCUUGGUAAUUCUGUUGCUAUGCCAAUGCACAUGCCCCGAAUGCCUGGAUUUAGCAGUAAAAGUGAGGAGAUGAUGCGGUAUAAUCAAUUCAACUUUAUGAACGGCCCACAUAUGGCACACCUGGGGCCCUUCUUUGGAAACGGU------CUCCCUCAGCAAUUUCCACAGUACCAGAUGCCCAUGUGGCCUCAGCCACCACCCAACACAUGGCAUCCACGGAAA---------UCCUCAGCACCCAAACGUCAUAACAAGACUGAUCAGACCCAAGAAACCCAGAAACCCAACCAGACUCAGUCAAAAAAGCCACCACAAAAGCGGCCUUUGAAGCAGCCAUCACAUAAUCAACCUCAGCCCGAAGAGGAAGCUCAACCCCCUCAGGCAUUCCCACCAUUUGGAAAUGGGCUAUUCCCCUAUCAACAACCACCAUGGCAAAUUCCACAGAGGUUACCACCAGGUUAUGGACGCCCACCAAUCAGCAAUGAAGAAGGGGGGAAUCCUUACUUUGGAUAUUUUGGAUAUCAUGGCUUUGGGGGUCGCCCUCCUUAUUAUUCAGAAGAAAUGUUUGAACAAGAUUUUGAAAAACCCAAAGAAGAAGAUCCUCCUAAAGCAGAAAGUCCAGGCACAGAACCCACAGCUAAUUCAACAGUCACUGAGACGAAUUCUACCCAACCAAAU---------CCUAAAGGGAGUCAGGGAGGAAAUGACACCAGCCCCACAGGAAACAGUACCCCAGGACUAAACACUGGGAACAACCCUCCAGCUCAAAAUGGGAUUGGCCCACUCCCUGCAGUCAACGCUUCAGGCCAGGGAGGGCCAGGAAGUCAAAUCCCAUGGAGACCAAGUCAGCCAAAUAUUCGUGAAAAUCAUCCAUAUCCUAAUAUAAGAAAUUUUCCUUCAGGAAGACAGUGGUAUUUCACUGGUACUGUCAUGGGGCACAGACAGAAUAGGCCUUUUUACAGAAAUCAACAAGUUCAAAGGGGUCCUCGGUGGAACUUCUUUGCUUGGGAACGUAAACAAGUAGCUCGUCCAGGAAAUCCAGUUUAUCACAAAGCUUACCCUCCUACUUCAAGAGGCAAUUAUCCCAAUUAUGCAGGAAAUCCAGCAAAUCUCAGAAGAAAGCCUCAGGGGCCAAAUAAACACCCUGUAGGAACUACUGUUGCCCCACUGGGUCCCAAACCUGGCCCUGUUGUUCGCAAUGAAAAAAUCCAAAAUCCAAAGGAGAAGCCCCUGGGUCCAAAAGAACAAAUAAUAGUUCCUACAAAGAAUCCAACCAGCCCCUGGAGAAACUCUCAACAGUAUGAAGUUAAUAAAUCAAAUUAUAAACUGCCUCACUCUGAGGGUUAUAUGCCAGUCCCAAAUUUUAAUUCUGUUGAUCAACAUGAAAACUCCUAUUACCCAAGAGGAGAUUCCAGAAAAGUCCCAAAUUCUGAUGGACAAACCCAAAGCCAGAAUUUGCCCAAAGGGAUUGUUUUAGGGUCAAGAAGGAUGCCAUAUGAAUCAGAAACUAAUCAGUCAGAAUUAAAGCACAGCUCAUAUCAGCCUGUAUACCCUGAGGAAAUCCCUUCUCCUGCAAAAGAACAUUUUCCUGCUGGAAGAAAUACUUGGGACCACCAAGAAAUCUCUCCACCUUUUAAGGAAGAUCCAGGGAGGCAAGAAGAACAUUUACCCCAUCCUUCCCAUGGUUCUAGAGGAAGUGUUUUCUACCCUGAAUAUAACCCAUAUGAUCCCAGGGAAAACUCACCAUACCUUAGAGGCAAUACAUGGGAUGAGAGAGAUGAUUCUCCCAAUACUAUGGGGCAAAAAGAAAGUCCACUCUACCCCAUAAAUACCCCAGACCAGAAGGAGAUAGUCCCUUAUAAUGAAGAGGACCCAGUUGAUCCAACUGGAGAUGAAGUCUUUCCUGGACAAAAUAGAUGGGGU---GAAGAGUUGAGCUUCAAAGGAGGCCCAACAGUUAGGCACUAUGAAGGUGAACAAUAUACCUCAAAUCAGCCAAAGGAAUAUCUUCCCUAUUCUUUAGAUAAUCCAUCAAAACCAAGGGAGGAUUUUUAUUACAGUGAAUUUUACCCAUGGAGCCCGGAUGAGAAUUUUCCAUCAUAUAAUACAGCUUCUACUAUGCCACCACCUAUAGAGAGCAGGGGCUACUACGUUAAUAAUGCCGCUGGACCAGAAGAAAGCACUCUAUUUCCUUCACGGAAUUCCUGGGACCACAGGAUACAAGCCCAAGGGCAGAGAGAAAGAAGGCCGUAUUUUAACAGAAAUAUCUGGGAUCAGGCAACACAUUUACAAAAAGCCCCAGCUAGGCCACCAGACCAGAAAGGUAACCAGCCCUAUUACAGUAACACCCCAGCUGGGCUUCAGAAAAAUCCAAUAUGGCAUGAAGGUGAGAAUUUGAACUAUGGCAUGCAAAUAACUAGGAUGAAUUCUCCAGAGAGAGAACAUUCAUCUUUCCCUAACUUCAUCCCACCAAGUUACCCAUCAGGUCAAAAAGAAGCACAUUUAUUUCACCUAAGCCAGAGAGGCUCUUGCUGUGCUGGUAGCUCCACAGGGCCCAAGGACAAUCCACUAGCUCUACAAGACUACACUCCAUCCUAUGGUCUUGCACCUGGGGAGAACCAAGACACCAGUCCUCUGUAUACAGACGGUAGUCAUACCAAGCAGACAAGAGAUAUCAUCUCCCCAACAAGCAUCCUACCAGGCCAAAGAAACAGCUCAGAGAAGAGG---------GAAAGCCAAAACCCU------UUUAGAGAUGAUGUGUCCACGCUGAGGAGGAACACACCAUGUUCUAUAAAGAAUCAACUGGGCCAAAAGGAAAUUAUGCCCUUUCCUGAAGCCAGUUCCCUUCAAUCAAAGAAUACACCUUGUCUCAAAAAUGAUCUUGGAGGAGAUGGGAACAACAUUCUGGAACAAGUUUUUGAAGACAACCAGCUCAAUGAAAGAACUGUUGACCUUACUCCUGAGCAGCUUGUUAUUGGUACACCUGAUGAAGGCUCCAAUCCAGAAGGCAUCCAAAGUCAAGUCCAAGAAAAUGAGAGUGAGAGGCAACAGCAAAGACCAUCUAACAUUCUGCAUUUGCCAUGCUUUGGCUCCAAAUUAGCAAAGCAUCACUCUUCCACCACCGGAACUCCAUCUAGCGAUGGAAGGCAAAGCCCAUUUGAUGGGGAUUCAAUUACGCCUACUGAAAAUCCUAACACAUUGGUUGAGUUAGCUACUGAGGAACAAUUUAAGAGUAUAAAUGUAGACCCACUUGAUGCAGAUGAACACAGUCCAUUUGAAUUCCUUCAAAGAGGGACCAAUGUACAGGACCAGGUACAAGACUGCUUACUACUUCAG
>Elephantulus_edwardii_XM_006896845 PREDICTED: Elephantulus edwardii enamelin (ENAM), mRNA
[truncated: 1,509,554 more chars]
