# Supplementary material for: Pseudogenes document protracted parallel regression of oral anatomy in myrmecophagous mammals
Source: Mol Biol Evol. 2026 Jan 13;43(2):msag009. doi: 10.1093/molbev/msag009 (PMC12906968; doi:10.1093/molbev/msag009)
Supplement: msag009_Supplementary_Data [file msag009_supplementary_data.zip › Supplementary Dataset S3. Myrmecophagy Logistic PCA.txt]

SPECIES	ACP4	AMBN	AMELX	AMTN	ENAM	MMP20	MYH16	ODAM	PKD2L1	TAS1R1	TAS1R2	TAS1R3	DSPP	ODAPH
Otocyon_megalotis	0	0	0	0	0	0	0	0	0	0	0	0	0	0
Melursus_ursinus	1	0	0	0	0	0	0	0	0	0	0	0	0	0
Proteles_septentionalis	0	0	0	0	0	0	0	0	0	0	1	0	0	0
Proteles_cristatus	0	0	0	0	0	0	0	0	0	1	0	0	0	0
Manis_javanica	1	1	1	1	1	1	1	1	1	0	1	0	1	1
Manis_pentadactyla	1	1	1	1	1	1	1	1	1	0	1	0	1	1
Manis_culionensis	1	1	1	1	1	1	1	1	1	0	1	0	1	1
Manis_crassicaudata	1	1	1	1	1	1	1	1	1	0	1	0	1	1
Phataginus_tetradactyla	1	1	1	1	1	1	1	1	1	1	1	1	1	1
Phataginus_tricuspis	1	1	1	1	1	1	1	1	1	1	1	1	1	1
Smutsia_temminckii	1	1	1	1	1	1	1	1	1	1	1	0	1	1
Smutsia_gigantea	1	1	1	1	1	1	1	1	1	0	1	0	1	1
Orycteropus_afer	1	1	1	1	1	1	0	1	1	0	0	0	0	0
Dasypus_novemcinctus	1	1	0	1	1	0	1	1	0	0	0	0	0	0
Euphractus_sexcinctus	1	0	1	1	1	0	1	1	1	0	0	0	0	0
Chlamyphorus_truncatus	1	1	1	1	1	0	1	1	1	0	0	0	0	0
Priodontes_maximus	1	1	1	1	1	0	1	1	0	0	0	0	0	0
Tolypeutes_matacus	1	1	1	1	1	0	1	1	1	1	0	0	0	0
Cabassous_unicinctus	1	1	1	1	1	0	1	1	1	0	0	0	0	0
Cyclopes_didactylus	1	1	1	1	1	1	1	1	1	0	1	0	1	1
Myrmecophaga_tridactyla	1	1	1	1	1	1	1	1	0	0	1	1	1	1
Tamandua_tetradactyla	1	1	1	1	1	1	1	1	0	0	1	0	1	1
Choloepus_hoffmanni	1	1	1	1	1	1	0	1	0	0	1	0	0	0
Choloepus_didactylus	1	1	1	1	1	1	0	1	0	0	1	0	0	0
Bradypus_variegatus	1	1	1	1	1	1	1	0	0	0	1	0	0	0
Bradypus_tridactylus	1	1	1	1	1	1	1	0	0	0	1	0	0	0
Myrmecobius_fasciatus	1	0	0	0	0	0	0	0	0	1	1	0	0	0
Tachyglossus_aculeatus	1	1	1	1	1	1	1	1	1	0	0	0	1	0
Ornithorhynchus_anatinus	1	0	0	1	0	1	0	1	0	0	0	0	0	0
Chrysochloris_asiatica	0	0	0	0	0	0	0	0	1	0	0	0	0	0
Echinops_telfairi	0	0	0	0	0	0	0	0	1	0	0	0	0	0
Trichechus_manatus	0	0	0	0	0	0	1	0	0	0	0	0	0	0
Loxodonta_africana	0	0	0	0	0	0	1	0	0	0	0	0	0	0
Eubalaena_glacialis	1	1	0	0	1	1	1	1	1	0	1	1	1	1
Balaenoptera_acutorostrata	1	0	1	1	1	1	1	1	1	1	1	1	1	1
Physeter_macrocephalus	1	0	0	0	0	0	1	1	1	1	1	1	0	0
Tursiops_truncatus	0	0	0	0	0	0	0	1	1	1	1	1	0	0
Bos_taurus	0	0	0	0	0	0	1	0	0	0	0	0	0	0
Equus_przewalskii	0	0	0	0	0	0	1	0	0	0	0	0	0	0
Diceros_bicornis	0	0	0	0	0	0	1	0	0	0	0	1	0	0
Felis_catus	0	0	0	0	0	0	0	0	0	0	1	0	0	0
Hyaena_hyaena	0	0	0	0	0	0	0	0	0	0	0	0	0	0
Canis_lupus	0	0	0	0	0	0	0	0	0	0	0	0	0	0
Ursus_maritimus	0	0	0	0	0	0	0	0	0	0	0	0	0	0
Pteropus_giganteus	0	0	1	0	0	0	0	0	0	1	0	0	1	0
Desmodus_rotundus	0	0	0	0	0	0	0	0	0	1	1	1	0	0
Erinaceus_europaeus	0	0	0	0	0	0	1	0	0	0	0	0	0	0
Condylura_cristata	0	0	0	0	0	0	1	0	0	0	1	1	0	0
Papio_anubis	0	0	0	0	0	0	0	0	1	0	0	0	1	0
Carlito_syrichta	0	0	0	0	0	0	1	0	1	0	0	0	0	0
Galeopterus_variegatus	0	0	0	0	0	0	1	0	0	0	0	0	0	0
Oryctolagus_cuniculus	0	0	0	0	0	0	1	0	0	0	0	0	0	0
Ictidomys_tridecemlineatus	0	0	0	0	0	0	0	0	0	0	0	0	0	0
Sarcophilus_harrisii	0	0	0	0	0	0	0	0	0	0	1	0	0	0
Antechinus_flavipes	0	0	0	0	0	0	0	1	1	0	0	0	0	0
Vombatus_ursinus	0	0	0	1	0	0	0	1	0	0	0	1	1	0
Monodelphis_domestica	0	1	0	0	0	0	0	0	0	1	0	0	0	0
