# Supplementary material for: Pseudogenes document protracted parallel regression of oral anatomy in myrmecophagous mammals
Source: Mol Biol Evol. 2026 Jan 13;43(2):msag009. doi: 10.1093/molbev/msag009 (PMC12906968; doi:10.1093/molbev/msag009)
Supplement: msag009_Supplementary_Data [file msag009_supplementary_data.zip › Supplementary Dataset S4. Myrmecophagy Phylogeny.nwk]

(((((Myrmecobius_fasciatus:33.18550000,(Antechinus_flavipes:18.03550000,Sarcophilus_harrisii:18.03550000)'14':15.15000000)'13':27.58614000,Vombatus_ursinus:60.77164000)'25':17.41516000,Monodelphis_domestica:78.18680000)'37':81.81320000,((((Erinaceus_europaeus:73.00000000,Condylura_cristata:73.00000000)'36':13.29608000,((((((Manis_javanica:16.40000000,Manis_pentadactyla:16.40000000)'35':7.02545000,(Smutsia_temminckii:16.40000000,Phataginus_tetradactyla:16.40000000)'34':7.02545000)'43':50.82455000,(((Proteles_cristatus:10.60000000,Hyaena_hyaena:10.60000000)'33':26.36320000,Felis_catus:36.96320000)'51':18.39844000,((Otocyon_megalotis:12.24414000,Canis_lupus:12.32164000)'50':32.85586000,(Ursus_maritimus:5.90270000,Melursus_ursinus:5.90270000)'49':39.19730000)'57':10.26164000)'60':18.88836000)'56':0.00000000,(Equus_przewalskii:55.38000000,Diceros_bicornis:55.38000000)'48':18.87000000)'63':1.75000000,(((Physeter_macrocephalus:32.70000000,Tursiops_truncatus:32.70000000)'47':1.69650000,(Eubalaena_glacialis:27.30000000,Balaenoptera_acutorostrata:27.30000000)'68':7.09650000)'73':23.39160000,Bos_taurus:57.78810000)'72':18.21190000)'84':5.02605000,(Pteropus_giganteus:62.00000000,Desmodus_rotundus:62.00000000)'87':19.02605000)'83':5.27003000)'82':7.70392000,((Oryctolagus_cuniculus:78.97061000,Ictidomys_tridecemlineatus:78.97061000)'80':8.22939000,(Galeopterus_variegatus:79.36470000,(Papio_anubis:68.60000000,Carlito_syrichta:68.60000000)'79':10.76470000)'94':7.83530000)'92':6.80000000)'78':5.18870000,(((Trichechus_manatus:60.77500000,Loxodonta_africana:60.77500000)'98':19.04500000,((Chrysochloris_asiatica:64.00000000,Echinops_telfairi:64.00000000)'97':11.10000000,Orycteropus_afer:75.10000000)'77':4.72000000)'71':16.99920000,(((Euphractus_sexcinctus:37.20000000,(((Tolypeutes_matacus:21.70000000,Cabassous_unicinctus:21.70000000)'67':0.50000000,Priodontes_maximus:22.20000000)'66':11.52353000,Chlamyphorus_truncatus:33.72353000)'46':3.47647000)'32':5.25000000,Dasypus_novemcinctus:42.45000000)'106':25.27860000,(((Tamandua_tetradactyla:12.95000000,Myrmecophaga_tridactyla:12.95000000)'104':27.05000000,Cyclopes_didactylus:40.00000000)'103':17.27170000,((Bradypus_variegatus:5.70000000,Bradypus_tridactylus:5.70000000)'31':22.66005000,(Choloepus_hoffmanni:7.83886000,Choloepus_didactylus:7.83886000)'30':20.52119000)'111':28.91165000)'29':10.45690000)'28':29.09060000)'24':2.36950000)'116':60.81130000)'124':20.06610000,(Tachyglossus_aculeatus:46.72840000,Ornithorhynchus_anatinus:46.72840000)'123':133.33770000);
