# Supplementary material for: Pseudogenes document protracted parallel regression of oral anatomy in myrmecophagous mammals
Source: Mol Biol Evol. 2026 Jan 13;43(2):msag009. doi: 10.1093/molbev/msag009 (PMC12906968; doi:10.1093/molbev/msag009)
Supplement: msag009_Supplementary_Data [file msag009_supplementary_data.zip › Supplementary Dataset S5. Myrmecophagy PGLS.csv]

	Myrmecophagy	Pseudogenes
Antechinus_flavipes	1	2
Balaenoptera_acutorostrata	1	13
Bos_taurus	1	1
Bradypus_tridactylus	1	8
Bradypus_variegatus	1	8
Cabassous_unicinctus	4	8
Canis_lupus	1	0
Carlito_syrichta	1	2
Chlamyphorus_truncatus	3	8
Choloepus_didactylus	1	8
Choloepus_hoffmanni	1	8
Chrysochloris_asiatica	1	1
Condylura_cristata	1	3
Cyclopes_didactylus	4	12
Dasypus_novemcinctus	2	6
Desmodus_rotundus	1	3
Diceros_bicornis	1	2
Echinops_telfairi	1	1
Equus_przewalskii	1	1
Erinaceus_europaeus	1	1
Eubalaena_glacialis	1	11
Euphractus_sexcinctus	2	7
Felis_catus	1	1
Galeopterus_variegatus	1	1
Hyaena_hyaena	1	0
Ictidomys_tridecemlineatus	1	0
Loxodonta_africana	1	1
Manis_javanica	4	12
Manis_pentadactyla	4	12
Melursus_ursinus	2	1
Monodelphis_domestica	1	2
Myrmecobius_fasciatus	3	3
Myrmecophaga_tridactyla	4	12
Ornithorhynchus_anatinus	1	4
Orycteropus_afer	4	8
Oryctolagus_cuniculus	1	1
Otocyon_megalotis	3	0
Papio_anubis	1	2
Phataginus_tetradactyla	4	14
Physeter_macrocephalus	1	7
Priodontes_maximus	4	7
Proteles_cristatus	4	1
Pteropus_giganteus	1	3
Sarcophilus_harrisii	1	1
Smutsia_temminckii	4	13
Tachyglossus_aculeatus	4	10
Tamandua_tetradactyla	4	11
Tolypeutes_matacus	4	9
Trichechus_manatus	1	1
Tursiops_truncatus	1	5
Ursus_maritimus	1	0
Vombatus_ursinus	1	4
