# Supplementary material for: Pseudogenes document protracted parallel regression of oral anatomy in myrmecophagous mammals
Source: Mol Biol Evol. 2026 Jan 13;43(2):msag009. doi: 10.1093/molbev/msag009 (PMC12906968; doi:10.1093/molbev/msag009)
Supplement: msag009_Supplementary_Data [file msag009_supplementary_data.zip › Supplementary Table S18. Annotation Pseudogene Comparisons.xlsx]

## Sheet: Sheet1
CLADE	SPECIES	ACP4	ACP4 REFERENCES	ACP4 NCBI Annotations	AMBN	AMBN REFERENCES	AMBN NCBI Annotations	AMELX	AMELX REFERENCES	AMELX NCBI Annotations	AMTN	AMTN REFERENCES	AMTN NCBI Annotations	DSPP	DSPP REFERENCES	DSPP NCBI Annotations	ENAM	ENAM REFERENCES	ENAM NCBI Annotations	MMP20	MMP20 REFERENCES	MMP20 NCBI Annotations	MYH16	MYH16 REFERENCES	MYH16 NCBI Annotations	ODAM	ODAM REFERENCES	ODAM NCBI Annotations	ODAPH	ODAPH REFERENCES	ODAPH NCBI Annotations	PKD2L1	PKD2L1 REFERENCES	PKD2L1 NCBI Annotations	TAS1R1	TAS1R1 REFERENCES	TAS1R1 NCBI Annotations	TAS1R2	TAS1R2 REFERENCES	TAS1R2 NCBI Annotations	TAS1R3	TAS1R3 REFERENCES	TAS1R3 NCBI Annotations
Carnivora	Otocyon megalotis	Functional	This study		Functional	This study		Functional	This study		Functional	This study		Functional	This study		Functional	This study		Functional	This study		Functional	This study		Functional	This study		Functional	This study		Functional	This study		Functional	This study		Functional	This study		Functional	This study
Carnivora	Melursus ursinus	Pseudogene	This study		Functional	This study		Functional	This study		Functional	This study		Functional	This study		Functional	This study		Functional	This study		Functional	This study		Functional	This study		Functional	This study		Functional	This study		Functional	This study		Functional	This study		Functional	This study
Carnivora	Proteles cristatus	Functional	This study		Functional	This study		Functional	This study		Functional	This study		Functional	This study		Functional	This study		Functional	This study		Functional	This study		Functional	This study		Functional	This study		Functional	This study		Pseudogene	This study		Functional	This study		Functional	This study
Pholidota	Manis javanica	Pseudogene	This study	XM_073226322.1, Low quality	Pseudogene	This study	XM_073238077.1, Low quality	Pseudogene	This study	XM_073227769.1	Pseudogene	This study	No BLAST result	Pseudogene	This study	No BLAST result	Pseudogene	This study	XM_017655632.3, Low quality	Pseudogene	This study	No BLAST result	Pseudogene	This study	XM_073214261.1, Low quality	Pseudogene	This study	No BLAST result	Pseudogene	This study	XM_017662619.3, Low quality	Pseudogene	This study	XM_073240552.1, Low quality	Functional	This study	XM_017641827.3	Pseudogene	This study	XM_036999963.2, Low quality	Functional	This study	XM_036999685.2
Pholidota	Manis pentadactyla	Pseudogene	This study	No BLAST result	Pseudogene	This study	XM_036878964.2, Low quality	Pseudogene	This study	XM_057495812.1, Low quality	Pseudogene	This study	No BLAST result	Pseudogene	This study	No BLAST result	Pseudogene	This study	XM_036879006.2, Low quality	Pseudogene	This study	No BLAST result	Pseudogene	This study	No BLAST result	Pseudogene	This study	XM_057503243.1, Low quality	Pseudogene	This study	XM_036927563.2, Low quality	Pseudogene	This study	XM_057505382.1, Low quality	Functional	This study	XM_036925346.2	Pseudogene	This study	XM_057501927.1, Low quality	Functional	This study	XM_036882688.2
Pholidota	Phataginus tetradactyla	Pseudogene	This study		Pseudogene	This study		Pseudogene	This study		Pseudogene	This study		Pseudogene	This study		Pseudogene	This study		Pseudogene	This study		Pseudogene	This study		Pseudogene	This study		Pseudogene	This study		Pseudogene	This study		Pseudogene	This study		Pseudogene	This study		Pseudogene	This study
Pholidota	Smutsia temminckii	Pseudogene	This study		Pseudogene	This study		Pseudogene	This study		Pseudogene	This study		Pseudogene	This study		Pseudogene	This study		Pseudogene	This study		Pseudogene	This study		Pseudogene	This study		Pseudogene	This study		Pseudogene	This study		Pseudogene	This study		Pseudogene	This study		Functional	This study
Afrotheria	Orycteropus afer	Pseudogene	This study	XM_007957636.1, Low quality	Pseudogene	This study	XM_007942818.1, Low quality	Pseudogene	This study	No BLAST result	Pseudogene	This study	XM_007942817.1, Low quality	Functional	This study	XM_042783506.1	Pseudogene	This study	XM_007942773.1, Low quality	Pseudogene	This study	XM_007946011.1, Low quality	Functional	This study	XM_007940903.1	Pseudogene	This study	XM_042781219.1, Low quality	Functional	This study	XM_042782077.1, Low quality	Pseudogene	This study	XM_007940032.2, Low quality	Functional	This study	XM_007942582.1	Functional	This study	XM_042780258.1	Functional	This study	XM_007945506.1
Xenarthra	Dasypus novemcinctus	Pseudogene	Emerling et al. 2023	XM_071209006.1, Low quality	Pseudogene	Emerling et al. 2023	XM_071212461.1	Functional	Emerling et al. 2023	XM_058291582.1	Pseudogene	Emerling et al. 2023	No BLAST result	Functional	Emerling et al. 2023	XM_012527349.3	Pseudogene	Emerling et al. 2023	XM_004477547.2, Low quality	Functional	Emerling et al. 2023	XM_004452864.4	Pseudogene	This study	XM_071211459.1, Low quality	Pseudogene	Emerling et al. 2023	XM_071212531.1, Low quality	Functional	Emerling et al. 2023	No BLAST result	Functional	This study	XM_023588974.2	Functional	This study	XM_058304526.2	Functional	This study	XM_071217752.1	Functional	This study	XM_071217836.1
Xenarthra	Euphractus sexcinctus	Pseudogene	Emerling et al. 2023		Functional	Emerling et al. 2023		Pseudogene	Emerling et al. 2023		Pseudogene	Emerling et al. 2023		Functional	Emerling et al. 2023		Pseudogene	Emerling et al. 2023		Functional	Emerling et al. 2023		Pseudogene	This study		Pseudogene	Emerling et al. 2023		Functional	Emerling et al. 2023		Pseudogene	This study		Functional	This study		Functional	This study		Functional	This study
Xenarthra	Chlamyphorus truncatus	Pseudogene	Emerling et al. 2023		Pseudogene	Emerling et al. 2023		Pseudogene	Emerling et al. 2023		Pseudogene	Emerling et al. 2023		Functional	Emerling et al. 2023		Pseudogene	Emerling et al. 2023		Functional	Emerling et al. 2023		Pseudogene	This study		Pseudogene	Emerling et al. 2023		Functional	Emerling et al. 2023		Pseudogene	This study		Functional	This study		Functional	This study		Functional	This study
Xenarthra	Priodontes maximus	Pseudogene	Emerling et al. 2023		Pseudogene	Emerling et al. 2023		Pseudogene	Emerling et al. 2023		Pseudogene	Emerling et al. 2023		Functional	Emerling et al. 2023		Pseudogene	Emerling et al. 2023		Functional	Emerling et al. 2023		Pseudogene	This study		Pseudogene	Emerling et al. 2023		Functional	Emerling et al. 2023		Functional	This study		Functional	This study		Functional	This study		Functional	This study
Xenarthra	Tolypeutes matacus	Pseudogene	Emerling et al. 2023		Pseudogene	Emerling et al. 2023		Pseudogene	Emerling et al. 2023		Pseudogene	Emerling et al. 2023		Functional	Emerling et al. 2023		Pseudogene	Emerling et al. 2023		Functional	Emerling et al. 2023		Pseudogene	This study		Pseudogene	Emerling et al. 2023		Functional	Emerling et al. 2023		Pseudogene	This study		Pseudogene	This study		Functional	This study		Functional	This study
Xenarthra	Cabassous unicinctus	Pseudogene	Emerling et al. 2023		Pseudogene	Emerling et al. 2023		Pseudogene	Emerling et al. 2023		Pseudogene	Emerling et al. 2023		Functional	Emerling et al. 2023		Pseudogene	Emerling et al. 2023		Functional	Emerling et al. 2023		Pseudogene	This study		Pseudogene	Emerling et al. 2023		Functional	Emerling et al. 2023		Pseudogene	This study		Functional	This study		Functional	This study		Functional	This study
Xenarthra	Cyclopes didactylus	Pseudogene	Emerling et al. 2023		Pseudogene	Emerling et al. 2023		Pseudogene	Emerling et al. 2023		Pseudogene	Emerling et al. 2023		Pseudogene	Emerling et al. 2023		Pseudogene	Emerling et al. 2023		Pseudogene	Emerling et al. 2023		Pseudogene	This study		Pseudogene	Emerling et al. 2023		Pseudogene	Emerling et al. 2023		Pseudogene	This study		Functional	This study		Pseudogene	This study		Functional	This study
Xenarthra	Myrmecophaga tridactyla	Pseudogene	Emerling et al. 2023		Pseudogene	Emerling et al. 2023		Pseudogene	Emerling et al. 2023		Pseudogene	Emerling et al. 2023		Pseudogene	Emerling et al. 2023		Pseudogene	Emerling et al. 2023		Pseudogene	Emerling et al. 2023		Pseudogene	This study		Pseudogene	Emerling et al. 2023		Pseudogene	Emerling et al. 2023		Functional	This study		Functional	This study		Pseudogene	This study		Pseudogene	This study
Xenarthra	Tamandua tetradactyla	Pseudogene	Emerling et al. 2023	No BLAST result	Pseudogene	Emerling et al. 2023	No BLAST result	Pseudogene	Emerling et al. 2023	XM_077146006.1, Low quality	Pseudogene	Emerling et al. 2023	No BLAST result	Pseudogene	Emerling et al. 2023	No BLAST result	Pseudogene	Emerling et al. 2023	XM_077137095.1, Low quality	Pseudogene	Emerling et al. 2023	XM_077114701.1, Low quality	Pseudogene	This study	No BLAST result	Pseudogene	Emerling et al. 2023	No BLAST result	Pseudogene	Emerling et al. 2023	XM_077142810.1, Low quality	Functional	This study	XM_077124403.1	Functional	This study	XM_077151472.1	Pseudogene	This study	XM_077130683.1, Low quality	Functional	This study	XM_077151605.1
Xenarthra	Choloepus hoffmanni	Pseudogene	Emerling et al. 2023		Pseudogene	Emerling et al. 2023		Pseudogene	Emerling et al. 2023		Pseudogene	Emerling et al. 2023		Functional	Emerling et al. 2023		Pseudogene	Emerling et al. 2023		Pseudogene	Emerling et al. 2023		Functional	This study		Pseudogene	Emerling et al. 2023		Functional	Emerling et al. 2023		Functional	This study		Functional	This study		Pseudogene	This study		Functional	This study
Xenarthra	Choloepus didactylus	Pseudogene	Emerling et al. 2023	No BLAST result	Pseudogene	Emerling et al. 2023	XM_037831440.1, Low quality	Pseudogene	Emerling et al. 2023	XM_037822013.1, Low quality	Pseudogene	Emerling et al. 2023	No BLAST result	Functional	Emerling et al. 2023	XM_037828996.1	Pseudogene	Emerling et al. 2023	XM_037831441.1, Low quality	Pseudogene	Emerling et al. 2023	XM_037839785.1, Low quality	Functional	This study	XM_037814808.1	Pseudogene	Emerling et al. 2023	XM_037828962.1	Functional	Emerling et al. 2023	XM_037829996.1	Functional	This study	XM_037804693.1	Functional	This study	XM_037828639.1	Pseudogene	This study	XM_037810415.1, Low quality	Functional	This study	XM_037828753.1
Xenarthra	Bradypus variegatus	Pseudogene	Emerling et al. 2023		Pseudogene	Emerling et al. 2023		Pseudogene	Emerling et al. 2023		Pseudogene	Emerling et al. 2023		Functional	Emerling et al. 2023		Pseudogene	Emerling et al. 2023		Pseudogene	Emerling et al. 2023		Pseudogene	This study		Functional	Emerling et al. 2023		Functional	Emerling et al. 2023		Functional	This study		Functional	This study		Pseudogene	This study		Functional	This study
Xenarthra	Bradypus tridactylus	Pseudogene	Emerling et al. 2023		Pseudogene	Emerling et al. 2023		Pseudogene	Emerling et al. 2023		Pseudogene	Emerling et al. 2023		Functional	Emerling et al. 2023		Pseudogene	Emerling et al. 2023		Pseudogene	Emerling et al. 2023		Pseudogene	This study		Functional	Emerling et al. 2023		Functional	Emerling et al. 2023		Functional	This study		Functional	This study		Pseudogene	This study		Functional	This study
Marsupialia	Myrmecobius fasciatus	Pseudogene	This study		Functional	This study		Functional	This study		Functional	This study		Functional	This study		Functional	This study		Functional	This study		Functional	This study		Functional	This study		Functional	This study		Functional	This study		Pseudogene	This study		Pseudogene	This study		Functional	This study
Monotremata	Tachyglossus aculeatus	Pseudogene	This study	No BLAST result	Pseudogene	This study	No BLAST result	Pseudogene	This study	XM_038757126.1, Low quality	Pseudogene	This study	No BLAST result	UNCLEAR	This study	XM_038769188.1, Low quality	Pseudogene	This study	No BLAST result	Pseudogene	This study	No BLAST result	Pseudogene	This study	No BLAST result	Pseudogene	This study	No BLAST result	NO GENE	This study		Pseudogene	This study	XM_038758629.1, Low quality	Functional	This study	XM_038747252.1	Functional	This study	XM_038747302.1	Functional	This study	No BLAST result
Monotremata	Ornithorhynchus anatinus	Pseudogene	This study	XM_039913383.1, Low quality	Functional	This study	XM_029074279.1	Functional	This study	XM_001515065.2	Pseudogene	This study	No BLAST result	UNCLEAR	This study	XM_029076547.1	Functional	This study	XM_007669232.2	Pseudogene	This study	No BLAST result	Functional	This study	XM_001511831.4	Pseudogene	This study	No BLAST result	NO GENE	This study		Functional	This study	XM_039914267.1	Functional	This study	XM_029064566.2	Functional	This study	XM_029065953.1	Functional	This study	XM_039912211.1
Afrotheria	Chrysochloris asiatica			XM_006868138.1	Functional	Meredith et al. 2013	XM_006873792.1	Functional	Meredith et al. 2013	XM_006835653.1			XM_006873791.1			XM_006867773.1	Functional	Meredith et al. 2009	XM_006873793.1			XM_006833772.1			XM_006859745.1	Functional	Springer et al. 2019	XM_006873789.1	Functional	Springer et al. 2016	XM_006871601.1			No BLAST result			XM_006873108.1			XM_006866331.1			XM_006871764.1
Afrotheria	Echinops telfairi			XM_004710452.1	Functional	Meredith et al. 2013	XM_045284364.1	Functional	Meredith et al. 2013	XM_004710020.2			XM_004703363.2			XM_004703421.2	Functional	Meredith et al. 2009	XM_004703179.1			XM_004709009.1			XM_004705558.2	Functional	Springer et al. 2019	No BLAST result	Functional	Springer et al. 2016	XM_045284356.1			XM_013004181.1, Low quality			XM_004705198.1			XM_004705147.1			XM_004705496.1
Afrotheria	Trichechus manatus	Functional	Hautier et al. 2023	XM_004381714.2	Functional	Meredith et al. 2013	XM_004383356.1	Functional	Meredith et al. 2013	XM_004386353.1	Functional	Hautier et al. 2023	XM_004383357.1	Functional	Hautier et al. 2023	XM_004390142.1	Functional	Hautier et al. 2023	XM_004383332.2	Functional	Hautier et al. 2023	XM_004385860.1			XM_012556777.1, Low quality	Functional	Springer et al. 2019	XM_004383334.2	Functional	Hautier et al. 2023	XM_004383141.1			XM_004370140.2			XM_004385119.2			XM_004377193.1			XM_023738786.1
Afrotheria	Loxodonta africana			XM_003406840.4	Functional	Meredith et al. 2013	XM_064285732.1	Functional	Meredith et al. 2013	XM_064278769.1	Functional	Meredith et al. 2014	XM_064286306.1	Functional	Meredith et al. 2014	XM_003414188.3	Functional	Meredith et al. 2009	XM_003414167.3	Functional	Meredith et al. 2014	XM_003415602.4			XM_064294823.1, Low quality	Functional	Springer et al. 2019	XM_064286284.1	Functional	Springer et al. 2016	XM_003414148.3			XM_064269085.1			XM_003413191.3			XM_064281370.1			XM_064281082.1
Cetartiodactyla	Eubalaena glacialis	Pseudogene	Randall et al. 2022	XM_061172495.1, Low quality	Pseudogene	Randall et al. 2022	XM_061191019.1, Low quality	Functional	Randall et al. 2022	XM_061179297.1	Functional	Randall et al. 2022	XM_061191018.1	Pseudogene	Randall et al. 2022	XM_061191745.1, Low quality	Pseudogene	Meredith et al. 2009	XM_061191439.1, Low quality	Pseudogene	Randall et al. 2022	XM_061203697.1, Low quality			XM_061209248.1, Low quality	Pseudogene	Springer et al. 2019	XM_061191437.1, Low quality	Pseudogene	Randall et al. 2022	No BLAST result			XM_061194291.1, Low quality			XM_061187147.1, Low quality			XM_061187054.1, Low quality			XM_061185167.1, Low quality
Cetartiodactyla	Balaenoptera acutorostrata	Pseudogene	Randall et al. 2022	XM_057533733.1, Low quality	Functional	Randall et al. 2022	XM_007193563.2, Low quality	Pseudogene	Randall et al. 2022	XM_057538572.1, Low quality	Pseudogene	Randall et al. 2022	XM_028161719.1	Pseudogene	Randall et al. 2022	No BLAST result	Pseudogene	Randall et al. 2022	XM_007193564.2, Low quality	Pseudogene	Randall et al. 2022	XM_007191222.2, Low quality			XM_057530066.1, Low quality	Pseudogene	Springer et al. 2019	XM_007193561.2, Low quality	Pseudogene	Randall et al. 2022	No BLAST result	Pseudogene	Feng et al. 2014	XM_057530591.1, Low quality	Pseudogene	Feng et al. 2014	XM_028167729.2, Low quality	Pseudogene	Feng et al. 2014	XM_028164680.2, Low quality	Pseudogene	Feng et al. 2014	XM_057534011.1, Low quality
Cetartiodactyla	Physeter macrocephalus	Pseudogene	Randall et al. 2024	XM_007104270.3, Low quality	Functional	Randall et al. 2024	XM_007118666.2	Functional	Randall et al. 2024	XM_055086318.1	Functional	Randall et al. 2024	XM_024115379.1	Functional	Meredith et al. 2014	XM_007108921.4	Functional	Randall et al. 2024	XM_007118665.2	Functional	Randall et al. 2024	XM_007115662.4			XM_055090201.1, Low quality	Pseudogene	Springer et al. 2019	XM_007119197.2	Functional	Springer et al. 2016	XM_055086029.1			XM_055081434.1, Low quality	Pseudogene	Feng et al. 2014	XM_024125718.3, Low quality	Pseudogene	Feng et al. 2014	XM_028487779.2, Low quality	Pseudogene	Feng et al. 2014	XM_024125662.3, Low quality
Cetartiodactyla	Tursiops truncatus	Functional	Randall et al. 2024	XM_033844043.1	Functional	Randall et al. 2024	XM_019932655.2	Functional	Randall et al. 2024	XM_073799543.1	Functional	Randall et al. 2024	XM_019932639.2, Low quality			XM_019926391.3	Functional	Randall et al. 2024	XM_033857118.1	Functional	Randall et al. 2024	XM_019948808.3			XM_073793224.1	Pseudogene	Springer et al. 2019	XM_019928029.1, Low quality	Functional	Springer et al. 2016	XM_073805339.1	Pseudogene	Feng et al. 2014	XM_073793744.1, Low quality	Pseudogene	Feng et al. 2014	XM_033844031.2, Low quality	Pseudogene	Feng et al. 2014	XM_019918966.3, Low quality	Pseudogene	Feng et al. 2014	XM_019942301.3, Low quality
Cetartiodactyla	Bos taurus	Functional	Randall et al. 2024	NM_001206967.1	Functional	Randall et al. 2024	NM_173988.2	Functional	Randall et al. 2024	NM_001014984.1	Functional	Randall et al. 2024	NM_001302953.1			XM_024993784.2	Functional	Randall et al. 2024	XM_002688339.6	Functional	Randall et al. 2024	NM_174391.3			No BLAST result	Functional	Springer et al. 2019	NM_001080315.1	Functional	Springer et al. 2016	XM_059887787.1			XM_059882011.1	Functional	Feng et al. 2014	XM_002694166.6	Functional	Feng et al. 2014	NM_001206529.3	Functional	Feng et al. 2014	XM_059875772.1
Perissodactyla	Equus przewalskii			XM_070633268.1			XM_070612785.1			XM_008524997.2			XM_008530666.2			XM_070615326.1			XM_008530669.2			XM_008522756.2			No BLAST result	Functional	Springer et al. 2019	XM_008507346.2	Functional	Springer et al. 2016	XM_008521970.2			XM_070559185.1			XM_008534694.2			XM_070600862.1			XM_070611193.1
Perissodactyla	Diceros bicornis			XM_058530734.1			XM_058546428.1			XM_058535156.1			XM_058546344.1			XM_058546457.1			XM_058546429.1			XM_058545329.1			No BLAST result			XM_058547219.1			XM_058546350.1			XM_058543759.1			XM_058552783.1			XM_058552035.1			XM_058552622.1, Low quality
Carnivora	Felis catus			XM_045046252.1	Functional	Choo et al. 2016	XM_045056742.1	Functional	Choo et al. 2016	XM_006943550.4			XM_003985336.5			XM_045056114.1	Functional	Meredith et al. 2009	XM_003985302.3			XM_003992304.3			XM_019820223.2	Functional	Springer et al. 2019	XM_045056744.1	Functional	Springer et al. 2016	XM_019829356.3			XM_019813702.3			XM_003989461.5	Pseudogene	Jiang et al. 2012	XM_045034873.1, Low quality			XM_023257807.2
Carnivora	Hyaena hyaena			XM_039245004.1			XM_039251777.1			XM_039234272.1			XM_039251790.1			XM_039225117.1			XM_039251781.1			XM_039216554.1			XM_039226092.1	Functional	Springer et al. 2019	XM_039251775.1			XM_039230991.1			XM_039249294.1			XM_039253250.1			XM_039229065.1			XM_039248323.1
Carnivora	Canis lupus (familiaris)			XM_038525642.1	Functional	Meredith et al. 2013	XM_038555127.1	Functional	Choo et al. 2016	XM_038449395.1	Functional	Meredith et al. 2014	XM_038684619.1	Functional	Meredith et al. 2014	XM_038582184.1	Functional	Meredith et al. 2009	XM_539305.5	Functional	Meredith et al. 2014	XM_038535520.1	Functional	Stedman et al. 2004	XM_546980.8	Functional	Springer et al. 2019	NM_001097551.1	Functional	Springer et al. 2016	XM_038444534.1			XM_014109140.3	Functional	Feng et al. 2014	XM_005620469.4	Functional	Feng et al. 2014	NM_001031819.1	Functional	Feng et al. 2014	NM_001031821.1
Carnivora	Ursus maritimus			XM_040632974.1			XM_008693182.1			XM_008696402.2			XM_008693180.1			XM_008706188.2			XM_008693183.2			XM_008690151.1			XM_040634785.1	Functional	Springer et al. 2019	XM_008693172.1	Functional	Springer et al. 2016	XM_040625429.1			XM_008706041.2	Functional	Hu et al. 2017	XM_008694777.2			XM_008694668.2			XM_040645608.1
Chiroptera	Pteropus vampyrus (giganteus)			XM_039878702.1			XM_039845352.1			No BLAST result			XM_039845351.1			XM_039845780.1, Low quality			XM_039845376.1			XM_039881933.1			XM_039848354.1	Functional	Springer et al. 2019	XM_039845339.1	Functional	Springer et al. 2016	XM_039845470.1			XM_039871506.1	Pseudogene	Zhao et al. 2012	XM_039842031.1, Low quality	Functional	Zhao et al. 2012	XM_039842020.1			XM_039876814.1
Chiroptera	Desmodus rotundus			XM_053915021.1			XM_024578106.2			XM_071220290.1			XM_024578928.3			XM_024574754.2			XM_024577399.2			XM_024574641.3			XM_024571468.4			XM_045184569.2			XM_024579001.2			XM_053923568.1	Pseudogene	Zhao et al. 2012	XM_053921015.1, Low quality	Pseudogene	Zhao et al. 2012	XM_053921117.1, Low quality	Pseudogene	Zhao et al. 2012	No BLAST result
Eulipotyphla	Erinaceus europaeus			XM_007531289.2			XM_060188455.1			XM_060182528.1			XM_060188617.1			XM_060188600.1	Functional	Meredith et al. 2009	XM_007523530.1			XM_007520728.2			XM_060172311.1, Low quality	Functional	Springer et al. 2019	XM_007523556.1	Functional	Springer et al. 2016	XM_007519845.2			XM_060172264.1			XM_007532770.1			XM_060202397.1			XM_060200789.1
Eulipotyphla	Condylura cristata			XM_004694037.1			XM_004681235.1			XM_004689845.1			XM_004681454.1			XM_004681420.1			XM_004681453.1			XM_004689048.1			XM_012731638.1, Low quality	Functional	Springer et al. 2019	XM_004681238.1	Functional	Springer et al. 2016	XM_004681442.2, Low quality			XM_004681014.2			XM_012722058.1			No BLAST result			No BLAST result
Primates	Papio anubis			XM_003915970.5			XM_021939067.2			XM_021932604.2			XM_021938563.2			XM_031664599.1, Low quality			XM_021938562.2			XM_003910598.5			XM_021935150.2	Functional	Springer et al. 2019	XM_021938568.2	Functional	Springer et al. 2016	XM_021938514.2			XM_021943586.2, Low quality			XM_017956762.3			XM_031664880.1			XM_003890957.5
Primates	Carlito syrichta			XM_008072161.1			XM_008063208.1			XM_008048762.1			XM_008063206.1			XM_008070595.1			XM_008063209.1			XM_008055968.1			XM_008057142.1, Low quality	Functional	Springer et al. 2019	XM_008069909.1	Functional	Springer et al. 2016	XM_008069048.1			XM_008060871.1, Low quality			XM_008049450.2			XM_008051332.1			XM_021708254.1
Dermoptera	Galeopterus variegatus			XM_008592484.1			XM_008586431.1			XM_008571267.1			XM_008587091.1			XM_008582978.1			XM_008586432.1			XM_008579626.1			No BLAST result	Functional	Springer et al. 2019	XM_008581788.1, Low quality	Functional	Springer et al. 2016	XM_008567316.1			XM_008570603.1			XM_008566998.1			XM_008589455.1			XM_008578143.1
Lagomorpha	Oryctolagus cuniculus			XM_070063578.1	Functional	Meredith et al. 2013	XM_051819730.2			KP684058.1			XM_070047116.1			XM_008267875.3			XM_002717035.3			XM_002708568.3			No BLAST result	Functional	Springer et al. 2019	XM_008267776.2	Functional	Springer et al. 2016	No BLAST result			XM_070057399.1			XM_002716148.5			XM_051858054.2			XM_051840482.2
Rodentia	Ictidomys tridecemlineatus			XM_040279223.1			XM_040292332.1			XM_040285567.1			XM_021731622.2			XM_040292186.1			XM_005333299.3			XM_005329098.2			XM_040278600.1	Functional	Springer et al. 2019	XM_040292334.1	Functional	Springer et al. 2016	XM_005333292.2			XM_040272587.1			XM_005334785.2			XM_005317518.3			XM_005339296.3
Marsupialia	Sarcophilus harrisii			No BLAST result			XM_031942256.1			XM_012546100.3			XM_023505693.2			XM_031941420.1			XM_051966722.1			XM_003764279.3			XM_003761564.2			XM_031943534.1			XM_012551961.2			XM_031956693.1			XM_012545761.3			XM_031962747.1, Low quality			XM_031961575.1
Marsupialia	Antechinus flavipes			XM_051990302.1			XM_051967071.1			XM_051983999.1			XM_051964916.1			XM_051966715.1			XM_051966722.1			XM_051986881.1			XM_051972224.1			No BLAST result			XM_051967116.1			No BLAST result			XM_051990848.1			XM_051990837.1			XM_051990856.1
Marsupialia	Vombatus ursinus			XM_027849785.1			XM_027854493.1			XM_027835302.1			No BLAST result			No BLAST result			XM_027854494.1			XM_027849588.1			XM_027874485.1			No BLAST result			XM_027854469.1			XM_027846296.1			XM_027843806.1			XM_027842701.1			No BLAST result
Marsupialia	Monodelphis domestica			XM_056825615.1			No BLAST result			XM_016424786.2			NM_001319646.1			XM_056803171.1			XM_056803382.1			XM_001366585.5			XM_001369832.4			XM_056803839.1			XM_001375491.4			XM_056797710.1			No BLAST result			XM_056825916.1			XM_016430041.2
			AGREE	DISAGREE		AGREE	DISAGREE		AGREE	DISAGREE		AGREE	DISAGREE		AGREE	DISAGREE		AGREE	DISAGREE		AGREE	DISAGREE		AGREE	DISAGREE		AGREE	DISAGREE		AGREE	DISAGREE		AGREE	DISAGREE		AGREE	DISAGREE		AGREE	DISAGREE		AGREE	DISAGREE		TOTAL	AGREE	DISAGREE
			13	0		17	2		17	1		13	2		12	0		20	0		15	0		8	1		24	4		23	4		10	0		16	0		14	0		12	1		229	214	15
																																														% AGREE
																																														0.934498
