# Supplementary material for: Pseudogenes document protracted parallel regression of oral anatomy in myrmecophagous mammals
Source: Mol Biol Evol. 2026 Jan 13;43(2):msag009. doi: 10.1093/molbev/msag009 (PMC12906968; doi:10.1093/molbev/msag009)
Supplement: msag009_Supplementary_Data [file msag009_supplementary_data.zip › Supplementary Table S19. Control Gene Comparison.xlsx]

## Sheet: Sheet1
SPECIES	CLEC11A	SHANK1	KLK15	KLK7	KLK12	SYT3	CABS1	CSN3	PRR27	CSN2	JCHAIN	UTP3	RUFY3	MOB1B	DCK	SLC4A4	GC	NPFFR2	ADAMTS3	COX18	ANKRD17	ALB	AFP	ARPC1A	ARPC1B	PDAP1	BUD31	PTCD1	KPNA7	SMURF1	TRRAP	TMEM130	NPTX2	SCD	WNT8B	SEC31B	NDUFB8	HIF1AN	BLOC1S2	CWF19L1	CHUK	ERLIN1	NOL9	PLEKHG5	TNFRSF25	ESPN	ZBTB48	KLHL21	PHF13
Homo sapiens Reference Seqs	NM_002975.3	NM_016148.5	NM_017509.4	NM_005046.4	NM_019598.3	NM_032298.3	NM_033122.4	NM_005212.3	NM_214711.4	NM_001891.4	NM_144646.4	NM_020368.3	NM_001037442.4	NM_001244766.2	NM_000788.3	NM_001098484.3	NM_000583.4	NM_004885.3	NM_014243.3	NM_001297732.2	NM_032217.5	NM_000477.7	NM_001134.3	NM_006409.4	NM_005720.4	NM_014891.7	NM_003910.4	NM_015545.4	NM_001145715.3	NM_020429.3	NM_001244580.2	NM_001134450.2	NM_002523.3	NM_005063.5	NM_003393.4	NM_015490.4	NM_005004.4	NM_017902.3	NM_173809.5	NM_018294.6	NM_001278.5	NM_006459.4	NM_024654.5	NM_020631.6	NM_148965.2	NM_031475.3	NM_005341.4	NM_014851.4	NM_153812.3
Manis javanica	XM_017661580.3	XM_073225364.1	XM_017661572.3	XM_073226402.1	XM_037025640.2	XM_037025721.2	XM_017642624.3, Low quality	XM_017642627.3	No BLAST results	XM_073237501.1	XM_017655651.2	XM_017655650.3	XM_037003379.2	XM_017655642.3	XM_017655637.3	XM_073237481.1	XM_017665020.3	XM_017660176.3	XM_073237478.1	XM_017680372.3	XM_017680368.3	XM_017665340.3	XM_017665338.3	XM_017670078.3	XM_037017985.2	XM_017670079.3	XM_017670080.3	XM_017670072.3	XM_037017971.2	XM_073215058.1	XM_073215061.1	XM_037017981.2	XM_037003728.2	XM_017680241.3	XM_017680245.3	XM_037001232.2, Low quality	XM_037001231.2	XM_017680255.3	XM_017680242.3	XM_017680256.3	XM_017680249.3	XM_017680252.3	XM_036999923.2	XM_036999631.2	XM_036999645.2	XM_073233106.1	XM_037000124.2	XM_017641825.3	XM_073233117.1
Manis pentadactyla	No BLAST results; RefSeq assembly gap	No BLAST results; RefSeq assembly gap	No BLAST results; RefSeq assembly gap	No BLAST results; RefSeq assembly gap	No BLAST results; RefSeq assembly gap	No BLAST results; RefSeq assembly gap	XM_036878963.2, Low quality	XM_036879001.2	No BLAST results	XM_057502294.1	XM_036878982.2	XM_036878999.2	XM_036878994.2	XM_036879004.2	XM_036879009.2	XM_036878970.2	XM_036878972.2	XM_036878978.2	XM_036878979.2	XM_036927531.2	XM_036927554.2	XM_036927534.2	XM_036927522.2	XM_057487366.1	XM_036897111.2	XM_036897114.2	XM_036897115.2	XM_036897105.2	XM_036896976.2	XM_036896973.2	XM_036897092.2	XM_036897090.2	XM_036897088.2	XM_036898599.2	XM_036898538.1	XM_057505385.1, Low quality	XM_036898458.2	XM_036898514.2	XM_036898811.2	XM_036898847.2	XM_036899076.2	XM_036899078.2	XM_036925358.2	XM_036925369.2	XM_036925382.2	XM_036925360.2	XM_036925348.2	XM_036925352.2	XM_036925356.2
Orycteropus afer	XM_007957619.1	XM_042783244.1	XM_007957617.1	No BLAST results	No BLAST results	XM_007957639.1	XM_007942772.1	XM_007942814.1	No BLAST results	XM_042781218.1	XM_007942775.2	XM_007942776.1	XM_007942778.2	XM_042781220.1	XM_007942788.2	XM_007942789.2	XM_042781221.1	XM_007942792.2	XM_007942793.2	XM_007942794.2	XM_007942797.2, Low quality	XM_042782910.1, Low quality	XM_007955484.1	XM_007940887.2	XM_007940893.1	XM_007940876.2	XM_007940866.2	XM_007940855.2	XM_007942606.1	XM_042781078.1, Low quality	XM_042781235.1	XM_042781080.1	XM_007942642.1	XM_007939959.2	XM_007939958.1	XM_007940031.1	XM_007939955.2	XM_007939954.2	XM_007939960.1	XM_007939962.2	XM_007939964.2	XM_007939965.2	XM_007942648.1	XM_042781191.1	XM_007942647.1	XM_042781193.1	XM_007942584.2	XM_007942586.2	XM_007942587.2
Dasypus novemcinctus	XM_058280696.2	XM_058280690.2, Low quality	XM_004451992.4	XM_058279507.1	XM_004447401.3	XM_058280692.2	XM_004477548.3	XM_058296201.2	XM_058296278.2	XM_004477579.5	XM_004477546.5	XM_004477545.4	XM_058297417.2	XM_058297336.1	XM_004477541.3	XM_058297298.2	XM_058297264.2	XM_058297248.1	XM_058297220.2	XM_004479683.5	XM_004479686.5	XM_058297118.2	XM_004465312.5	XM_004462659.4	XM_058285815.2, Low quality	XM_058285818.2	XM_004462672.5	XM_058285816.1	XM_058286170.1	XM_058285807.2	XM_058285802.2	XM_071211145.1	XM_058286713.1	XM_004459182.5	XM_004459181.4	XM_058299486.1, Low quality	XM_004459180.5	XM_004459179.5	XM_004459183.4	XM_004459184.4	XM_004459187.5	XM_004459192.4	XM_004453500.5	XM_058304533.1	XM_058304544.2	XM_058304527.2	XM_004453501.5	XM_004484943.5	XM_058304525.2
Tamandua tetradactyla	XM_077142810.1	XM_077130911.1	XM_077133353.1	XM_077131046.1	XM_077131057.1	XM_077130958.1	XM_077137039.1	XM_077137163.1	XM_077137160.1	XM_077137094.1	XM_077137043.1	XM_077137057.1	XM_077137044.1	XM_077137058.1	XM_077137165.1	XM_077137060.1	XM_077137065.1	XM_077137166.1	XM_077143205.1	XM_077143202.1	XM_077143193.1	XM_077143191.1	XM_077142425.1	XM_077140621.1	XM_077140626.1	XM_077140631.1	XM_077140634.1	XM_077140623.1	XM_077140186.1	XM_077140615.1	XM_077140607.1	XM_077140620.1	XM_077140605.1	XM_077125742.1	XM_077124404.1	XM_077124461.1, Low quality	XM_077125744.1	XM_077125745.1	XM_077125740.1	XM_077125736.1	XM_077125731.1	XM_077125734.1	XM_077151473.1	XM_077151475.1	XM_077130927.1	XM_077151477.1	XM_077151469.1	XM_077151470.1	XM_077151468.1
[truncated: 4 more columns]
